# Supplementary material for: OncoBinder facilitates interpretation of proteomic interaction data by capturing coactivation pairs in cancer
Source: Oncotarget. 2016 Feb 10;7(14):17608–15. doi: 10.18632/oncotarget.7305 (PMC4951236; doi:10.18632/oncotarget.7305)
Supplement: Supplementary file 2 [file oncotarget-07-17608-s002.xlsx]

## Sheet: Sheet1
Supplementary Table 1. Binders of EGFR predicted by OncoBinder or Coexpression-based algorithms
OncoBinder-based prediction
Interactors	Western blot confirmed	Activity confirmed	KEGG pathway	By any confirmation
PRKCE	No	No	Yes	Yes
PTPN1	Yes	No	No	Yes
SAMHD1	No	No	No	No
THADA	No	No	No	No
TGFA	Yes	No	No	Yes
TTI1	No	Yes	No	Yes
YWHAB	No	No	Yes	Yes
PLCG1	Yes	No	Yes	Yes
PNO1	No	No	No	No
SRC	Yes	No	Yes	Yes
SOS1	Yes	No	Yes	Yes
Coexpression-based prediction
Interactors	Western blot confirmed	Activity confirmed	KEGG pathway	By any confirmation
AK4	No	No	No	No
CTTN	No	No	No	No
PPP2R5E	No	No	No	No
PHGDH	No	No	No	No
ARHGAP1	No	No	No	No
EREG	No	No	No	No
NLRP10	No	No	No	No
SOS1	Yes	No	Yes	Yes
IPO7	No	No	No	No
UBASH3B	Yes	No	No	Yes
CTNND1	No	No	No	No
EIF2AK2	No	No	No	No
ATP5L	No	No	No	No
THADA	No	No	No	No
TNK2	Yes	No	No	Yes
PIK3CB	No	No	No	No
GAB1	Yes	No	Yes	Yes
ANKS1A	No	No	No	No
PLS3	No	No	No	No
EXOC6B	No	No	No	No
YES1	No	No	No	No
UBR4	No	No	No	No
EPHA2	No	No	No	No
FER	Yes	No	No	Yes
CBLB	Yes	No	No	Yes
BioGrid interactors
Interactors	Western blot confirmed	Activity confirmed	KEGG pathway	By any confirmation
AP2A1	Yes	No	Yes	Yes
CALM1	Yes	No	Yes	Yes
CDC37	Yes	No	Yes	Yes
CLTA	Yes	No	Yes	Yes
HSP90AB1	Yes	No	Yes	Yes
PTK2	Yes	No	Yes	Yes
SH3GL2	Yes	No	Yes	Yes
SOS2	Yes	No	Yes	Yes
TRAF2	Yes	No	Yes	Yes
NCK2	Yes	No	Yes	Yes
CRK	Yes	No	Yes	Yes
SHC1	Yes	No	Yes	Yes
AP2A2	No	No	Yes	Yes
AP2B1	No	No	Yes	Yes
AP2M1	No	No	Yes	Yes
AP2S1	No	No	Yes	Yes
ARRB1	No	No	Yes	Yes
ARRB2	No	No	Yes	Yes
CDH5	No	No	Yes	Yes
CDK1	No	No	Yes	Yes
CRKL	No	No	Yes	Yes
CSK	No	No	Yes	Yes
DNM2	No	No	Yes	Yes
HSPA1A	No	No	Yes	Yes
HSPA2	No	No	Yes	Yes
HSPA8	No	No	Yes	Yes
IKBKG	No	No	Yes	Yes
MAP2K4	No	No	Yes	Yes
MAP3K3	No	No	Yes	Yes
MAP4K1	No	No	Yes	Yes
MAPK8	No	No	Yes	Yes
MAPK8IP2	No	No	Yes	Yes
MAPK9	No	No	Yes	Yes
MAPT	No	No	Yes	Yes
MTOR	No	No	Yes	Yes
NTRK2	No	No	Yes	Yes
PAK1	No	No	Yes	Yes
PDGFRA	No	No	Yes	Yes
PRKAA1	No	No	Yes	Yes
PRKAG1	No	No	Yes	Yes
PRKCE	No	No	Yes	Yes
RPS6KA3	No	No	Yes	Yes
TAB1	No	No	Yes	Yes
TNFRSF1A	No	No	Yes	Yes
YWHAB	No	No	Yes	Yes
GAB1	Yes	No	Yes	Yes
NCK1	Yes	No	Yes	Yes
PTPN11	Yes	No	Yes	Yes
SOS1	Yes	No	Yes	Yes
SRC	Yes	No	Yes	Yes
AKT2	No	No	Yes	Yes
MAP2K3	No	No	Yes	Yes
PIK3R1	Yes	No	Yes	Yes
PLCG1	Yes	No	Yes	Yes
HSP90AA1	Yes	No	Yes	Yes
GRB2	Yes	No	Yes	Yes
CBL	Yes	No	Yes	Yes
EGF	No	No	Yes	Yes
MAP2K2	No	No	Yes	Yes
RAF1	No	No	Yes	Yes
PRKCA	Yes	No	Yes	Yes
AKT1	No	No	Yes	Yes
ANKRD13A	Yes	No	No	Yes
ARF4	Yes	No	No	Yes
CAMLG	Yes	No	No	Yes
CDH1	Yes	No	No	Yes
DNAJA3	Yes	No	No	Yes
EPS8	Yes	No	No	Yes
ERRFI1	Yes	No	No	Yes
FER	Yes	No	No	Yes
GAPDH	Yes	No	No	Yes
GRAP2	Yes	No	No	Yes
LGALS1	Yes	No	No	Yes
LYN	Yes	No	No	Yes
NRG1	Yes	No	No	Yes
PTPN1	Yes	No	No	Yes
S100A9	Yes	No	No	Yes
SEC61A1	Yes	No	No	Yes
SFN	Yes	No	No	Yes
SLC3A2	Yes	No	No	Yes
SNX2	Yes	No	No	Yes
SOCS3	Yes	No	No	Yes
TGFA	Yes	No	No	Yes
VAV1	Yes	No	No	Yes
VAV3	Yes	No	No	Yes
ARHGEF7	Yes	No	No	Yes
HSPA4	Yes	No	No	Yes
KIAA1524	Yes	No	No	Yes
LGALS3	Yes	No	No	Yes
ODF3L2	Yes	No	No	Yes
PDCD6IP	Yes	No	No	Yes
SH2D3A	Yes	No	No	Yes
STAT5A	Yes	No	No	Yes
STUB1	Yes	No	No	Yes
HDAC6	Yes	No	No	Yes
STAT1	Yes	No	No	Yes
UBASH3B	Yes	No	No	Yes
VAV2	Yes	No	No	Yes
CBLB	Yes	No	No	Yes
MUC1	Yes	No	No	Yes
STAT3	Yes	No	No	Yes
TNK2	Yes	No	No	Yes
UBC	Yes	No	No	Yes
TTI1	No	Yes	No	Yes
AAAS	No	No	No	No
AAMDC	No	No	No	No
AAMP	No	No	No	No
ABCD3	No	No	No	No
ABL1	No	No	No	No
ABL2	No	No	No	No
ACACA	No	No	No	No
ACADSB	No	No	No	No
ACOT9	No	No	No	No
ACP1	No	No	No	No
ACTA2	No	No	No	No
ACTN4	No	No	No	No
ACTR2	No	No	No	No
ADAR	No	No	No	No
ADCK3	No	No	No	No
AFG3L2	No	No	No	No
AIFM1	No	No	No	No
AK4	No	No	No	No
ALCAM	No	No	No	No
ALDH3A2	No	No	No	No
ANKS1A	No	No	No	No
AP1B1	No	No	No	No
AP1G1	No	No	No	No
AP1G2	No	No	No	No
AP1M1	No	No	No	No
AP1M2	No	No	No	No
AP1S2	No	No	No	No
AP3D1	No	No	No	No
AP3M1	No	No	No	No
AP3S1	No	No	No	No
APBB2	No	No	No	No
APP	No	No	No	No
APRT	No	No	No	No
ARF6	No	No	No	No
ARFGEF1	No	No	No	No
ARHGAP1	No	No	No	No
ARHGEF2	No	No	No	No
ARL1	No	No	No	No
ARMC6	No	No	No	No
ARMC8	No	No	No	No
ATAD1	No	No	No	No
ATAD3B	No	No	No	No
ATP1A1	No	No	No	No
ATP1B1	No	No	No	No
ATP2A2	No	No	No	No
ATP2B1	No	No	No	No
ATP5A1	No	No	No	No
ATP5C1	No	No	No	No
ATP5F1	No	No	No	No
ATP5L	No	No	No	No
ATP6V1H	No	No	No	No
ATR	No	No	No	No
ATXN10	No	No	No	No
ATXN7L3B	No	No	No	No
BAG2	No	No	No	No
BAIAP2	No	No	No	No
BCCIP	No	No	No	No
BCLAF1	No	No	No	No
BLK	No	No	No	No
BLM	No	No	No	No
BUB3	No	No	No	No
BZW1	No	No	No	No
C11orf84	No	No	No	No
C6orf120	No	No	No	No
CALR	No	No	No	No
CANX	No	No	No	No
CAP2	No	No	No	No
CARS2	No	No	No	No
CCDC47	No	No	No	No
CDC25C	No	No	No	No
CDIPT	No	No	No	No
CEBPZ	No	No	No	No
CERS2	No	No	No	No
CISH	No	No	No	No
CKAP2	No	No	No	No
CLPP	No	No	No	No
CLPX	No	No	No	No
CLTCL1	No	No	No	No
CLU	No	No	No	No
CMSS1	No	No	No	No
CNP	No	No	No	No
COG1	No	No	No	No
COG4	No	No	No	No
COG6	No	No	No	No
COG7	No	No	No	No
COPA	No	No	No	No
CSE1L	No	No	No	No
CSNK1A1	No	No	No	No
CSNK2A1	No	No	No	No
CTBP1	No	No	No	No
CTBP2	No	No	No	No
CTNND1	No	No	No	No
CTTN	No	No	No	No
CUL4B	No	No	No	No
DARS	No	No	No	No
DCN	No	No	No	No
DDX20	No	No	No	No
DDX47	No	No	No	No
DDX60	No	No	No	No
DHCR24	No	No	No	No
DHRS7B	No	No	No	No
DIMT1	No	No	No	No
DIS3	No	No	No	No
DNAJA1	No	No	No	No
DNAJA2	No	No	No	No
DNAJB11	No	No	No	No
DNAJB12	No	No	No	No
DNAJC11	No	No	No	No
DNM1L	No	No	No	No
DOK1	No	No	No	No
DOPEY2	No	No	No	No
DPM1	No	No	No	No
DSG2	No	No	No	No
DYNC1LI1	No	No	No	No
EEF1A1	No	No	No	No
EEF1B2	No	No	No	No
EHD1	No	No	No	No
EHD4	No	No	No	No
EIF2AK2	No	No	No	No
EIF2B1	No	No	No	No
EIF2B2	No	No	No	No
EIF2B3	No	No	No	No
EIF2B4	No	No	No	No
EIF2B5	No	No	No	No
EIF3F	No	No	No	No
EIF3K	No	No	No	No
EIF3M	No	No	No	No
EIF4G2	No	No	No	No
EMC3	No	No	No	No
EMD	No	No	No	No
EPHA2	No	No	No	No
EPRS	No	No	No	No
EREG	No	No	No	No
ETF1	No	No	No	No
EWSR1	No	No	No	No
EXOC3	No	No	No	No
EXOC5	No	No	No	No
EXOC6	No	No	No	No
EXOC6B	No	No	No	No
EXOC7	No	No	No	No
EXOC8	No	No	No	No
FADS2	No	No	No	No
FAF2	No	No	No	No
FAM98A	No	No	No	No
FAR1	No	No	No	No
FARSA	No	No	No	No
FBL	No	No	No	No
FBXO6	No	No	No	No
FDFT1	No	No	No	No
FDPS	No	No	No	No
FGR	No	No	No	No
FLOT2	No	No	No	No
FN3KRP	No	No	No	No
FRK	No	No	No	No
GBF1	No	No	No	No
GCLM	No	No	No	No
GEMIN4	No	No	No	No
GEMIN6	No	No	No	No
GNAS	No	No	No	No
GRN	No	No	No	No
H1FX	No	No	No	No
HADHB	No	No	No	No
HBA1	No	No	No	No
HCFC1	No	No	No	No
HCK	No	No	No	No
HDAC7	No	No	No	No
HEATR3	No	No	No	No
HELLS	No	No	No	No
HK1	No	No	No	No
HK2	No	No	No	No
HLA-A	No	No	No	No
HNRNPH1	No	No	No	No
HOOK2	No	No	No	No
HOXC10	No	No	No	No
HSD17B10	No	No	No	No
HSD17B12	No	No	No	No
HSP90B1	No	No	No	No
HSPA5	No	No	No	No
HUWE1	No	No	No	No
HYOU1	No	No	No	No
IARS	No	No	No	No
ICAM1	No	No	No	No
IDH2	No	No	No	No
IDH3A	No	No	No	No
IDH3B	No	No	No	No
IFIT5	No	No	No	No
IKBKAP	No	No	No	No
ILVBL	No	No	No	No
IMMT	No	No	No	No
IPO11	No	No	No	No
IPO13	No	No	No	No
IPO4	No	No	No	No
IPO5	No	No	No	No
IPO7	No	No	No	No
IPO8	No	No	No	No
IPO9	No	No	No	No
IQGAP3	No	No	No	No
IRS2	No	No	No	No
IRS4	No	No	No	No
ITCH	No	No	No	No
ITGB2	No	No	No	No
ITIH2	No	No	No	No
ITK	No	No	No	No
ITPA	No	No	No	No
ITSN2	No	No	No	No
JAK1	No	No	No	No
JUP	No	No	No	No
KIAA0368	No	No	No	No
KIF1A	No	No	No	No
KPNB1	No	No	No	No
KRT86	No	No	No	No
LANCL1	No	No	No	No
LARP4	No	No	No	No
LAT	No	No	No	No
LCP2	No	No	No	No
LGALS8	No	No	No	No
LIMA1	No	No	No	No
LONP1	No	No	No	No
LRP1	No	No	No	No
LRPPRC	No	No	No	No
LRRC40	No	No	No	No
LSR	No	No	No	No
LTN1	No	No	No	No
MAP1LC3A	No	No	No	No
MARS	No	No	No	No
MGST1	No	No	No	No
MINOS1	No	No	No	No
MMS19	No	No	No	No
MON2	No	No	No	No
MPC2	No	No	No	No
MRPL10	No	No	No	No
MRPL9	No	No	No	No
MRTO4	No	No	No	No
MYCBP	No	No	No	No
MYO1B	No	No	No	No
MYO1C	No	No	No	No
MYO1D	No	No	No	No
NAA10	No	No	No	No
NBEAL2	No	No	No	No
NCAPG	No	No	No	No
NCAPH	No	No	No	No
NCAPH2	No	No	No	No
NCDN	No	No	No	No
NCLN	No	No	No	No
NDUFA9	No	No	No	No
NDUFS1	No	No	No	No
NDUFS3	No	No	No	No
NGLY1	No	No	No	No
NLRP10	No	No	No	No
NR3C1	No	No	No	No
NSF	No	No	No	No
NSUN2	No	No	No	No
NT5DC2	No	No	No	No
NTPCR	No	No	No	No
NUBP2	No	No	No	No
NUP153	No	No	No	No
NUP85	No	No	No	No
NUP93	No	No	No	No
OAT	No	No	No	No
OPA1	No	No	No	No
OS9	No	No	No	No
OSBP	No	No	No	No
OXSR1	No	No	No	No
P4HB	No	No	No	No
PANK4	No	No	No	No
PC	No	No	No	No
PDIA3	No	No	No	No
PDK1	No	No	No	No
PDS5A	No	No	No	No
PDXDC1	No	No	No	No
PELO	No	No	No	No
PEX19	No	No	No	No
PFKFB3	No	No	No	No
PFKL	No	No	No	No
PFKM	No	No	No	No
PFKP	No	No	No	No
PHGDH	No	No	No	No
PHLDA1	No	No	No	No
PIK3C2B	No	No	No	No
PIK3CB	No	No	No	No
PIK3R2	No	No	No	No
PIK3R3	No	No	No	No
PIM1	No	No	No	No
PLAA	No	No	No	No
PLCG2	No	No	No	No
PLD3	No	No	No	No
PLK1	No	No	No	No
PLS3	No	No	No	No
PNO1	No	No	No	No
POLDIP2	No	No	No	No
PPARGC1A	No	No	No	No
PPP2R1A	No	No	No	No
PPP2R1B	No	No	No	No
PPP2R2A	No	No	No	No
PPP2R5C	No	No	No	No
PPP2R5E	No	No	No	No
PPP6C	No	No	No	No
PPP6R1	No	No	No	No
PRDX1	No	No	No	No
PRIM1	No	No	No	No
PRKCZ	No	No	No	No
PRKDC	No	No	No	No
PRMT3	No	No	No	No
PSMD1	No	No	No	No
PSMD2	No	No	No	No
PSPC1	No	No	No	No
PTCH1	No	No	No	No
PTGES3	No	No	No	No
PTPN18	No	No	No	No
PTPN22	No	No	No	No
PTPRF	No	No	No	No
PTPRK	No	No	No	No
PTRF	No	No	No	No
PUM1	No	No	No	No
PUS1	No	No	No	No
PYCR2	No	No	No	No
RAB18	No	No	No	No
RANBP1	No	No	No	No
RANGAP1	No	No	No	No
RAPGEF1	No	No	No	No
RARS	No	No	No	No
RBM10	No	No	No	No
RBM41	No	No	No	No
RCN2	No	No	No	No
RER1	No	No	No	No
RET	No	No	No	No
RFC3	No	No	No	No
RFC4	No	No	No	No
RFC5	No	No	No	No
RGS4	No	No	No	No
RIOK1	No	No	No	No
RIOK2	No	No	No	No
RNF213	No	No	No	No
RNMTL1	No	No	No	No
RPA1	No	No	No	No
RPA2	No	No	No	No
RPL22	No	No	No	No
RPL23	No	No	No	No
RPL38	No	No	No	No
RPL4	No	No	No	No
RPN1	No	No	No	No
RPRD1A	No	No	No	No
RPS15A	No	No	No	No
S100A4	No	No	No	No
S100A7	No	No	No	No
SAAL1	No	No	No	No
SAMHD1	No	No	No	No
SAMM50	No	No	No	No
SCAMP3	No	No	No	No
SCD	No	No	No	No
SCFD1	No	No	No	No
SDF2	No	No	No	No
SDF2L1	No	No	No	No
SEC13	No	No	No	No
SEL1L	No	No	No	No
SFXN3	No	No	No	No
SGPL1	No	No	No	No
SGSM2	No	No	No	No
SH2B1	No	No	No	No
SH2D3C	No	No	No	No
SH3BGRL	No	No	No	No
SH3GL3	No	No	No	No
SHC4	No	No	No	No
SKIV2L	No	No	No	No
SLA	No	No	No	No
SLA2	No	No	No	No
SLC12A2	No	No	No	No
SLC1A5	No	No	No	No
SLC39A11	No	No	No	No
SLFN11	No	No	No	No
SMC1A	No	No	No	No
SMC2	No	No	No	No
SMC3	No	No	No	No
SNCA	No	No	No	No
SNRPA1	No	No	No	No
SNRPD1	No	No	No	No
SNRPD2	No	No	No	No
SNRPF	No	No	No	No
SNX9	No	No	No	No
SOCS6	No	No	No	No
SPTLC1	No	No	No	No
SRPR	No	No	No	No
SRPRB	No	No	No	No
SSR4	No	No	No	No
STAP2	No	No	No	No
STAT2	No	No	No	No
STK26	No	No	No	No
STOM	No	No	No	No
STRAP	No	No	No	No
STT3A	No	No	No	No
SUCLA2	No	No	No	No
SUGP2	No	No	No	No
SULT1A1	No	No	No	No
TAF4	No	No	No	No
TARS	No	No	No	No
TARS2	No	No	No	No
TBK1	No	No	No	No
TBL3	No	No	No	No
TECR	No	No	No	No
TELO2	No	No	No	No
TFRC	No	No	No	No
THADA	No	No	No	No
THEM6	No	No	No	No
THOP1	No	No	No	No
TIMM23	No	No	No	No
TIMM50	No	No	No	No
TLR2	No	No	No	No
TM9SF3	No	No	No	No
TMEM25	No	No	No	No
TMEM97	No	No	No	No
TNFRSF10B	No	No	No	No
TNPO1	No	No	No	No
TNPO2	No	No	No	No
TOMM22	No	No	No	No
TOR1AIP1	No	No	No	No
TOR4A	No	No	No	No
TPM3	No	No	No	No
TPM4	No	No	No	No
TPP1	No	No	No	No
TRAPPC3	No	No	No	No
TRAPPC5	No	No	No	No
TRMT10C	No	No	No	No
TRMT1L	No	No	No	No
TRMT2A	No	No	No	No
TTC27	No	No	No	No
TTC37	No	No	No	No
TTI2	No	No	No	No
TUBA1A	No	No	No	No
TUBA4A	No	No	No	No
TUBB	No	No	No	No
TUBB2A	No	No	No	No
TUBB3	No	No	No	No
TUBB4A	No	No	No	No
TUBB4B	No	No	No	No
TUBB6	No	No	No	No
TUBG1	No	No	No	No
TUBGCP2	No	No	No	No
UBA2	No	No	No	No
UBE2G2	No	No	No	No
UBE2S	No	No	No	No
UBR4	No	No	No	No
UCK2	No	No	No	No
UFL1	No	No	No	No
UMPS	No	No	No	No
UQCRC2	No	No	No	No
USP9X	No	No	No	No
UTP15	No	No	No	No
VAC14	No	No	No	No
VAPA	No	No	No	No
VARS	No	No	No	No
VPS4B	No	No	No	No
VRK1	No	No	No	No
WASF3	No	No	No	No
WDR26	No	No	No	No
WDR6	No	No	No	No
XPO1	No	No	No	No
XPO4	No	No	No	No
XPO5	No	No	No	No
XPO6	No	No	No	No
XPO7	No	No	No	No
XPOT	No	No	No	No
XRCC5	No	No	No	No
YARS	No	No	No	No
YBEY	No	No	No	No
YES1	No	No	No	No
YWHAQ	No	No	No	No
YWHAZ	No	No	No	No
ZAP70	No	No	No	No
ZW10	No	No	No	No
