# Supplementary material for: OncoBinder facilitates interpretation of proteomic interaction data by capturing coactivation pairs in cancer
Source: Oncotarget. 2016 Feb 10;7(14):17608–15. doi: 10.18632/oncotarget.7305 (PMC4951236; doi:10.18632/oncotarget.7305)
Supplement: Supplementary file 3 [file oncotarget-07-17608-s003.xlsx]

## Sheet: Sheet1
Supplementary Table 2. Binders of MAPK1 predicted by OncoBinder or Coexpression-based algorithms
OncoBinder-based prediction
Interactors	Western blot confirmed	Activity confirmed	KEGG pathway	By any confirmation
MAP2K1	Yes	Yes	Yes	Yes
SMAD3	No	Yes	No	Yes
MAP2K2	No	Yes	Yes	Yes
MKNK2	Yes	No	Yes	Yes
Coexpression-based prediction
Interactors	Western blot confirmed	Activity confirmed	KEGG pathway	By any confirmation
TP53BP1	No	No	No	No
MAP2K1	Yes	Yes	Yes	Yes
RPS6KA3	Yes	Yes	Yes	Yes
BARD1	No	No	No	No
MTPN	No	No	No	No
CEP350	No	No	No	No
RYK	No	No	No	No
PDCD6IP	No	No	No	No
CUL7	No	No	No	No
NOTCH1	Yes	No	No	Yes
CIC	No	Yes	No	Yes
NAV1	No	No	No	No
BioGrid interactors
Interactors	Western blot confirmed	Activity confirmed	KEGG pathway	By any confirmation
ABCE1	No	No	No	No
ALK	No	No	No	No
ARHGAP9	Yes	No	No	Yes
ARRB2	No	No	Yes	Yes
BARD1	No	No	No	No
CEP350	No	No	No	No
CRP	No	No	No	No
CTSD	No	No	No	No
CUL7	No	No	No	No
DAPK1	Yes	Yes	No	Yes
DCC	Yes	No	No	Yes
DUSP1	Yes	Yes	Yes	Yes
Dusp9	No	Yes	Yes	Yes
ECT2	No	No	No	No
EGLN3	No	No	No	No
ENAH	No	No	No	No
Eed	No	No	No	No
FHL2	Yes	No	No	Yes
GAPDH	No	No	No	No
GNPTAB	No	No	No	No
HMGB1	No	No	No	No
ID2	No	No	No	No
IFI35	No	No	No	No
MAP2K1	Yes	Yes	Yes	Yes
MAP2K2	No	Yes	Yes	Yes
MAPK3	Yes	No	Yes	Yes
MINOS1	No	No	No	No
MKNK1	No	No	Yes	Yes
MKNK2	Yes	No	Yes	Yes
MTIF3	No	No	No	No
MTPN	No	No	No	No
NAV1	No	No	No	No
NEK2	Yes	No	No	Yes
NOTCH1	Yes	No	No	Yes
Nanog	Yes	Yes	No	Yes
PDCD6IP	No	No	No	No
PEA15	Yes	No	No	Yes
PRPSAP1	No	No	No	No
PTPRR	Yes	Yes	Yes	Yes
RPS6KA1	Yes	Yes	Yes	Yes
RPS6KA2	Yes	No	Yes	Yes
RPS6KA3	Yes	Yes	Yes	Yes
RYK	No	No	No	No
SMAD3	No	Yes	No	Yes
SUPT20H	No	No	No	No
TNIP1	Yes	No	No	Yes
TNIP2	No	No	No	No
TOB1	Yes	Yes	No	Yes
TP53	Yes	Yes	Yes	Yes
TP53BP1	No	No	No	No
VCP	No	No	No	No
cic	No	Yes	No	Yes
