# Supplementary material for: OncoBinder facilitates interpretation of proteomic interaction data by capturing coactivation pairs in cancer
Source: Oncotarget. 2016 Feb 10;7(14):17608–15. doi: 10.18632/oncotarget.7305 (PMC4951236; doi:10.18632/oncotarget.7305)
Supplement: Supplementary file 4 [file oncotarget-07-17608-s004.xlsx]

## Sheet: genomicMatrix
Gene Symbol	TCGA-B7-5816-01	TCGA-B7-5818-01	TCGA-B7-A5TI-01	TCGA-B7-A5TJ-01	TCGA-B7-A5TK-01	TCGA-B7-A5TN-01	TCGA-BR-4187-01	TCGA-BR-4255-01	TCGA-BR-4256-01	TCGA-BR-4257-01	TCGA-BR-4267-01	TCGA-BR-4280-01	TCGA-BR-4292-01	TCGA-BR-6452-01	TCGA-BR-6453-01	TCGA-BR-6454-01	TCGA-BR-6455-01	TCGA-BR-6456-01	TCGA-BR-6457-01	TCGA-BR-6458-01	TCGA-BR-6563-01	TCGA-BR-6564-01	TCGA-BR-6565-01	TCGA-BR-6566-01	TCGA-BR-6705-01
A1BG	0	0	0	-1	1	-1	0	0	0	-1	0	0	0	0	0	-1	0	0	0	1	0	0	-1	0	0
A1CF	0	0	0	0	0	0	0	1	0	-1	0	0	0	0	0	0	0	1	0	-1	0	1	0	0	0
A2M	0	0	0	0	1	0	0	-1	0	-1	-1	0	0	0	0	1	0	-1	0	-1	1	0	0	1	0
A2ML1	0	0	0	0	1	0	0	-1	0	-1	-1	0	0	0	0	1	0	-1	0	-1	1	0	0	1	0
A2MP1	0	0	0	0	1	0	0	-1	0	-1	-1	0	0	0	0	1	0	-1	0	-1	1	0	0	1	0
A4GALT	0	1	0	-1	0	-1	1	-1	0	-1	-1	0	0	0	0	1	0	-1	0	-2	0	-1	-1	0	0
A4GNT	2	1	2	1	0	2	0	-1	0	1	0	0	0	1	0	1	0	1	0	0	0	0	1	0	0
AAAS	0	0	0	0	1	0	0	0	0	-1	1	0	0	0	0	1	0	-1	0	0	1	0	0	1	0
AACS	0	0	0	0	1	1	0	1	0	-1	1	0	0	0	0	-1	0	-1	0	0	1	0	0	1	0
AACSP1	0	0	0	-1	0	-1	0	0	0	-1	0	0	0	0	0	-1	0	0	0	-1	0	0	-1	0	0
AADAC	2	1	2	1	0	2	0	1	0	1	0	0	0	1	0	1	0	1	0	0	0	0	1	0	0
AADACL2	2	1	2	1	0	2	0	1	0	1	0	0	0	1	0	1	0	1	0	0	0	0	1	0	0
AADACL3	0	0	0	-1	0	-1	0	0	0	-1	-1	0	0	0	0	-1	0	-1	0	-1	0	0	-1	0	0
AADACL4	0	0	0	-1	0	-1	0	0	0	-1	-1	0	0	0	0	-1	0	-1	0	-1	0	0	-1	0	0
AADAT	0	0	-1	-1	0	-1	0	0	0	-1	0	0	0	0	0	0	0	-1	0	-1	0	0	-1	0	-1
AAED1	0	0	2	0	1	-1	0	-1	0	-1	-1	0	1	0	0	-1	0	1	-1	-1	0	2	0	0	0
AAGAB	0	0	0	-1	0	0	0	0	0	-1	-1	0	0	0	0	-1	0	0	0	0	0	0	0	0	0
AAK1	0	0	0	1	0	0	0	0	0	0	0	0	0	0	0	1	0	2	0	0	0	0	1	1	0
AAMP	0	0	0	1	0	0	0	0	0	0	0	0	0	0	0	1	0	0	0	0	0	0	-1	1	0
AANAT	0	1	0	-1	0	0	0	0	0	-1	1	0	0	0	0	1	0	0	0	-1	0	0	-1	0	0
AARD	1	0	0	1	1	1	1	1	1	1	1	0	1	1	1	0	1	1	1	0	0	0	2	0	-1
AARS	0	0	-1	1	0	-1	1	-1	0	1	0	0	0	0	0	1	0	-1	0	0	0	-1	1	0	0
AARS2	0	0	0	1	0	0	0	1	0	1	1	0	0	0	0	1	0	-1	0	1	0	0	1	0	0
AARSD1	0	1	0	-1	0	0	0	0	0	-1	0	0	0	0	0	1	0	-1	0	-1	0	0	2	0	0
AASDH	0	0	2	-1	0	-1	0	-1	0	-1	0	0	0	0	0	0	0	-1	0	1	0	0	-1	0	0
AASDHPPT	0	0	0	0	0	0	0	0	0	1	-1	0	0	0	0	-1	1	0	0	0	0	-1	0	0	0
AASS	0	1	2	1	0	1	1	-1	0	1	0	0	0	0	0	-1	0	1	0	0	0	-1	1	1	1
AATF	0	1	0	-1	0	0	0	0	0	-1	0	0	0	0	0	1	0	-1	0	-1	0	0	2	0	0
AATK	0	1	0	-1	0	0	0	0	0	-1	1	0	0	0	0	1	0	0	0	-1	0	0	-1	0	0
ABAT	0	0	0	1	0	1	1	-1	0	1	0	0	0	0	0	1	0	1	0	0	0	0	2	0	0
ABCA1	0	0	2	0	1	1	0	-1	0	-1	-1	0	1	0	0	-1	0	-1	-1	-1	0	2	0	0	0
ABCA10	0	1	0	-1	0	0	0	0	0	-1	1	0	0	0	0	1	0	0	0	-1	0	0	-1	0	0
ABCA11P	0	0	0	-1	0	-1	0	-1	0	-1	0	0	-2	0	0	1	0	-1	0	0	0	0	-1	0	0
ABCA12	0	0	0	1	0	0	0	0	0	0	0	0	0	0	0	1	0	0	0	-1	0	0	-1	1	0
ABCA13	0	1	0	1	0	0	1	-1	0	1	0	0	0	0	0	1	0	1	0	2	0	0	1	1	1
ABCA17P	0	0	0	1	0	1	1	-1	0	1	0	0	0	0	0	1	0	1	0	0	0	0	1	0	0
ABCA2	0	0	0	0	1	1	0	-1	0	-1	0	0	1	0	0	-1	0	1	-1	-1	0	2	0	0	0
ABCA3	0	0	0	1	0	1	1	-1	0	1	0	0	0	0	0	1	0	1	0	0	0	0	1	0	0
ABCA4	0	0	0	-1	0	-1	0	0	0	-1	0	0	0	0	0	-1	0	-1	0	0	0	0	0	0	0
ABCA5	0	1	0	-1	0	0	0	0	0	-1	1	0	0	0	0	1	0	0	0	-1	0	0	-1	0	0
ABCA6	0	1	0	-1	0	0	0	0	0	-1	1	0	0	0	0	1	0	0	0	-1	0	0	-1	0	0
ABCA7	0	0	-1	-1	1	-1	0	0	0	-1	0	0	0	0	0	-1	0	1	0	-1	0	0	-1	0	0
ABCA8	0	1	0	-1	0	0	0	0	0	-1	1	0	0	0	0	1	0	0	0	-1	0	0	-1	0	0
ABCA9	0	1	0	-1	0	0	0	0	0	-1	1	0	0	0	0	1	0	0	0	-1	0	0	-1	0	0
ABCB1	0	1	2	1	0	-1	1	0	0	1	0	0	0	0	0	1	0	1	0	2	0	2	1	1	1
ABCB10	0	0	0	1	0	-1	0	1	0	1	1	0	0	0	0	1	0	-1	0	1	0	0	1	0	1
ABCB11	0	0	0	1	0	0	0	0	0	0	0	0	0	0	0	1	0	-1	0	-1	0	0	-1	1	0
ABCB4	0	1	0	1	0	-1	1	0	0	1	0	0	0	0	0	1	0	1	0	2	0	2	1	1	1
ABCB5	0	1	2	1	0	0	1	-1	0	1	0	0	0	0	0	1	0	1	0	2	0	0	1	1	1
ABCB6	0	0	0	1	0	0	0	0	0	0	0	0	0	0	0	1	0	1	0	0	0	0	-1	1	0
ABCB7	0	-1	-1	0	0	-1	0	0	0	0	0	0	0	0	0	0	0	0	0	1	0	0	0	0	2
ABCB8	0	1	0	1	0	-2	1	-1	0	1	0	0	0	0	0	-1	0	1	0	-1	0	-1	1	1	1
ABCB9	0	0	0	0	1	1	0	1	0	-1	1	0	0	0	0	-1	0	-1	0	0	1	0	0	1	0
ABCC1	0	0	0	1	0	1	1	-1	0	1	0	0	0	0	0	1	0	1	0	0	0	0	2	0	0
ABCC10	0	0	0	1	0	0	0	1	0	1	1	0	0	0	0	1	0	2	2	1	0	0	1	0	0
ABCC11	0	0	0	1	0	-1	1	-1	0	1	0	0	0	0	0	1	0	-1	0	0	0	-1	0	0	0
ABCC12	0	0	0	1	0	-1	1	-1	0	1	0	0	0	0	0	1	0	-1	0	0	0	-1	0	0	0
ABCC13	0	-1	0	-1	0	-1	0	-1	0	-1	0	0	0	0	0	1	0	1	-2	-1	0	-1	-1	0	0
ABCC2	0	0	0	0	0	0	0	1	0	-1	0	0	0	0	0	0	0	-1	0	-2	0	1	0	0	0
ABCC3	0	1	0	-1	0	0	0	0	0	-1	0	0	0	0	0	1	0	-1	0	-1	0	0	-1	0	0
ABCC4	0	1	0	2	0	1	1	-1	0	1	0	1	0	0	1	0	0	-1	0	0	1	-1	1	1	0
ABCC5	2	1	2	1	0	2	0	1	0	1	1	0	0	1	0	0	0	2	0	0	0	0	1	0	0
ABCC6	0	0	0	1	0	1	1	-1	0	1	0	0	0	0	0	1	0	1	0	0	0	0	2	0	0
ABCC6P1	0	0	0	1	0	1	1	-1	0	1	0	0	0	0	0	1	0	1	0	0	0	0	2	0	0
ABCC8	0	0	0	1	0	0	0	0	0	1	0	0	0	0	0	0	1	1	0	0	0	-1	0	0	0
ABCC9	0	0	0	0	1	-1	0	-1	0	-1	-1	0	0	0	0	1	0	-1	0	0	1	0	0	1	0
ABCD1	0	1	-1	1	0	2	1	0	0	0	0	0	0	0	0	0	0	0	0	1	0	0	0	0	0
ABCD2	0	0	0	0	1	0	0	0	0	-1	1	0	0	0	0	1	0	-1	0	0	1	0	0	1	0
ABCD3	0	0	0	-1	0	-1	0	-2	0	-1	0	0	0	0	0	-1	0	-1	0	0	0	0	0	0	0
ABCD4	0	0	-1	-1	0	-1	1	-1	0	-1	0	0	0	0	0	-1	0	-1	0	-1	0	-1	-1	0	1
ABCE1	0	0	-1	-1	0	-1	0	0	0	-1	0	0	0	0	0	0	0	-1	0	-1	0	0	-1	0	-1
ABCF1	0	0	0	1	0	0	0	1	0	1	1	0	0	0	0	1	0	0	0	1	0	0	1	0	0
ABCF2	0	1	0	1	0	-2	1	-1	0	1	0	0	0	0	0	-1	0	1	0	-1	0	-1	1	1	1
ABCF3	2	1	2	1	0	2	0	1	0	1	1	0	0	1	0	0	0	1	0	0	0	0	1	0	0
ABCG1	0	-1	0	-1	0	-1	0	-1	0	-1	0	0	0	0	0	-1	0	1	-1	-1	0	-1	-1	0	0
ABCG2	0	0	0	-1	0	-1	0	-1	0	-1	0	0	0	0	0	0	0	-1	0	-1	0	0	-1	0	0
ABCG4	0	0	0	1	0	0	0	0	0	1	-1	0	0	0	0	-1	1	-1	0	0	0	-1	0	0	0
ABCG5	0	0	0	1	0	0	0	0	0	0	0	0	0	0	0	1	0	1	0	0	0	0	1	1	0
ABCG8	0	0	0	1	0	0	0	0	0	0	0	0	0	0	0	1	0	1	0	0	0	0	1	1	0
ABHD1	0	0	0	1	0	0	0	0	0	0	0	0	0	0	0	1	0	1	0	0	0	0	1	1	0
ABHD10	0	1	0	1	0	0	0	-1	0	1	0	0	0	1	0	0	0	1	0	0	0	0	-1	0	0
ABHD11	0	1	0	1	0	-1	1	0	0	1	0	0	0	0	0	1	0	1	0	1	0	0	1	1	1
ABHD12	0	0	0	1	1	1	1	1	0	1	0	1	0	0	1	1	1	0	1	1	1	-1	1	0	0
ABHD12B	0	0	-1	-1	0	-1	1	-1	0	-1	0	0	0	0	0	2	0	0	0	-1	0	-1	-1	0	1
ABHD13	0	1	2	2	0	1	1	-1	0	1	0	1	0	0	1	0	0	-1	0	0	1	-1	1	1	0
ABHD14A	0	0	-1	-1	0	-1	0	-1	0	1	0	0	0	1	0	0	0	-1	0	-1	0	0	-1	0	-1
ABHD14B	0	0	-1	-1	0	-1	0	-1	0	1	0	0	0	1	0	0	0	-1	0	-1	0	0	-1	0	-1
ABHD15	0	1	0	-1	0	0	0	0	0	-1	0	0	0	0	0	1	0	-1	0	-1	0	0	1	0	0
ABHD16A	0	0	0	1	0	0	0	1	0	1	1	0	0	0	0	1	0	0	0	-1	0	0	1	0	0
ABHD16B	0	0	0	1	1	1	1	1	0	1	0	1	-2	0	1	2	1	1	1	1	1	1	1	1	0
ABHD2	0	0	0	-1	0	0	0	0	0	-1	2	0	0	0	0	2	0	0	0	1	0	0	0	0	0
ABHD3	0	0	0	-1	-1	1	0	-1	0	1	0	0	0	0	0	1	0	-1	-1	0	0	-1	1	0	0
ABHD4	0	0	-1	0	0	-1	1	-1	0	-1	0	0	0	0	0	-1	0	-1	0	-1	0	-1	-1	0	1
ABHD5	0	0	-1	-1	0	-1	0	-1	0	1	0	0	0	1	0	0	0	-1	0	-1	0	0	-1	0	1
ABHD6	0	0	-1	-1	0	1	0	-1	0	1	0	0	0	1	0	0	0	-1	0	-1	0	0	-1	0	-1
ABHD8	0	0	-1	-1	1	-1	0	0	0	-1	0	0	0	0	0	-1	0	1	0	-1	0	0	1	0	0
ABI1	0	0	-1	0	0	0	0	-1	0	-1	-1	0	0	0	0	0	0	1	1	-1	0	-1	1	0	0
ABI2	0	0	0	1	0	0	0	0	0	0	0	0	0	0	0	1	0	1	0	-1	0	0	-1	1	0
ABI3	0	1	0	-1	0	0	0	0	0	-1	0	0	0	0	0	1	0	-1	0	-1	0	0	-1	0	0
ABI3BP	0	1	0	1	0	0	0	-1	0	1	0	0	0	1	0	0	0	1	0	0	0	0	-1	0	0
ABL1	0	0	0	0	1	1	0	-1	0	-1	-1	0	1	0	0	-1	0	-1	-1	-1	0	2	0	0	0
ABL2	0	0	0	1	0	-1	0	1	0	1	1	0	0	0	0	1	0	1	0	1	0	0	0	0	1
ABLIM1	0	0	0	0	0	0	0	1	0	-1	0	0	0	0	0	1	0	1	2	-1	0	1	0	0	0
ABLIM2	0	0	0	-1	0	-1	0	-1	0	-1	0	0	0	0	0	-1	0	-1	0	0	0	0	-1	0	0
ABLIM3	0	0	-1	-1	0	-1	0	0	0	-1	0	0	0	0	0	-1	0	2	0	-1	0	0	-1	0	0
ABO	0	0	0	0	1	1	0	-1	0	-1	0	0	1	0	0	-1	0	1	-1	-1	0	2	0	0	0
ABR	0	-1	-1	-1	0	-1	0	0	0	-1	-1	0	0	0	0	-1	0	-1	-1	-1	0	0	-1	0	0
ABRA	1	0	0	1	1	1	1	1	1	1	0	0	1	1	1	0	1	1	1	0	0	0	2	0	-1
ABRACL	0	0	-1	1	0	0	0	1	0	1	-1	0	0	0	0	0	0	1	0	1	0	0	-1	0	0
ABT1	0	0	0	1	0	0	0	1	0	1	1	0	0	0	0	1	0	-1	0	1	0	0	1	0	0
ABTB1	0	1	0	1	0	0	0	-1	0	1	0	0	0	1	0	1	0	1	0	0	0	0	-1	0	0
ABTB2	0	0	0	1	0	2	0	0	0	1	0	0	0	0	0	0	1	1	0	1	0	-1	0	0	0
ACAA1	0	0	-1	-1	0	-1	0	-1	0	1	0	0	0	1	0	0	0	-1	0	-1	0	0	-1	0	0
ACAA2	0	-1	-1	-1	-1	-1	0	-1	0	1	-1	0	0	0	0	-1	0	-1	-1	2	0	-1	1	0	0
ACACA	0	1	0	-1	0	0	0	0	0	-1	0	0	0	0	0	1	0	-1	0	-1	0	0	2	0	0
ACACB	0	0	0	0	1	1	0	0	0	-1	1	0	0	0	0	-1	0	-1	0	0	1	0	0	1	0
ACAD10	0	0	0	0	1	1	0	0	0	-1	1	0	0	0	0	-1	0	-1	0	0	1	0	0	1	0
ACAD8	0	0	0	1	0	0	0	0	0	1	-1	0	0	0	0	-1	1	-1	-1	0	0	-1	0	0	0
ACAD9	0	1	0	1	0	0	0	-1	0	1	0	0	0	1	0	1	0	1	0	0	0	0	-1	0	0
ACADL	0	0	0	1	0	0	0	0	0	0	0	0	0	0	0	1	0	0	0	-1	0	0	-1	1	0
ACADM	0	0	0	-1	0	-1	0	0	0	-1	0	0	0	0	0	-1	0	-1	0	0	0	0	-1	0	0
ACADS	0	0	0	0	1	1	0	1	0	-1	1	0	0	0	0	-1	0	-1	0	0	1	0	0	1	0
ACADSB	0	0	0	0	0	0	0	1	0	-1	0	0	0	0	0	0	0	1	2	-1	0	1	0	0	0
ACADVL	0	-1	0	-1	0	-1	0	0	0	-1	-1	0	0	0	0	-1	0	-1	0	-1	0	0	-1	0	0
ACAN	0	0	0	-1	0	0	0	0	0	-1	2	0	0	0	0	2	0	0	0	1	0	0	0	0	0
ACAP1	0	-1	0	-1	0	-1	0	0	0	-1	-1	0	0	0	0	-1	0	-1	0	-1	0	0	-1	0	0
ACAP2	2	1	2	1	0	2	0	1	0	1	1	0	0	1	0	-1	0	1	0	0	0	0	1	0	0
ACAP3	0	0	0	-1	0	-1	0	0	0	-1	-1	0	-2	0	0	-1	0	-1	0	-1	0	0	-1	0	0
ACAT1	0	0	0	0	0	0	0	0	0	1	-1	0	0	0	0	-1	1	1	0	0	0	-1	0	0	0
ACAT2	0	0	-1	1	0	0	0	1	0	1	0	0	0	0	0	0	0	0	0	-1	0	0	-1	0	0
ACBD3	0	0	0	1	0	-1	0	1	0	1	1	0	0	0	0	1	0	-1	0	1	0	0	1	0	1
ACBD4	0	1	0	-1	0	0	0	0	0	-1	0	0	0	0	0	1	0	-1	0	-1	0	0	-1	0	0
ACBD5	0	0	-1	0	0	0	0	-1	0	-1	-1	0	0	0	0	0	0	1	1	-1	0	-1	1	0	0
ACBD6	0	0	0	1	0	-1	0	1	0	1	1	0	0	0	0	1	0	1	0	1	0	0	0	0	1
ACBD7	0	0	0	0	0	0	0	-1	0	-1	-1	0	0	0	0	0	0	1	1	-1	0	-1	1	0	0
ACCS	0	0	0	1	0	1	0	0	0	1	0	0	0	0	0	0	1	1	0	1	0	0	0	0	0
ACCSL	0	0	0	1	0	1	0	0	0	1	0	0	0	0	0	0	1	1	0	1	0	0	0	0	0
ACD	0	0	-1	1	0	0	1	-1	0	1	0	0	0	0	0	1	0	-1	0	0	0	-1	0	0	0
ACE	0	1	0	-1	0	0	0	0	0	-1	1	0	0	0	0	1	0	0	0	-1	0	0	-1	0	0
ACE2	0	0	2	0	0	-1	1	0	0	0	0	0	0	0	0	1	0	0	0	-1	0	0	0	0	0
ACER1	0	0	-1	-1	1	-1	0	0	0	-1	0	0	0	0	0	-1	0	1	0	-1	0	0	-1	0	0
ACER2	0	0	-1	-1	1	-1	0	-1	0	-1	2	0	1	0	0	-1	0	-1	-1	-1	0	0	0	0	0
ACER3	0	0	0	1	0	1	0	0	0	1	0	0	0	0	0	-1	1	1	2	0	0	2	0	0	0
ACHE	0	1	2	1	0	1	1	2	0	1	0	0	0	0	0	-1	0	1	0	0	0	-1	1	1	1
ACIN1	0	0	-1	0	0	-1	1	-1	0	-1	0	0	0	0	0	-1	0	-1	0	-1	0	-1	-1	0	1
ACLY	0	1	0	-1	0	0	0	0	0	-1	0	0	0	0	0	1	0	-1	0	-1	0	0	2	0	0
ACMSD	0	0	0	1	0	0	0	0	0	0	0	0	0	0	0	1	0	1	0	-1	0	0	-1	1	0
ACN9	0	1	2	1	0	2	1	2	0	1	0	0	0	0	0	2	0	1	0	2	0	2	1	1	1
ACO1	0	0	0	-1	1	-1	0	-1	0	-1	0	0	1	0	0	-1	0	-1	-1	-1	0	0	0	0	0
ACO2	0	1	0	-1	0	-1	1	-1	0	-1	-1	0	0	0	0	1	0	-1	0	-1	0	-1	-1	0	0
ACOT11	0	0	0	-1	0	-1	0	0	0	-1	1	0	0	0	0	-1	0	-1	0	0	0	0	-1	0	0
ACOT12	0	0	-1	-1	0	-1	1	0	0	-1	0	0	0	0	0	-1	0	0	0	-1	0	0	-1	0	0
ACOT13	0	0	0	1	0	0	0	1	0	1	1	0	0	0	0	1	0	-1	0	1	0	0	1	0	0
ACOT2	0	0	-1	-1	0	-1	1	-1	0	-1	0	0	0	0	0	-1	0	-1	0	-1	0	-1	-1	0	1
ACOT4	0	0	-1	-1	0	-1	1	-1	0	-1	0	0	0	0	0	-1	0	-1	0	-1	0	-1	-1	0	1
ACOT6	0	0	-1	-1	0	-1	1	-1	0	-1	0	0	0	0	0	-1	0	-1	0	-1	0	-1	-1	0	1
ACOT7	0	0	0	-1	0	-1	0	0	0	-1	-1	0	-2	0	0	-1	0	-1	0	-1	0	0	-1	0	0
ACOT8	0	0	0	1	1	1	1	1	0	1	0	1	0	0	1	2	1	1	1	1	1	1	1	0	0
ACOT9	0	0	-1	0	0	-1	1	0	0	0	0	0	0	0	0	1	0	0	0	-1	0	0	0	0	0
ACOX1	0	1	0	-1	0	0	0	0	0	-1	1	0	0	0	0	1	0	0	0	-1	0	0	-1	0	0
ACOX2	0	0	-1	-1	0	1	0	-1	0	1	0	0	0	1	0	0	0	-1	0	-1	0	0	-1	0	-1
ACOX3	0	0	0	-1	0	-1	0	-1	0	-1	0	0	0	0	0	-1	0	-1	0	0	0	0	-1	0	0
ACOXL	0	0	0	1	0	0	0	0	0	0	0	0	0	0	0	1	0	1	0	2	0	0	-1	1	0
ACP1	0	0	0	1	0	0	0	0	0	-1	0	0	0	0	0	1	0	1	0	-1	0	0	1	1	0
ACP2	0	0	0	1	0	1	0	0	0	1	0	0	0	0	0	0	1	1	0	1	0	0	0	0	0
ACP5	0	0	-1	-1	1	-1	0	0	0	-1	0	0	0	0	0	-1	0	1	0	-1	0	0	-1	0	0
ACP6	0	0	0	1	0	1	0	1	0	1	0	0	1	0	0	-1	0	-1	0	1	0	0	0	0	1
ACPL2	2	1	2	1	0	2	0	1	0	1	0	0	0	1	0	1	0	1	0	0	0	0	1	0	0
ACPP	0	2	0	1	0	0	0	-1	0	1	0	0	0	1	0	1	0	1	0	0	0	0	1	0	0
ACPT	0	0	0	-1	1	-1	0	0	0	-1	0	0	0	0	0	-1	0	0	0	1	0	0	1	0	0
ACR	0	1	0	-1	0	-1	1	-1	0	-1	-1	0	0	0	0	1	0	-1	0	-2	0	-1	-1	0	0
ACRBP	0	0	0	0	1	0	0	-1	0	-1	-1	0	0	0	0	1	0	-1	0	-1	1	0	0	1	0
ACRC	0	-1	-1	0	0	-1	0	0	0	0	0	0	0	0	0	0	0	0	0	1	0	0	0	0	0
ACRV1	0	0	0	1	0	0	0	0	0	1	-1	0	0	0	0	-1	1	1	0	0	0	-1	0	0	0
ACSBG1	0	0	0	-1	0	0	0	0	0	-1	-1	0	0	0	0	2	0	0	0	0	0	0	0	0	0
ACSBG2	0	0	-1	-1	1	-1	0	0	0	-1	0	0	0	0	0	-1	0	1	0	-1	0	0	-1	0	0
ACSF2	0	1	0	-1	0	0	0	0	0	-1	0	0	0	0	0	1	0	-1	0	-1	0	0	-1	0	0
ACSF3	0	-1	-1	1	0	-1	1	-1	0	1	0	0	0	0	0	1	0	-1	0	0	0	-1	0	0	0
ACSL1	0	0	-1	-1	0	-1	0	0	0	-1	0	0	0	0	0	0	0	-2	0	-1	0	0	-1	0	-1
ACSL3	0	0	0	1	0	0	0	0	0	0	0	0	0	0	0	1	0	0	0	0	0	0	-1	1	0
ACSL4	0	-1	-1	0	0	-1	0	0	0	0	0	0	0	0	0	0	0	0	0	1	0	0	0	0	0
ACSL5	0	0	0	0	0	0	0	1	0	-1	-1	0	0	0	0	0	0	1	0	-2	0	1	0	0	0
ACSL6	2	0	-1	-1	0	-1	0	0	0	-1	0	0	0	0	0	-1	0	0	0	-1	0	0	-1	0	0
ACSM1	0	0	0	1	0	1	1	-1	0	1	0	0	0	0	0	1	0	1	0	0	0	0	2	0	0
ACSM2A	0	0	0	1	0	1	1	-1	0	1	0	0	0	0	0	1	0	1	0	0	0	0	2	0	0
ACSM2B	0	0	0	1	0	1	1	-1	0	1	0	0	0	0	0	1	0	1	0	0	0	0	2	0	0
ACSM3	0	0	0	1	0	1	1	-1	0	1	0	0	0	0	0	1	0	1	0	0	0	0	2	0	0
ACSM4	0	0	0	0	1	0	0	-1	0	-1	-1	0	0	0	0	1	0	-1	0	-1	1	0	0	1	0
ACSM5	0	0	0	1	0	1	1	-1	0	1	0	0	0	0	0	1	0	1	0	0	0	0	2	0	0
ACSS1	0	0	0	1	1	1	1	1	0	1	0	1	0	0	1	1	1	0	1	1	1	-1	1	0	0
ACSS2	0	0	0	1	1	1	1	1	0	1	0	1	0	0	1	1	1	1	1	1	1	1	1	0	0
ACSS3	0	0	0	0	1	0	0	0	0	-1	1	0	0	0	0	-1	0	-1	0	0	1	0	0	1	0
ACTA1	0	0	0	1	0	-1	0	1	0	1	1	0	0	0	0	1	0	-1	0	1	0	0	1	0	1
ACTA2	0	0	0	0	0	0	0	1	0	-1	0	0	0	0	0	0	0	1	0	1	0	1	0	0	0
ACTB	0	1	0	1	0	0	1	-1	0	1	0	0	0	0	0	1	0	1	0	2	0	0	1	1	1
ACTBL2	0	0	0	-1	0	-1	1	0	0	-1	0	0	-2	0	0	-1	0	0	0	-1	0	0	-1	0	0
ACTC1	0	0	0	-1	0	0	0	0	0	-1	-1	0	0	0	0	-1	0	0	0	-1	0	0	-1	0	0
ACTG1	0	1	0	-1	0	0	0	0	0	-1	1	0	0	0	0	1	0	0	0	-1	0	0	-1	0	0
ACTG2	0	0	0	1	0	0	0	0	0	0	0	0	0	0	0	1	0	1	0	0	0	0	1	1	0
ACTL10	0	0	0	1	1	1	1	1	0	1	0	1	0	0	1	1	1	1	1	1	1	1	1	0	0
ACTL6A	2	1	2	1	0	2	0	1	0	1	1	0	0	1	0	0	0	1	0	0	0	0	1	0	0
ACTL6B	0	1	2	1	0	1	1	2	0	1	0	0	0	0	0	2	0	1	0	0	0	-1	1	1	1
ACTL7A	0	0	2	0	1	1	0	-1	0	-1	-1	0	1	0	0	-1	0	-1	-1	-1	0	2	0	0	0
ACTL7B	0	0	2	0	1	1	0	-1	0	-1	-1	0	1	0	0	-1	0	-1	-1	-1	0	2	0	0	0
ACTL8	0	0	0	-1	0	-1	0	0	0	-1	-1	0	0	0	0	-1	0	-1	0	-1	0	0	-1	0	0
ACTL9	0	0	-1	-1	1	-1	0	0	0	-1	0	0	0	0	0	-1	0	1	0	-1	0	0	-1	0	0
ACTN1	0	0	-1	-1	0	-1	1	-1	0	-1	0	0	0	0	0	-1	0	-1	0	-1	0	-1	-1	0	1
ACTN2	0	0	0	1	0	-1	0	1	0	1	2	0	-2	0	0	1	0	-1	0	1	0	0	1	0	1
ACTN3	0	0	0	1	0	1	0	0	0	1	0	0	0	0	0	1	1	0	0	0	0	0	0	0	0
ACTN4	0	0	0	-1	1	-1	0	0	0	-1	0	0	0	0	0	2	0	1	0	1	0	0	1	0	0
ACTR10	0	0	-1	-1	0	-1	1	-1	0	-1	0	0	0	0	0	-1	0	0	0	-1	0	-1	-1	0	1
ACTR1A	0	0	0	0	0	0	0	1	0	-1	-1	0	0	0	0	0	0	0	0	-2	0	1	0	0	0
ACTR1B	0	0	0	1	0	0	0	0	0	0	0	0	0	0	0	1	0	1	0	2	0	0	1	1	0
ACTR2	0	0	0	1	0	0	0	0	0	0	0	0	0	0	0	1	0	1	0	0	0	0	1	1	0
ACTR3	0	0	0	1	0	0	0	0	0	0	0	0	0	0	0	1	0	1	0	2	0	0	-1	1	0
ACTR3B	0	1	0	1	0	-2	1	-1	0	1	0	0	0	0	0	-1	0	1	0	-1	0	-1	1	1	1
ACTR3C	0	1	0	1	0	-2	1	-1	0	1	0	0	0	0	0	-1	0	1	0	-1	0	-1	1	1	1
ACTR5	0	0	0	1	1	1	1	1	0	1	0	1	0	0	1	1	1	1	1	1	1	1	1	0	0
ACTR6	0	0	0	0	1	1	0	0	0	-1	1	0	0	0	0	-1	0	-1	0	0	1	0	0	1	0
ACTR8	0	0	-1	-1	0	-1	0	-1	0	1	0	0	0	1	0	0	0	-1	0	-1	0	0	-1	0	-1
ACTRT1	0	1	-1	1	0	-1	0	0	0	0	0	0	0	0	0	0	0	0	0	1	0	0	0	0	0
ACTRT2	0	0	0	-1	0	-1	0	0	0	-1	-1	0	-2	0	0	-1	0	-1	0	-1	0	0	-1	0	0
ACTRT3	2	1	2	1	0	2	0	1	0	1	1	0	0	1	0	0	0	1	0	0	0	0	1	0	0
ACVR1	0	0	0	1	0	0	0	0	0	0	0	0	0	0	0	1	0	1	0	-1	0	0	-1	1	0
ACVR1B	0	0	0	0	1	0	0	0	0	-1	1	0	0	0	0	1	0	-1	0	0	1	0	0	1	0
ACVR1C	0	0	0	1	0	0	0	0	0	0	0	0	0	0	0	1	0	1	0	-1	0	0	-1	1	0
ACVR2A	0	0	0	1	0	0	0	0	0	0	0	0	0	0	0	1	0	1	0	-1	0	0	-1	1	0
ACVR2B	0	0	-1	-1	0	-1	0	-1	0	1	0	0	0	1	0	0	0	-1	0	-1	0	0	-1	0	0
ACVRL1	0	0	0	0	1	0	0	0	0	-1	1	0	0	0	0	1	0	-1	0	0	1	0	0	1	0
ACY1	0	0	-1	-1	0	-1	0	-1	0	1	0	0	0	1	0	0	0	-1	0	-1	0	0	-1	0	-1
ACY3	0	0	0	1	0	1	0	0	0	1	0	0	0	0	0	1	1	-1	2	0	0	0	0	0	0
ACYP1	0	0	-1	-1	0	-1	1	-1	0	-1	0	0	0	0	0	-1	0	-1	0	-1	0	-1	-1	0	1
ACYP2	0	0	0	1	0	0	0	0	0	0	0	0	0	0	0	1	0	1	0	0	0	0	1	1	0
ADA	0	0	0	1	1	1	1	1	0	1	0	1	0	0	1	2	1	1	1	1	1	1	1	0	0
ADAD1	0	0	0	-1	0	-1	0	-1	0	-1	0	0	0	0	0	0	0	-1	0	-1	0	0	-1	0	0
ADAD2	0	-1	-1	1	0	-1	1	-1	0	1	0	0	0	0	0	1	0	-1	0	0	0	-1	0	0	0
ADAL	0	0	0	-1	0	0	0	0	0	-1	-1	0	0	0	0	-1	0	0	0	0	0	0	-1	0	0
ADAM10	0	0	0	-1	0	0	0	0	0	-1	-1	0	0	0	0	-1	0	0	0	0	0	0	0	0	0
ADAM11	0	1	0	-1	0	0	0	0	0	-1	0	0	0	0	0	1	0	-1	0	-1	0	0	-1	0	0
ADAM12	0	0	0	0	0	0	0	1	0	-1	0	0	0	0	0	0	0	1	2	-1	0	1	0	0	0
ADAM15	0	0	0	1	0	1	0	1	0	1	1	0	1	0	0	1	0	1	0	1	0	2	0	0	1
ADAM17	0	0	0	1	0	0	0	0	0	0	0	0	0	0	0	1	0	1	0	0	0	0	1	1	0
ADAM18	1	0	-1	1	1	1	1	1	1	1	0	0	1	1	1	0	1	-1	1	0	0	0	1	0	-1
ADAM19	0	0	0	-1	0	-1	0	0	0	-1	0	0	0	0	0	-1	0	0	0	-1	0	0	-1	0	0
ADAM2	1	0	-1	1	1	1	1	1	1	1	0	0	1	1	1	0	1	-1	1	0	0	0	1	0	-1
ADAM20	0	0	-1	-1	0	-1	1	-1	0	-1	0	0	0	0	0	-1	0	-1	0	-1	0	-1	-1	0	1
ADAM20P1	0	0	-1	-1	0	-1	1	-1	0	-1	0	0	0	0	0	-1	0	-1	0	-1	0	-1	-1	0	1
ADAM21	0	0	-1	-1	0	-1	1	-1	0	-1	0	0	0	0	0	-1	0	-1	0	-1	0	-1	-1	0	1
ADAM21P1	0	0	-1	-1	0	-1	1	-1	0	-1	0	0	0	0	0	-1	0	-1	0	-1	0	-1	-1	0	1
ADAM22	0	1	2	1	0	-1	1	0	0	1	0	0	0	0	0	1	0	1	0	2	0	2	1	1	1
ADAM23	0	0	0	1	0	0	0	0	0	0	0	0	0	0	0	1	0	1	0	-1	0	0	-1	1	0
ADAM28	1	0	-1	1	1	-1	1	1	1	1	0	0	1	1	1	0	1	-1	1	0	0	0	-1	0	-1
ADAM29	0	0	-1	-1	0	-1	0	0	0	-1	0	0	0	-2	0	0	0	-1	0	-1	0	0	-1	0	-1
ADAM30	0	0	0	-1	0	0	0	1	0	-1	0	0	0	0	0	-1	0	-1	0	2	0	0	0	0	1
ADAM32	1	0	-1	1	1	1	1	1	1	1	0	0	1	1	1	0	1	-1	1	0	0	0	1	0	-1
ADAM33	0	0	0	1	1	1	1	1	0	1	-1	1	0	0	1	0	1	0	1	2	1	-1	1	0	0
ADAM3A	1	0	-1	1	1	1	1	1	1	1	0	0	1	1	1	0	1	-1	1	0	0	0	1	0	-1
ADAM6	0	-1	-1	-1	0	1	1	-1	0	-1	1	0	0	0	0	-1	0	1	0	-1	0	-1	-1	0	1
ADAM7	1	0	-1	1	1	-1	1	1	1	1	0	0	1	1	1	0	1	-1	1	0	0	0	-1	0	-1
ADAM8	0	0	0	0	0	0	0	1	0	-1	0	0	0	0	0	0	0	0	2	-1	0	1	0	0	0
ADAM9	1	0	-1	1	1	1	1	1	1	1	0	0	1	1	1	0	1	-1	1	0	0	0	1	0	-1
ADAMDEC1	1	0	-1	1	1	-1	1	1	1	1	0	0	1	1	1	0	1	-1	1	0	0	0	-1	0	-1
ADAMTS1	0	-1	0	-1	0	-1	0	-1	0	-1	0	0	0	0	0	1	0	-2	-1	-1	0	-1	-1	0	0
ADAMTS10	0	0	-1	-1	1	-1	0	0	0	-1	0	0	0	0	0	-1	0	1	0	-1	0	0	-1	0	0
ADAMTS12	0	0	0	-1	0	-1	1	0	0	-1	-1	0	0	0	0	1	0	0	0	-1	0	0	-1	0	0
ADAMTS13	0	0	0	0	1	1	0	-1	0	-1	0	0	1	0	0	-1	0	1	-1	-1	0	2	0	0	0
ADAMTS14	0	0	0	0	0	0	0	1	0	-1	0	0	0	0	0	0	0	1	0	1	0	1	0	0	0
ADAMTS15	0	0	0	1	0	0	0	0	0	1	-1	0	0	0	0	-1	1	-1	0	0	0	-1	0	0	0
ADAMTS16	0	0	0	-1	0	-1	1	0	0	-1	0	0	0	0	0	1	0	0	0	0	0	0	-1	0	0
ADAMTS17	0	0	0	-1	0	0	0	0	0	-1	0	0	0	0	0	2	0	0	0	1	0	0	0	0	0
ADAMTS18	0	-1	-1	1	0	-1	1	-1	0	1	1	0	0	0	0	1	0	-1	0	0	0	-1	1	0	0
ADAMTS19	2	0	-1	-1	0	-1	0	0	0	-1	0	0	0	0	0	-1	0	0	0	-1	0	0	-1	0	0
ADAMTS2	0	0	0	-1	0	-1	0	0	0	-1	0	0	0	0	0	-1	0	0	0	-1	0	0	-1	0	0
ADAMTS20	0	0	0	0	1	0	0	0	0	-1	-1	0	0	0	0	1	0	-1	0	0	1	0	0	1	2
ADAMTS3	0	0	0	-1	0	-1	0	-1	0	-1	0	0	0	0	0	0	0	-1	0	1	0	0	-1	0	0
ADAMTS4	0	0	0	1	0	1	0	1	0	1	1	0	1	0	0	1	0	1	0	1	0	2	0	0	1
ADAMTS5	0	-1	0	-1	0	-1	0	-1	0	-1	0	0	0	0	0	1	0	-2	-1	-1	0	-1	-1	0	0
ADAMTS6	0	0	-1	-1	0	-1	1	0	0	-1	0	0	-2	0	0	-1	0	0	0	-1	0	0	-1	0	0
ADAMTS7	0	0	0	-1	0	0	0	0	0	-1	-1	0	0	0	0	2	0	0	0	0	0	0	0	0	0
ADAMTS8	0	0	0	1	0	0	0	0	0	1	-1	0	0	0	0	-1	1	-1	0	0	0	-1	0	0	0
ADAMTS9	0	0	0	-1	0	1	0	-1	0	1	0	0	0	1	0	0	0	-1	2	-1	0	0	-1	0	-1
ADAMTSL1	0	0	-1	-1	1	-1	0	-1	0	-1	2	0	1	0	0	-1	0	-1	-1	-1	0	0	0	0	0
ADAMTSL2	0	0	0	0	1	1	0	-1	0	-1	0	0	1	0	0	-1	0	1	-1	-1	0	2	0	0	0
ADAMTSL3	0	0	0	-1	0	0	0	0	0	-1	0	0	0	0	0	2	0	0	0	1	0	0	0	0	0
ADAMTSL4	0	0	0	1	0	1	0	1	0	1	0	0	1	0	0	1	0	2	0	1	0	0	0	0	1
ADAMTSL5	0	0	-1	-1	1	-1	0	0	0	-1	0	0	0	0	0	-1	0	1	0	-1	0	0	-1	0	0
ADAP1	0	1	0	1	0	0	1	-1	0	1	0	0	0	0	0	1	0	1	0	2	0	0	1	1	1
ADAP2	0	1	0	-1	0	0	0	0	0	-1	1	-2	0	0	0	1	0	-1	0	-1	0	0	1	0	0
ADAR	0	0	0	1	0	1	0	1	0	1	1	0	1	0	0	1	0	1	0	1	0	2	0	0	1
ADARB1	0	-1	0	-1	0	-1	0	-1	0	-1	0	0	0	0	0	-2	0	1	-1	-1	0	-1	-1	0	0
ADARB2	0	0	-1	-1	0	0	0	-1	0	-1	-1	0	0	0	0	0	0	1	1	-1	0	-1	1	0	0
ADAT1	0	-1	-1	1	0	-1	1	-1	0	1	0	0	0	0	0	1	0	-1	0	0	0	-1	0	0	0
ADAT2	0	0	-1	1	0	0	0	1	0	1	-1	0	0	0	0	0	0	1	0	0	0	0	-1	0	0
ADAT3	0	0	-1	-1	1	-1	0	0	0	-1	0	0	0	0	0	-1	0	1	0	-1	0	0	-1	0	0
ADC	0	0	0	-1	0	1	0	0	0	-1	-1	0	0	0	0	-1	0	-1	0	-1	0	0	-1	0	0
ADCK1	0	0	-1	-1	0	-1	1	-1	0	-1	0	0	0	0	0	-1	0	-1	0	-1	0	-1	-1	0	1
ADCK2	0	1	0	1	0	-2	1	-1	0	1	0	0	0	0	0	-1	0	1	0	-1	0	-1	1	1	1
ADCK3	0	0	0	1	0	-1	0	1	0	1	1	0	0	0	0	1	0	-1	0	1	0	0	1	0	1
ADCK4	0	0	0	-1	1	-1	0	0	0	-1	0	0	0	0	0	2	0	0	0	1	0	0	1	0	0
ADCK5	1	0	0	1	1	1	1	1	1	1	1	0	1	1	1	0	1	1	1	0	0	0	2	0	-1
ADCY1	0	1	0	1	0	0	1	-1	0	1	0	0	0	0	0	1	0	1	0	2	0	0	1	1	1
ADCY10	0	0	0	1	0	-1	0	1	0	1	1	0	1	0	0	1	0	1	0	1	0	2	0	0	1
ADCY2	0	0	0	-1	0	-1	1	0	0	-1	0	0	0	0	0	1	0	0	0	0	0	0	-1	0	0
ADCY3	0	0	0	1	0	0	0	0	0	0	0	0	0	0	0	1	0	1	0	0	0	0	1	1	0
ADCY4	0	0	-1	0	0	-1	1	-1	0	-1	0	0	0	0	0	-1	0	-1	0	-1	0	-1	-1	0	1
ADCY5	0	1	0	1	0	0	0	-1	0	1	0	0	0	1	0	1	0	1	0	0	0	0	-1	0	0
ADCY6	0	0	0	0	1	0	0	0	0	-1	1	0	0	0	0	1	0	-1	0	0	1	0	0	1	0
ADCY7	0	0	0	1	0	-1	1	-1	0	1	0	0	0	0	0	1	0	-1	0	0	0	-1	0	0	0
ADCY8	1	0	0	1	1	1	1	1	1	1	1	0	1	1	1	0	1	1	1	0	0	0	2	0	-1
ADCY9	0	0	0	1	0	1	1	-1	0	1	0	0	0	0	0	1	0	1	0	0	0	0	1	0	0
ADCYAP1	0	0	0	-1	-1	1	0	-1	0	1	0	0	0	0	0	-1	0	-1	-1	0	0	-1	1	0	0
ADCYAP1R1	0	1	0	1	0	0	1	-1	0	1	0	0	0	0	0	1	0	1	0	0	0	0	1	1	1
ADD1	0	0	0	-1	0	-1	0	-1	0	-1	0	0	0	0	0	-1	0	-1	0	0	0	0	-1	0	0
ADD2	0	0	0	1	0	0	0	0	0	0	0	0	0	0	0	1	0	1	0	0	0	0	1	1	0
ADD3	0	0	0	0	0	0	0	1	0	-1	-1	0	0	0	0	0	0	1	0	-2	0	1	0	0	0
ADGB	0	0	-1	1	0	0	0	1	0	1	-1	0	0	0	0	0	0	1	0	0	0	0	-1	0	0
ADH1A	0	0	0	-1	0	-1	0	-1	0	-1	0	0	0	0	0	0	0	-1	0	-1	0	0	-1	0	0
ADH1B	0	0	0	-1	0	-1	0	-1	0	-1	0	0	0	0	0	0	0	-1	0	-1	0	0	-1	0	0
ADH1C	0	0	0	-1	0	-1	0	-1	0	-1	0	0	0	0	0	0	0	-1	0	-1	0	0	-1	0	0
ADH4	0	0	0	-1	0	-1	0	-1	0	-1	0	0	0	0	0	0	0	-1	0	-1	0	0	-1	0	0
ADH5	0	0	0	-1	0	-1	0	-1	0	-1	0	0	0	0	0	0	0	-1	0	-1	0	0	-1	0	0
ADH6	0	0	0	-1	0	-1	0	-1	0	-1	0	0	0	0	0	0	0	-1	0	-1	0	0	-1	0	0
ADH7	0	0	0	-1	0	-1	0	-1	0	-1	0	0	0	0	0	0	0	-1	0	-1	0	0	-1	0	0
ADHFE1	1	0	0	1	1	-1	1	1	1	1	0	0	1	1	1	0	1	1	1	0	0	0	1	0	-1
ADI1	0	0	0	1	0	0	0	0	0	0	0	0	0	0	0	1	0	1	0	-1	0	0	1	1	0
ADIG	0	0	0	1	1	1	1	1	0	1	0	1	0	0	1	1	1	1	1	1	1	1	1	0	0
ADIPOQ	2	1	2	1	0	2	0	1	0	1	1	0	0	1	0	0	0	1	0	0	0	0	1	0	0
ADIPOR1	0	0	0	1	0	-1	0	1	0	1	1	0	0	0	0	1	0	1	0	0	0	0	1	0	1
ADIPOR2	0	0	0	0	1	0	0	-1	0	-1	-1	0	0	0	0	1	0	-1	0	0	1	0	0	1	2
ADK	0	0	0	0	0	0	0	1	0	-1	0	0	0	0	0	0	0	1	0	1	0	1	0	0	0
ADM	0	0	0	1	0	0	0	0	0	1	0	0	0	0	0	0	1	1	0	0	0	-1	0	0	0
ADM2	0	1	0	-1	0	-1	1	-1	0	-1	-1	0	0	0	0	1	0	-1	0	-2	0	-1	-1	0	0
ADNP	0	0	0	1	1	2	1	1	0	1	0	1	0	0	1	2	1	1	1	1	1	1	1	0	0
ADNP2	0	-1	-1	-1	-1	-1	0	-1	0	1	-1	0	0	0	0	-1	0	-1	-1	-1	0	-1	1	0	0
ADO	0	0	0	0	0	0	0	1	0	-1	0	0	0	0	0	0	0	1	0	1	0	1	0	0	0
ADORA1	0	0	0	1	0	-1	0	1	0	1	1	0	0	0	0	1	0	1	0	0	0	0	1	0	1
ADORA2A	0	1	0	-1	0	-1	1	-1	0	-1	-1	0	0	0	0	1	0	-1	0	-1	0	-1	-1	0	0
ADORA2B	0	-1	0	-1	0	-1	0	1	0	-1	-1	0	0	0	0	-1	0	-1	0	-2	0	0	-1	0	0
ADORA3	0	0	0	-1	0	-1	0	1	0	-1	0	0	0	0	0	-1	0	-1	0	1	0	0	0	0	0
ADPGK	0	0	0	-1	0	0	0	0	0	-1	-1	0	0	0	0	2	0	0	0	0	0	0	0	0	0
ADRA1A	1	0	-1	1	1	-1	1	1	1	1	0	0	1	1	1	0	1	-1	1	0	0	0	-1	0	-1
ADRA1B	0	0	0	-1	0	-1	0	0	0	-1	0	0	0	0	0	-1	0	0	0	-1	0	0	-1	0	0
ADRA1D	0	0	0	1	1	1	1	1	0	1	-1	1	0	0	1	0	1	0	1	2	1	-1	1	0	0
ADRA2A	0	0	0	0	0	0	0	1	0	-1	-1	0	0	0	0	0	0	1	0	-2	0	1	0	0	0
ADRA2B	0	0	0	1	0	0	0	0	0	0	0	0	0	0	0	1	0	1	0	2	0	0	1	1	0
ADRA2C	0	1	0	-1	0	-1	0	-1	0	-1	0	0	0	0	0	-1	0	-1	0	0	0	0	-1	0	0
ADRB1	0	0	0	0	0	0	0	1	0	-1	0	0	0	0	0	0	0	1	0	-1	0	1	0	0	0
ADRB2	0	0	-1	-1	0	-1	0	0	0	-1	0	0	0	0	0	-1	0	0	0	-1	0	0	-1	0	0
ADRB3	1	0	0	1	1	1	1	1	1	1	0	0	1	1	1	0	1	-1	1	0	0	0	1	0	-1
ADRBK1	0	0	0	1	0	1	0	0	0	1	0	0	0	0	0	1	1	-1	2	0	0	0	0	0	0
ADRBK2	0	1	0	-1	0	-1	1	-1	0	-1	-1	0	0	0	0	1	0	-1	0	-1	0	-1	-1	0	0
ADRM1	0	0	0	1	1	1	1	1	0	1	0	1	-2	0	1	2	1	1	1	1	1	1	1	0	0
ADSL	0	1	0	-1	0	-1	1	-1	0	-1	-1	0	0	0	0	1	0	-1	0	-1	0	-1	-1	0	0
ADSS	0	0	0	1	0	-1	0	1	0	1	2	0	0	0	0	1	0	-1	0	1	0	0	1	0	1
ADSSL1	0	0	-1	-1	0	1	1	-1	0	-1	1	0	0	0	0	-1	0	1	0	-1	0	-1	-1	0	1
ADTRP	0	0	0	1	0	0	0	1	0	1	1	0	0	0	0	1	0	-1	0	1	0	0	1	0	0
AEBP1	0	1	0	1	0	0	1	-1	0	1	0	0	0	0	0	1	0	1	0	2	0	0	1	1	1
AEBP2	0	0	0	0	1	-1	0	-1	0	-1	-1	0	0	0	0	1	0	-1	0	0	1	0	0	1	0
AEN	0	0	0	-1	0	0	0	0	0	-1	2	0	0	0	0	2	0	0	0	1	0	0	0	0	0
AES	0	0	-1	-1	1	-1	0	0	0	-1	0	0	0	0	0	-1	0	1	0	-1	0	0	-1	0	0
AFAP1	0	0	0	-1	0	-1	0	-1	0	-1	0	0	0	0	0	-1	0	-1	0	0	0	0	-1	0	0
AFAP1L1	0	0	-1	-1	0	-1	0	0	0	-1	0	0	0	0	0	-1	0	2	0	-1	0	0	-1	0	0
AFAP1L2	0	0	0	0	0	0	0	1	0	-1	0	0	0	0	0	0	0	1	0	-1	0	1	0	0	0
AFF1	0	0	0	-1	0	-1	0	-1	0	-1	0	0	0	0	0	0	0	-1	0	-1	0	0	-1	0	0
AFF2	0	1	-1	1	0	2	1	0	0	0	0	0	0	0	0	0	0	0	0	1	0	0	0	0	0
AFF3	0	0	0	1	0	0	0	0	0	0	0	0	0	0	0	1	0	1	0	2	0	0	1	1	0
AFF4	2	0	-1	-1	0	-1	0	0	0	-1	0	0	0	0	0	-1	0	0	0	-1	0	0	-1	0	0
AFG3L1P	0	-1	-1	1	0	-1	1	-1	0	1	0	0	0	0	0	1	0	-1	0	0	0	-1	0	0	0
AFG3L2	0	0	0	-1	-1	1	0	-1	0	1	0	0	0	0	0	1	0	-1	-1	0	0	-1	1	0	0
AFM	0	0	0	-1	0	-1	0	-1	0	-1	0	0	0	0	0	0	0	-1	0	1	0	0	-1	0	0
AFMID	0	1	0	-1	0	0	0	0	0	-1	1	0	0	0	0	1	0	0	0	-1	0	0	-1	0	0
AFP	0	0	0	-1	0	-1	0	-1	0	-1	0	0	0	0	0	0	0	-1	0	1	0	0	-1	0	0
AFTPH	0	0	0	1	0	0	0	0	0	0	0	0	0	0	0	1	0	1	0	0	0	0	1	1	0
AGA	0	0	-1	-1	0	-1	0	0	0	-1	0	0	0	0	0	0	0	-1	0	-1	0	0	-1	0	-1
AGAP1	0	0	0	1	0	0	0	0	0	0	0	0	0	0	0	1	0	0	0	0	0	0	-1	1	0
AGAP11	0	0	0	0	0	0	0	1	0	-1	0	0	0	0	0	0	0	1	0	1	0	1	0	0	0
AGAP2	0	0	0	0	1	0	0	0	0	-1	1	0	0	0	0	1	0	-1	0	0	1	0	0	1	0
AGAP3	0	1	0	1	0	-2	1	-1	0	1	0	0	0	0	0	-1	0	1	0	-1	0	-1	1	1	1
AGAP4	0	0	0	0	0	0	0	1	0	-1	0	0	0	0	0	0	0	1	0	-1	0	1	0	0	0
AGAP5	0	0	0	0	0	0	0	1	0	-1	0	0	0	0	0	0	0	1	0	1	0	1	0	0	0
AGAP6	0	0	0	0	0	0	0	1	0	-1	0	0	0	0	0	0	0	1	0	-1	0	1	0	0	0
AGAP7	0	0	0	0	0	0	0	1	0	-1	0	0	0	0	0	0	0	1	0	-1	0	1	0	0	0
AGAP8	0	0	0	0	0	0	0	1	0	-1	0	0	0	0	0	0	0	1	0	-1	0	1	0	0	0
AGAP9	0	0	0	0	0	0	0	1	0	-1	0	0	0	0	0	0	0	1	0	-1	0	1	0	0	0
AGBL1	0	0	0	-1	0	0	0	0	0	-1	2	0	0	0	0	2	0	0	0	1	0	0	0	0	0
AGBL2	0	0	0	1	0	1	0	0	0	1	0	0	0	0	0	0	1	1	0	1	0	0	0	0	0
AGBL3	0	1	0	1	0	-2	1	-1	0	1	0	0	0	0	0	-1	0	1	0	-1	0	-1	1	1	1
AGBL4	0	0	0	-1	0	-1	0	0	0	-1	0	0	0	0	0	-1	0	-1	0	-1	0	0	-1	0	0
AGBL5	0	0	0	1	0	0	0	0	0	0	0	0	0	0	0	1	0	1	0	0	0	0	1	1	0
AGER	0	0	0	1	0	0	0	1	0	1	1	0	0	0	0	1	0	0	0	-1	0	0	1	0	0
AGFG1	0	0	0	1	0	0	0	0	0	0	0	0	0	0	0	1	0	0	0	0	0	0	-1	1	0
AGFG2	0	1	2	1	0	1	1	2	0	1	0	0	0	0	0	2	0	1	0	0	0	2	1	1	1
AGGF1	0	0	-1	-1	0	-1	1	0	0	-1	0	0	0	0	0	-1	0	0	0	-1	0	0	-1	0	0
AGK	0	1	0	1	0	-2	1	-1	0	1	0	0	0	0	0	-1	0	1	0	-1	0	-1	1	1	1
AGL	0	0	0	-1	0	-1	0	1	0	-1	0	0	0	0	0	-1	0	-1	0	0	0	0	0	0	0
AGMAT	0	0	0	-1	0	-1	0	0	0	-1	-1	0	0	0	0	-1	0	-1	0	-1	0	0	-1	0	0
AGMO	0	1	0	1	0	0	1	-1	0	1	0	0	0	0	0	1	0	1	0	2	0	0	1	1	1
AGPAT1	0	0	0	1	0	0	0	1	0	1	1	0	0	0	0	1	0	0	0	-1	0	0	1	0	0
AGPAT2	0	0	0	0	1	1	0	-1	0	-1	0	0	1	0	0	-1	0	1	-1	-1	0	2	0	0	0
AGPAT3	0	-1	0	-1	0	-1	0	-1	0	-1	0	0	0	0	0	-1	0	1	-1	-1	0	-1	-1	0	0
AGPAT4	0	0	-1	1	0	0	0	1	0	1	0	0	0	0	0	0	0	0	0	-1	0	0	-1	0	0
AGPAT5	1	0	-1	1	1	-1	1	2	1	1	0	0	1	1	1	0	1	-1	-2	1	0	0	-1	0	-1
AGPAT6	1	0	-1	1	1	1	1	1	1	1	0	0	1	1	1	0	1	1	1	0	0	0	1	0	-1
AGPAT9	0	0	0	-1	0	-1	0	-1	0	-1	0	0	0	0	0	0	0	-1	0	-1	0	0	-1	0	0
AGPS	0	0	0	1	0	0	0	0	0	0	0	0	0	0	0	1	0	-1	0	-1	0	0	-1	1	0
AGR2	0	1	0	1	0	0	1	-1	0	1	0	0	0	0	0	1	0	2	0	2	0	0	1	1	1
AGR3	0	1	0	1	0	0	1	-1	0	1	0	0	0	0	0	1	0	2	0	2	0	0	1	1	1
AGRN	0	0	0	-1	0	-1	0	0	0	-1	-1	0	-2	0	0	-1	0	-1	0	-1	0	0	-1	0	0
AGRP	0	0	-1	1	0	-1	1	-1	0	1	0	0	0	0	0	1	0	-1	0	0	0	-1	0	0	0
AGT	0	0	0	1	0	-1	0	1	0	1	1	0	0	0	0	1	0	-1	0	1	0	0	1	0	1
AGTPBP1	0	0	0	0	1	-1	0	-1	0	-1	0	0	1	0	0	-1	0	1	-1	-1	0	1	0	0	0
AGTR1	2	1	2	1	0	2	0	1	0	1	0	0	0	1	0	1	0	1	0	0	0	0	1	0	0
AGTR2	0	-1	-1	0	0	-1	0	0	0	0	0	0	0	0	0	0	0	0	0	1	0	0	0	0	0
AGTRAP	0	0	0	-1	0	-1	0	0	0	-1	-1	0	0	0	0	-1	0	-1	0	-1	0	0	-1	0	0
AGXT	0	0	0	0	0	0	0	0	0	0	0	0	0	0	0	1	-2	0	0	0	0	0	-1	1	0
AGXT2	0	0	0	-1	0	-1	1	0	0	-1	-1	0	0	0	0	1	0	0	0	-1	0	0	-1	0	0
AHCTF1	0	0	0	1	0	-1	0	1	0	1	2	0	0	0	0	1	0	-1	0	1	0	0	1	0	1
AHCY	0	0	0	1	1	1	1	1	0	1	0	1	0	0	1	1	1	1	1	1	1	1	1	0	0
AHCYL1	0	0	0	-1	0	-1	0	1	0	-1	0	0	0	0	0	-1	0	-1	0	1	0	0	0	0	0
AHCYL2	0	1	2	1	0	1	1	-1	0	1	0	0	0	0	0	-1	0	1	0	-1	0	-1	1	1	1
AHDC1	-2	0	0	-1	0	-1	0	-2	0	-1	-1	0	0	0	0	-1	0	-1	0	-1	0	0	-1	0	0
AHI1	0	0	-1	1	0	0	0	1	0	1	-1	0	0	0	0	0	0	1	0	1	0	0	-1	0	0
AHNAK	0	0	0	1	0	1	0	0	0	1	0	0	0	0	0	0	1	-1	0	0	0	0	0	0	0
AHNAK2	0	0	-1	-1	0	1	1	-1	0	-1	1	0	0	0	0	-1	0	1	0	-1	0	-1	-1	0	1
AHR	0	1	0	1	0	0	1	-1	0	1	0	0	0	0	0	1	0	2	0	2	0	0	1	1	1
AHRR	0	0	0	-1	0	-1	1	0	0	-1	0	0	0	0	0	1	0	0	0	0	0	0	-1	0	0
AHSA1	0	0	-1	-1	0	-1	1	-1	0	-1	0	0	0	0	0	-1	0	-1	0	-1	0	-1	-1	0	1
AHSA2	0	0	0	1	0	0	0	0	0	0	0	0	0	0	0	1	0	1	0	0	0	0	1	1	0
AHSG	2	1	2	1	0	2	0	1	0	1	1	0	0	1	0	0	0	1	0	0	0	0	1	0	0
AHSP	0	0	0	1	0	1	1	-1	0	1	0	0	0	0	0	1	0	1	0	0	0	-1	0	0	0
AICDA	0	0	0	0	1	0	0	-1	0	-1	-1	0	0	0	0	1	0	-1	0	-1	1	0	0	1	0
AIDA	0	0	0	1	0	-1	0	1	0	1	1	0	0	0	0	1	0	-1	0	1	0	0	1	0	1
AIF1	0	0	0	1	0	0	0	1	0	1	1	0	0	0	0	1	0	0	0	-1	0	0	1	0	0
AIF1L	0	0	0	0	1	1	0	-1	0	-1	0	0	1	0	0	-1	0	1	-1	-1	0	2	0	0	0
AIFM1	0	1	-1	1	0	-1	0	0	0	0	0	0	0	0	0	0	0	0	0	1	0	0	0	0	0
AIFM2	0	0	0	0	0	0	0	1	0	-1	0	0	0	0	0	0	0	1	0	1	0	1	0	0	0
AIG1	0	0	-1	1	0	0	0	1	0	1	-1	0	0	0	0	0	0	1	0	0	0	0	-1	0	0
AIM1	0	0	-1	1	0	0	0	1	0	1	-1	0	0	0	0	0	0	2	0	0	0	0	-1	0	0
AIM1L	-2	0	0	-1	0	-1	0	-2	0	-1	-1	0	0	0	0	-1	0	-1	0	-1	0	0	-1	0	0
AIM2	0	0	0	1	0	-1	0	1	0	1	1	0	1	0	0	1	0	1	0	1	0	2	0	0	1
AIMP1	0	0	0	-1	0	-1	0	-1	0	-1	0	0	0	0	0	0	0	-1	0	-1	0	0	-1	0	0
AIMP2	0	1	0	1	0	0	1	-1	0	1	0	0	0	0	0	1	0	1	0	2	0	0	1	1	1
AIP	0	0	0	1	0	1	0	0	0	1	0	0	0	0	0	1	1	-1	2	0	0	0	0	0	0
AIPL1	0	-1	0	-1	0	-1	0	0	0	-1	-1	0	0	0	0	-1	0	-1	0	-1	0	0	-1	0	0
AIRE	0	-1	0	-1	0	-1	0	-1	0	-1	0	0	0	0	0	-1	0	1	-1	-1	0	-1	-1	0	0
AJAP1	0	0	0	-1	0	-1	0	0	0	-1	-1	0	-2	0	0	-1	0	-1	0	-1	0	0	-1	0	0
AJUBA	0	0	-1	0	0	-1	1	-1	0	-1	0	0	0	0	0	-1	0	-1	0	-1	0	-1	-1	0	1
AK1	0	0	0	0	1	1	0	-1	0	-1	-1	0	1	0	0	-1	0	1	-1	-1	0	2	0	0	0
AK2	0	0	0	-1	0	1	0	0	0	-1	-1	0	0	0	0	-1	0	-1	0	-1	0	0	-1	0	0
AK3	0	0	-1	-1	1	-1	0	-1	0	-1	2	0	1	0	0	-1	0	-1	-1	-1	0	0	0	0	0
AK4	0	0	0	-1	0	-1	0	0	0	-1	0	0	0	0	0	-1	0	-1	0	0	0	0	-1	0	0
AK5	0	0	0	-1	0	-1	0	0	0	-1	0	0	0	0	0	-1	0	-1	0	0	0	0	-1	0	0
AK7	0	0	-1	-1	0	-1	1	-1	0	-1	1	0	0	0	0	-1	0	-1	0	-1	0	-1	-1	0	1
AK8	0	0	0	0	1	1	0	-1	0	-1	0	0	1	0	0	-1	0	1	-1	-1	0	2	0	0	0
AKAP1	0	1	0	-1	0	0	0	0	0	-1	1	0	0	0	0	1	0	0	0	-1	0	0	-1	0	0
AKAP10	0	-1	0	-1	0	-1	0	0	0	-1	0	0	0	0	0	1	0	-1	0	-1	0	0	-1	0	0
AKAP11	0	1	0	1	0	1	1	-1	0	1	0	1	0	0	1	0	0	-1	0	0	1	-1	1	1	1
AKAP12	0	0	-1	1	0	0	0	1	0	1	-1	0	0	0	0	0	0	1	0	0	0	0	-1	0	0
AKAP13	0	0	0	-1	0	0	0	0	0	-1	0	0	0	0	0	2	0	0	0	1	0	0	0	0	0
AKAP14	0	-1	-1	1	0	-1	0	0	0	0	0	0	0	0	0	0	0	0	0	1	0	0	0	0	0
AKAP3	0	0	0	0	1	0	0	-1	0	-1	-1	0	0	0	0	1	0	-1	0	0	1	0	0	1	2
AKAP4	0	0	-1	0	0	-1	1	0	0	0	0	0	0	0	0	0	0	0	0	-1	0	0	0	0	0
AKAP5	0	0	-1	-1	0	-1	1	-1	0	-1	0	0	0	0	0	-1	0	-1	0	-1	0	-1	-1	0	1
AKAP6	0	0	-1	-1	0	-1	1	-1	0	-1	0	0	0	0	0	-1	0	0	0	-1	0	-1	-1	0	1
AKAP7	0	0	-1	1	0	0	0	1	0	1	-1	0	0	0	0	0	0	1	0	1	0	0	-1	0	0
AKAP8	0	0	-1	-1	1	-1	0	0	0	-1	0	0	0	0	0	-1	0	1	0	-1	0	0	1	0	0
AKAP8L	0	0	-1	-1	1	-1	0	0	0	-1	0	0	0	0	0	-1	0	1	0	-1	0	0	1	0	0
AKAP9	0	1	2	1	0	-1	1	0	0	1	0	0	0	0	0	2	0	1	0	2	0	2	1	1	1
AKIP1	0	0	0	1	0	0	0	0	0	1	0	0	0	0	0	0	1	1	0	0	0	-1	0	0	0
AKIRIN1	0	0	0	-1	0	1	0	0	0	-1	-1	0	0	0	0	-1	0	-1	0	2	0	0	-1	0	0
AKIRIN2	0	0	0	1	0	0	0	1	0	1	-1	0	0	0	0	0	0	-1	0	-1	0	0	-1	0	0
AKNA	0	0	0	0	1	1	0	-1	0	-1	-1	0	1	0	0	-1	0	1	-1	-1	0	2	0	0	0
AKNAD1	0	0	0	-1	0	-1	0	1	0	-1	0	0	0	0	0	-1	0	-1	0	1	0	0	0	0	0
AKR1A1	0	0	0	-1	0	0	0	0	0	-1	0	0	0	0	0	-1	0	-1	0	-1	0	0	-1	0	0
AKR1B1	0	1	0	1	0	-2	1	-1	0	1	0	0	0	0	0	-1	0	1	0	-1	0	-1	1	1	1
AKR1B10	0	1	0	1	0	-2	1	-1	0	1	0	0	0	0	0	-1	0	1	0	-1	0	-1	1	1	1
AKR1B15	0	1	0	1	0	-2	1	-1	0	1	0	0	0	0	0	-1	0	1	0	-1	0	-1	1	1	1
AKR1C2	0	0	-1	0	0	0	0	-1	0	-1	-1	0	0	0	0	0	0	1	1	-1	0	-1	1	0	0
AKR1C3	0	0	-1	0	0	0	0	-1	0	-1	-1	0	0	0	0	0	0	1	1	-1	0	-1	1	0	0
AKR1C4	0	0	-1	0	0	0	0	-1	0	-1	-1	0	0	0	0	0	0	1	1	-1	0	-1	1	0	0
AKR1CL1	0	0	-1	0	0	0	0	-1	0	-1	-1	0	0	0	0	0	0	1	1	-1	0	-1	1	0	0
AKR1D1	0	1	-1	1	0	-2	1	-1	0	1	0	0	0	0	0	-1	0	1	0	-1	0	-1	1	1	1
AKR1E2	0	0	-1	0	0	0	0	-1	0	-1	-1	0	0	0	0	0	0	1	1	-1	0	-1	1	0	0
AKR7A2	0	0	0	-1	0	-1	0	0	0	-1	-1	0	0	0	0	-1	0	-1	0	-1	0	0	-1	0	0
AKR7A3	0	0	0	-1	0	-1	0	0	0	-1	-1	0	0	0	0	-1	0	-1	0	-1	0	0	-1	0	0
AKR7L	0	0	0	-1	0	-1	0	0	0	-1	-1	0	0	0	0	-1	0	-1	0	-1	0	0	-1	0	0
AKT1	0	0	-1	-1	0	1	1	-1	0	-1	1	0	0	0	0	-1	0	1	0	-1	0	-1	-1	0	1
AKT1S1	0	0	0	-1	1	-1	0	0	0	-1	0	0	0	0	0	-1	0	0	0	1	0	0	1	0	0
AKT2	0	0	0	-1	1	-1	0	0	0	-1	0	0	0	0	0	2	0	0	0	1	0	0	1	0	0
AKT3	0	0	0	1	0	-1	0	1	0	1	2	0	0	0	0	1	0	-1	0	1	0	0	1	0	1
AKTIP	0	0	0	1	0	-1	1	-1	0	1	0	0	0	0	0	1	0	-1	0	0	0	-1	1	0	0
ALAD	0	0	0	0	1	1	0	-1	0	-1	-1	0	1	0	0	-1	0	1	-1	-1	0	2	0	0	0
ALAS1	0	0	-1	-1	0	-1	0	-1	0	1	0	0	0	1	0	0	0	-1	0	-1	0	0	-1	0	-1
ALAS2	0	0	-1	0	0	-1	1	0	0	0	0	0	0	0	0	0	0	0	0	-1	0	0	0	0	0
ALB	0	0	0	-1	0	-1	0	-1	0	-1	0	0	0	0	0	0	0	-1	0	1	0	0	-1	0	0
ALCAM	0	1	0	1	0	0	0	-1	0	1	0	0	0	1	0	0	0	1	0	0	0	0	-1	0	0
ALDH16A1	0	0	0	-1	1	-1	0	0	0	-1	0	0	0	0	0	-1	0	0	0	1	0	0	1	0	0
ALDH18A1	0	0	0	0	0	0	0	1	0	-1	0	0	0	0	0	0	0	-1	0	1	0	1	0	0	0
ALDH1A1	0	0	0	-1	1	-1	0	-1	0	-1	0	0	1	0	0	-1	0	-2	-1	-1	0	0	0	0	0
ALDH1A2	0	0	0	-1	0	0	0	0	0	-1	-1	0	0	0	0	-1	0	0	0	0	0	0	0	0	0
ALDH1A3	0	0	0	-1	0	0	0	0	0	-1	0	0	0	0	0	2	0	0	0	1	0	0	0	0	0
ALDH1B1	0	0	0	-1	1	-1	0	-1	0	-1	0	0	1	0	0	-1	0	-1	-1	-1	0	0	0	0	0
ALDH1L1	0	1	0	1	0	0	0	-1	0	1	0	0	0	1	0	1	0	1	0	0	0	0	-1	0	0
ALDH1L2	0	0	0	0	1	1	0	0	0	-1	1	0	0	0	0	-1	0	-1	0	0	1	0	0	1	0
ALDH2	0	0	0	0	1	1	0	0	0	-1	1	0	0	0	0	-1	0	-1	0	0	1	0	0	1	0
ALDH3A1	0	-1	0	-1	0	-1	0	0	0	-1	0	0	0	0	0	1	0	-1	0	-1	0	0	-1	0	0
ALDH3A2	0	-1	0	-1	0	-1	0	0	0	-1	0	0	0	0	0	1	0	-1	0	-1	0	0	-1	0	0
ALDH3B1	0	0	0	1	0	1	0	0	0	1	0	0	0	0	0	1	1	0	2	0	0	0	0	0	0
ALDH3B2	0	0	0	1	0	1	0	0	0	1	0	0	0	0	0	1	1	-1	2	0	0	0	0	0	0
ALDH4A1	0	0	0	-1	0	-1	0	0	0	-1	-1	0	0	0	0	-1	0	-1	0	-1	0	0	-1	0	0
ALDH5A1	0	0	0	1	0	0	0	1	0	1	1	0	0	0	0	1	0	-1	0	1	0	0	1	0	0
ALDH6A1	0	0	-1	-1	0	-1	1	-1	0	-1	0	0	0	0	0	-1	0	-1	0	-1	0	-1	-1	0	1
ALDH7A1	2	0	-1	-1	0	-1	0	0	0	-1	0	0	0	0	0	-1	0	0	0	-1	0	0	-1	0	0
ALDH8A1	0	0	-1	1	0	0	0	1	0	1	-1	0	0	0	0	0	0	1	0	1	0	0	-1	0	0
ALDH9A1	0	0	0	1	0	-1	0	1	0	1	1	0	1	0	0	1	0	1	0	1	0	2	0	0	1
ALDOA	0	0	0	1	0	1	1	-1	0	1	0	0	0	0	0	1	0	1	0	0	0	-1	1	0	0
ALDOB	0	0	2	0	1	0	0	-1	0	-1	-1	0	1	0	0	-1	0	1	-1	-1	0	2	0	0	0
ALDOC	0	1	0	-1	0	0	0	0	0	-1	0	0	0	0	0	1	0	-1	0	-1	0	0	1	0	0
ALG1	0	0	0	1	0	1	1	-1	0	1	0	0	0	0	0	1	0	1	0	0	0	0	1	0	0
ALG10	0	0	0	0	1	0	0	0	0	-1	1	0	0	0	0	1	0	-1	0	0	1	0	0	1	0
ALG10B	0	0	0	0	1	0	0	0	0	-1	1	0	0	0	0	1	0	-1	0	0	1	0	0	1	0
ALG12	0	1	0	-1	0	-1	1	-1	0	-1	-1	0	0	0	0	1	0	-1	0	-2	0	-1	-1	0	0
ALG13	0	-1	-1	0	0	-1	0	0	0	0	0	0	0	0	0	0	0	0	0	1	0	0	0	0	0
ALG14	0	0	0	-1	0	-1	0	-2	0	-1	0	0	0	0	0	-1	0	-1	0	0	0	0	0	0	0
ALG1L	0	1	0	1	0	0	0	-1	0	1	0	0	0	1	0	1	0	1	0	0	0	0	-1	0	0
ALG1L2	0	1	0	1	0	0	0	-1	0	1	0	0	0	1	0	1	0	1	0	0	0	0	-1	0	0
ALG2	0	0	2	0	1	-1	0	-1	0	-1	-1	0	1	0	0	-1	0	1	-1	-1	0	2	0	0	0
ALG3	2	1	2	1	0	2	0	1	0	1	1	0	0	1	0	0	0	1	0	0	0	0	1	0	0
ALG5	0	1	0	1	0	1	1	-1	0	1	0	1	0	0	1	0	0	-1	0	0	1	-1	1	1	1
ALG6	0	0	0	-1	0	-1	0	0	0	-1	0	0	0	0	0	-1	0	-1	0	0	0	0	-1	0	0
ALG8	0	0	0	1	0	1	0	0	0	1	0	0	0	0	0	-1	1	-1	2	0	0	2	0	0	0
ALG9	0	0	0	1	0	0	0	0	0	1	-1	0	0	0	0	-1	1	-1	0	0	0	-1	0	0	0
ALK	0	0	0	1	0	0	0	0	0	0	0	0	0	0	0	1	0	1	0	0	0	0	1	1	0
ALKBH1	0	0	-1	-1	0	-1	1	-1	0	-1	0	0	0	0	0	-1	0	-1	0	-1	0	-1	-1	0	1
ALKBH2	0	0	0	0	1	1	0	0	0	-1	1	0	0	0	0	-1	0	-1	0	0	1	0	0	1	0
ALKBH3	0	0	0	1	0	1	0	0	0	1	0	0	0	0	0	0	1	1	0	1	0	0	0	0	0
ALKBH4	0	1	2	1	0	1	1	2	0	1	0	0	0	0	0	-1	0	1	0	0	0	-1	1	1	1
ALKBH5	0	-1	0	-1	0	-1	0	0	0	-1	-1	0	0	0	0	-1	0	-1	0	-1	0	0	-1	0	0
ALKBH6	0	0	0	-1	1	-1	0	0	0	-1	0	0	0	0	0	2	0	1	0	1	0	0	1	0	0
ALKBH7	0	0	-1	-1	1	-1	0	0	0	-1	0	0	0	0	0	-1	0	1	0	-1	0	0	-1	0	0
ALKBH8	0	0	0	0	0	0	0	0	0	1	-1	0	0	0	0	-1	1	1	0	0	0	-1	0	0	0
ALLC	0	0	0	1	0	0	0	0	0	0	0	0	0	0	0	1	0	1	0	-1	0	0	1	1	0
ALMS1	0	0	0	1	0	0	0	0	0	0	0	0	0	0	0	1	0	1	0	0	0	0	1	1	0
ALMS1P	0	0	0	1	0	0	0	0	0	0	0	0	0	0	0	1	0	1	0	0	0	0	1	1	0
ALOX12	0	-1	0	-1	0	-1	0	0	0	-1	-1	0	0	0	0	-1	0	-1	0	-1	0	0	-1	0	0
ALOX12B	0	-1	0	-1	0	-1	0	0	0	-1	-1	0	0	0	0	-1	0	-1	0	-1	0	0	-1	0	0
ALOX12P2	0	-1	0	-1	0	-1	0	0	0	-1	-1	0	0	0	0	-1	0	-1	0	-1	0	0	-1	0	0
ALOX15	0	-1	0	-1	0	-1	0	0	0	-1	-1	0	0	0	0	-1	0	-1	-1	-1	0	0	-1	0	0
ALOX15B	0	-1	0	-1	0	-1	0	0	0	-1	-1	0	0	0	0	-1	0	-1	0	-1	0	0	-1	0	0
ALOX5	0	0	0	0	0	0	0	1	0	-1	0	0	0	0	0	0	0	1	0	-1	0	1	0	0	0
ALOX5AP	0	1	0	1	0	1	1	-1	0	1	0	1	0	0	1	-1	0	-1	0	0	1	-1	1	1	1
ALOXE3	0	-1	0	-1	0	-1	0	0	0	-1	-1	0	0	0	0	-1	0	-1	0	-1	0	0	-1	0	0
ALPI	0	0	0	1	0	0	0	0	0	0	0	0	0	0	0	1	0	0	0	0	0	0	-1	1	0
ALPK1	0	0	0	-1	0	-1	0	-1	0	-1	0	0	0	0	0	0	0	-1	0	-1	0	0	-1	0	0
ALPK2	0	-1	-1	-1	-1	-2	0	-1	0	1	-1	0	0	0	0	-1	0	-1	-1	-1	0	-1	1	0	0
ALPK3	0	0	0	-1	0	0	0	0	0	-1	0	0	0	0	0	2	0	0	0	1	0	0	0	0	0
ALPL	0	0	0	-1	0	-1	0	0	0	-1	-1	0	0	0	0	-1	0	-1	0	-1	0	0	-1	0	0
ALPP	0	0	0	1	0	0	0	0	0	0	0	0	0	0	0	1	0	0	0	0	0	0	-1	1	0
ALPPL2	0	0	0	1	0	0	0	0	0	0	0	0	0	0	0	1	0	0	0	0	0	0	-1	1	0
ALS2	0	0	0	1	0	0	0	0	0	0	0	0	0	0	0	1	0	1	0	-1	0	0	-1	1	0
ALS2CL	0	0	-1	-1	0	-1	0	-1	0	1	0	0	0	1	0	0	0	-1	0	-1	0	0	-1	0	-1
ALS2CR11	0	0	0	1	0	0	0	0	0	0	0	0	0	0	0	1	0	1	0	-1	0	0	-1	1	0
ALS2CR12	0	0	0	1	0	0	0	0	0	0	0	0	0	0	0	1	0	1	0	-1	0	0	-1	1	0
ALX1	0	0	0	0	1	0	0	0	0	-1	1	0	0	0	0	-1	0	-1	0	0	1	0	0	1	0
ALX3	0	0	0	-1	0	-1	0	1	0	-1	0	0	0	0	0	-1	0	-1	0	1	0	0	0	0	0
ALX4	0	0	0	1	0	1	0	0	0	1	0	0	0	0	0	0	1	1	0	1	0	0	0	0	0
ALYREF	0	1	0	-1	0	0	0	0	0	-1	1	0	0	0	0	1	0	0	0	-1	0	0	-1	0	0
AMACR	0	0	0	-1	0	-1	1	0	0	-1	-1	0	0	0	0	1	0	0	0	-1	0	0	-1	0	0
AMBN	0	0	0	-1	0	-1	0	-1	0	-1	0	0	0	0	0	0	0	-1	0	1	0	0	-1	0	0
AMBP	0	0	0	0	1	1	0	-1	0	-1	-1	0	1	0	0	-1	0	1	-1	-1	0	2	0	0	0
AMBRA1	0	0	0	1	0	1	0	0	0	1	0	0	0	0	0	0	1	1	0	1	0	0	0	0	0
AMD1	0	0	-1	1	0	0	0	1	0	1	-1	0	0	0	0	0	0	1	0	0	0	0	-1	0	0
AMDHD1	0	0	0	0	1	1	0	0	0	-1	1	0	0	0	0	-1	0	-1	0	0	1	0	0	1	0
AMDHD2	0	0	0	1	0	1	1	-1	0	1	0	0	0	0	0	1	0	1	0	0	0	0	1	0	0
AMELX	0	0	2	0	0	-1	1	0	0	0	0	0	0	0	0	1	0	0	0	-1	0	0	0	0	0
AMFR	0	0	-1	1	0	-1	1	-1	0	1	0	0	0	0	0	1	0	-1	0	0	0	-1	0	0	0
AMH	0	0	-1	-1	1	-1	0	0	0	-1	0	0	0	0	0	-1	0	1	0	-1	0	0	-1	0	0
AMHR2	0	0	0	0	1	0	0	0	0	-1	1	0	0	0	0	1	0	-1	0	0	1	0	0	1	0
AMICA1	0	0	0	1	0	0	0	0	0	1	-1	0	0	0	0	-1	1	-1	0	0	0	-1	0	0	0
AMIGO1	0	0	0	-1	0	-1	0	1	0	-1	0	0	0	0	0	-1	0	-1	0	1	0	0	0	0	0
AMIGO2	0	0	0	0	1	0	0	0	0	-1	1	0	0	0	0	1	0	-1	0	0	1	0	0	1	2
AMIGO3	0	0	-1	-1	0	-1	0	-1	0	1	0	0	0	1	0	0	0	-1	0	-1	0	0	-1	0	-1
AMMECR1	0	-1	-1	0	0	-1	0	0	0	0	0	0	0	0	0	0	0	0	0	1	0	0	0	0	0
AMMECR1L	0	0	0	1	0	0	0	0	0	0	0	0	0	0	0	1	0	1	0	-1	0	0	-1	1	0
AMN	0	0	-1	-1	0	1	1	-1	0	-1	1	0	0	0	0	-1	0	-1	0	-1	0	-1	-1	0	1
AMN1	0	0	0	0	1	0	0	0	0	-1	1	0	0	0	0	-1	0	-1	0	0	1	0	0	1	0
AMOT	0	-1	-1	0	0	-1	0	0	0	0	0	0	0	0	0	0	0	0	0	1	0	0	0	0	0
AMOTL1	0	0	0	0	0	1	0	0	0	1	0	0	0	0	0	-1	1	1	0	0	0	-1	0	0	0
AMOTL2	0	2	0	1	0	2	0	-1	0	1	0	0	0	1	0	1	0	1	0	0	0	0	1	0	0
AMPD1	0	0	0	-1	0	-1	0	1	0	-1	0	0	0	0	0	-1	0	-1	0	2	0	0	0	0	0
AMPD2	0	0	0	-1	0	-1	0	1	0	-1	0	0	0	0	0	-1	0	-1	0	1	0	0	0	0	0
AMPD3	0	0	0	1	0	0	0	0	0	1	0	0	0	0	0	0	1	1	0	0	0	-1	0	0	0
AMPH	0	1	0	1	0	0	1	-1	0	1	0	0	0	0	0	1	0	1	0	0	0	0	1	1	1
AMT	0	0	-1	-1	0	-1	0	-1	0	1	0	0	0	1	0	0	0	-1	0	-1	0	0	-1	0	-1
AMTN	0	0	0	-1	0	-1	0	-1	0	-1	0	0	0	0	0	0	0	-1	0	1	0	0	-1	0	0
AMY1B	0	0	0	-1	0	-1	0	1	0	-1	0	0	0	0	0	-1	0	-1	0	0	0	0	-1	0	0
AMY1C	0	0	0	-1	0	-1	0	1	0	-1	0	0	0	0	0	-1	0	-1	0	0	0	0	-1	0	0
AMY2A	0	0	0	-1	0	-1	0	1	0	-1	0	0	0	0	0	-1	0	-1	0	0	0	0	-1	0	0
AMY2B	0	0	0	-1	0	-1	0	1	0	-1	0	0	0	0	0	-1	0	-1	0	0	0	0	-1	0	0
AMZ1	0	1	0	1	0	0	1	-1	0	1	0	0	0	0	0	1	0	1	0	2	0	0	1	1	1
AMZ2	0	1	0	-1	0	0	0	0	0	-1	1	0	0	0	0	1	0	0	0	-1	0	0	-1	0	0
AMZ2P1	0	1	0	-1	0	0	0	0	0	-1	1	0	0	0	0	1	0	0	0	-1	0	0	-1	0	0
ANAPC1	0	0	0	1	0	0	0	0	0	0	0	0	0	0	0	1	0	1	0	2	0	0	-1	1	0
ANAPC10	0	0	-1	-1	0	-1	0	0	0	-1	0	0	0	0	0	0	0	-1	0	-1	0	0	-1	0	-1
ANAPC11	0	1	0	-1	0	0	0	0	0	-1	1	0	0	0	0	1	0	0	0	-1	0	0	-1	0	0
ANAPC13	0	2	0	1	0	2	0	-1	0	1	0	0	0	1	0	1	0	1	0	0	0	0	1	0	0
ANAPC16	0	0	0	0	0	0	0	1	0	-1	0	0	0	0	0	0	0	1	0	1	0	1	0	0	0
ANAPC2	0	0	0	0	1	1	0	-1	0	-1	0	0	1	0	0	-1	0	1	-1	-1	0	2	0	0	0
ANAPC4	0	0	0	-1	0	-1	0	-1	0	-1	0	0	0	0	0	-1	0	-1	0	0	0	0	-1	0	0
ANAPC5	0	0	0	0	1	1	0	1	0	-1	1	0	0	0	0	-1	0	-1	0	0	1	0	0	1	0
ANAPC7	0	0	0	0	1	1	0	0	0	-1	1	0	0	0	0	-1	0	-1	0	0	1	0	0	1	0
ANG	0	0	-1	0	0	-1	1	-1	0	-1	0	0	0	0	0	-1	0	-1	0	-1	0	-1	-1	0	1
ANGEL1	0	0	-1	-1	0	-1	1	-1	0	-1	0	0	0	0	0	-1	0	-1	0	-1	0	-1	-1	0	1
ANGEL2	0	0	0	1	0	-1	0	1	0	1	1	0	0	0	0	1	0	-1	0	0	0	0	1	0	1
ANGPT1	1	0	0	1	1	1	1	1	1	1	0	0	1	1	1	0	1	1	1	0	0	0	2	0	-1
ANGPT2	1	0	-1	1	1	-1	1	1	1	1	0	0	1	1	1	0	1	-1	-2	1	0	0	-1	0	-1
ANGPT4	0	0	0	1	1	1	1	1	0	1	-1	1	0	0	1	0	1	1	1	2	1	-1	1	0	0
ANGPTL1	0	0	0	1	0	-1	0	1	0	1	1	0	0	0	0	1	0	1	0	1	0	0	0	0	1
ANGPTL2	0	0	0	0	1	1	0	-1	0	-1	-1	0	1	0	0	-1	0	1	-1	-1	0	2	0	0	0
ANGPTL3	0	0	0	-1	0	-1	0	0	0	-1	0	0	0	0	0	-1	0	-1	0	0	0	0	-1	0	0
ANGPTL4	0	0	-1	-1	1	-1	0	0	0	-1	0	0	0	0	0	-1	0	1	0	-1	0	0	-1	0	0
ANGPTL5	0	0	0	0	0	1	0	0	0	1	-1	0	0	0	0	-1	1	1	0	0	0	-1	0	0	0
ANGPTL6	0	0	-1	-1	1	-1	0	0	0	-1	0	0	0	0	0	-1	0	1	0	-1	0	0	1	0	0
ANGPTL7	0	0	0	-1	0	-1	0	0	0	-1	-1	0	0	0	0	-1	0	-1	0	-1	0	0	-1	0	0
ANHX	0	0	0	-1	1	1	0	-1	0	-1	1	0	0	0	0	-1	0	-1	0	0	1	0	0	1	0
ANK1	1	0	-1	1	1	1	1	1	1	1	0	0	1	1	1	0	1	1	1	0	0	0	1	0	-1
ANK2	0	0	0	-1	0	-1	0	-1	0	-1	0	0	0	0	0	0	0	-1	0	-1	0	0	-1	0	0
ANK3	0	0	0	0	0	0	0	1	0	-1	0	0	0	0	0	0	0	1	0	1	0	1	0	0	0
ANKAR	0	0	0	1	0	0	0	0	0	0	0	0	0	0	0	1	0	1	0	-1	0	0	-1	1	0
ANKDD1A	0	0	0	-1	0	0	0	0	0	-1	-1	0	0	0	0	-1	0	0	0	0	0	0	0	0	0
ANKFN1	0	1	0	-1	0	0	0	0	0	-1	1	0	1	0	0	1	0	0	0	-1	0	0	-1	0	0
ANKFY1	0	-1	-1	-1	0	-1	0	0	0	-1	-1	0	0	0	0	-1	0	-1	-1	-1	0	0	-1	0	0
ANKH	0	0	0	-1	0	-1	1	0	0	-1	0	0	0	0	0	1	0	0	0	0	0	0	-1	0	0
ANKIB1	0	1	2	1	0	2	1	0	0	1	0	0	0	0	0	2	0	1	0	2	0	2	1	1	1
ANKK1	0	0	0	1	0	0	0	0	0	1	-1	0	0	0	0	-1	1	-1	0	0	0	-1	0	0	0
ANKLE1	0	0	-1	-1	1	-1	0	0	0	-1	0	0	0	0	0	-1	0	1	0	-1	0	0	1	0	0
ANKLE2	0	0	0	-1	1	1	0	-1	0	-1	1	0	0	0	0	-1	0	-1	0	0	1	0	0	1	0
ANKMY1	0	0	0	0	0	0	0	0	0	0	0	0	0	0	0	1	0	0	0	0	0	0	-1	1	0
ANKMY2	0	1	0	1	0	0	1	-1	0	1	0	0	0	0	0	1	0	2	0	2	0	0	1	1	1
ANKRA2	0	0	-1	-1	0	1	1	0	0	-1	0	0	0	0	0	-1	0	0	0	-1	0	0	-1	0	0
ANKRD10	0	1	2	2	0	1	1	-1	0	1	0	1	0	0	1	0	0	-1	0	0	1	-1	1	1	0
ANKRD11	0	-1	-1	1	0	-1	1	-1	0	1	0	0	0	0	0	1	0	-1	0	0	0	-1	0	0	0
ANKRD12	0	0	0	-1	-1	1	0	-1	0	1	0	0	0	0	0	1	0	-1	-1	0	0	-1	1	0	0
ANKRD13A	0	0	0	0	1	1	0	0	0	-1	1	0	0	0	0	-1	0	-1	0	0	1	0	0	1	0
ANKRD13B	0	1	0	-1	0	0	0	0	0	-1	0	0	0	0	0	1	0	-1	0	-1	0	0	1	0	0
ANKRD13C	0	0	0	-1	0	-1	0	0	0	-1	0	0	0	0	0	-1	0	-1	0	0	0	0	-1	0	0
ANKRD13D	0	0	0	1	0	1	0	0	0	1	0	0	0	0	0	1	1	-1	2	0	0	0	0	0	0
ANKRD16	0	0	-1	0	0	0	0	-1	0	-1	-1	0	0	0	0	0	0	1	1	-1	0	-1	1	0	0
ANKRD17	0	0	0	-1	0	-1	0	-1	0	-1	0	0	0	0	0	0	0	-1	0	1	0	0	-1	0	0
ANKRD18A	0	0	0	-1	1	-1	0	-1	0	-1	0	0	1	0	0	-1	0	-1	-1	-1	0	0	0	0	0
ANKRD18B	0	0	0	-1	1	-1	0	-1	0	-1	0	0	1	0	0	-1	0	-1	-1	-1	0	0	0	0	0
ANKRD18DP	2	1	2	1	0	2	0	1	0	1	1	0	0	1	0	-1	0	1	0	1	0	0	1	0	0
ANKRD19P	0	0	2	0	1	-1	0	-1	0	-1	-1	0	1	0	0	-1	0	1	-1	-1	0	2	0	0	0
ANKRD2	0	0	0	0	0	0	0	1	0	-1	0	0	0	0	0	0	0	-1	0	1	0	1	0	0	0
ANKRD20A11P	0	-1	0	-1	0	-1	0	-1	0	-1	0	0	0	0	0	1	0	1	-2	-1	0	-1	-1	0	0
ANKRD20A2	0	0	0	-1	1	-1	0	-1	0	-1	0	0	1	0	0	-1	0	-2	-1	-1	0	0	0	0	0
ANKRD20A3	0	0	0	-1	1	-1	0	-1	0	-1	0	0	1	0	0	-1	0	-2	-1	-1	0	0	0	0	0
ANKRD20A4	0	0	0	-1	1	-1	0	-1	0	-1	0	0	1	0	0	-1	0	-2	-1	-1	0	0	0	0	0
ANKRD20A5P	0	0	0	-1	-1	1	0	-1	0	1	0	0	0	0	0	1	0	-1	-1	0	0	-1	1	0	0
ANKRD22	0	0	0	0	0	0	0	1	0	-1	0	0	0	0	0	0	0	1	0	1	0	1	0	0	0
ANKRD23	0	0	0	1	0	0	0	0	0	0	0	0	0	0	0	1	0	1	0	2	0	0	1	1	0
ANKRD24	0	0	-1	-1	1	-1	0	0	0	-1	0	0	0	0	0	-1	0	1	0	-1	0	0	-1	0	0
ANKRD26	0	0	-1	0	0	0	0	-1	0	-1	-1	0	0	0	0	0	0	1	1	-1	0	-1	1	0	0
ANKRD26P1	0	0	0	1	0	1	1	-1	0	1	0	0	0	0	0	1	0	-1	0	0	0	-1	0	0	0
ANKRD27	0	0	0	-1	1	-1	0	0	0	-1	0	0	0	0	0	2	0	2	0	1	0	0	1	0	0
ANKRD28	0	0	0	-1	0	-1	0	-1	0	1	0	0	0	1	0	0	0	0	0	-1	0	0	-1	0	0
ANKRD29	0	0	0	-1	-1	1	0	-1	0	1	0	0	0	0	0	1	0	-1	-1	0	0	-1	1	0	0
ANKRD30A	0	0	0	0	0	0	0	1	0	-1	0	0	0	0	0	0	0	1	0	-1	0	-1	1	0	0
ANKRD30B	0	0	0	-1	-1	1	0	-1	0	1	0	0	0	0	0	1	0	-1	-1	0	0	-1	1	0	0
ANKRD30BL	0	0	0	1	0	0	0	0	0	0	0	0	0	0	0	1	0	1	0	-1	0	0	-1	1	0
ANKRD30BP2	0	-1	0	-1	0	-1	0	-1	0	-1	0	0	0	0	0	1	0	1	-2	-1	0	-1	-1	0	0
ANKRD31	0	0	-1	-1	0	-1	1	0	0	-1	0	0	0	0	0	-1	0	0	0	-1	0	0	-1	0	0
ANKRD32	0	0	-1	-1	0	-1	0	0	0	-1	0	0	0	0	0	-1	0	0	0	-1	0	0	-1	0	0
ANKRD33	0	0	0	0	1	0	0	0	0	-1	1	0	0	0	0	1	0	-1	0	0	1	0	0	1	0
ANKRD33B	0	0	0	-1	0	-1	1	0	0	-1	0	0	0	0	0	1	0	0	0	0	0	0	-1	0	0
ANKRD34A	0	0	0	1	0	1	0	1	0	1	0	0	1	0	0	-1	0	-1	0	1	0	0	0	0	1
ANKRD34B	0	0	-1	-1	0	-1	1	0	0	-1	0	0	0	0	0	-1	0	0	0	-1	0	0	-1	0	0
ANKRD34C	0	0	0	-1	0	0	0	0	0	-1	-1	0	0	0	0	2	0	0	0	0	0	0	0	0	0
ANKRD35	0	0	0	1	0	1	0	1	0	1	0	0	1	0	0	-1	0	-1	0	1	0	0	0	0	1
ANKRD36	0	0	0	1	0	0	0	0	0	0	0	0	0	0	0	1	0	1	0	2	0	0	1	1	0
ANKRD36C	0	0	0	1	0	0	0	0	0	0	0	0	0	0	0	1	0	1	0	-1	0	0	1	1	0
ANKRD37	0	0	-1	-1	0	-1	0	0	0	-1	0	0	0	0	0	0	0	-2	0	-1	0	0	-1	0	-1
ANKRD39	0	0	0	1	0	0	0	0	0	0	0	0	0	0	0	1	0	1	0	2	0	0	1	1	0
ANKRD40	0	1	0	-1	0	0	0	0	0	-1	0	0	0	0	0	1	0	-1	0	-1	0	0	-1	0	0
ANKRD42	0	0	0	0	0	1	0	0	0	1	0	0	0	0	0	-1	1	-1	2	0	0	2	0	0	0
ANKRD44	0	0	0	1	0	0	0	0	0	0	0	0	0	0	0	1	0	1	0	-1	0	0	-1	1	0
ANKRD45	0	0	0	1	0	-1	0	1	0	1	1	0	1	0	0	1	0	1	0	1	0	0	0	0	1
ANKRD46	1	0	0	1	1	1	1	1	1	1	0	0	1	1	1	0	1	1	1	0	0	0	2	0	-1
ANKRD49	0	0	0	0	0	1	0	0	0	1	0	0	0	0	0	-1	1	1	0	0	0	-1	0	0	0
ANKRD50	0	0	-1	-1	0	-1	0	-1	0	-1	0	0	0	0	0	0	0	-1	0	-1	0	0	-1	0	0
ANKRD52	0	0	0	0	1	0	0	0	0	-1	1	0	0	0	0	1	0	-1	0	0	1	0	0	1	0
ANKRD53	0	0	0	1	0	0	0	0	0	0	0	0	0	0	0	1	0	1	0	0	0	0	1	1	0
ANKRD54	0	1	0	-1	0	-1	1	-1	0	-1	-1	0	0	0	0	1	0	-1	0	-1	0	-1	-1	0	0
ANKRD55	0	0	0	-1	0	-1	1	0	0	-1	0	0	-2	0	0	-1	0	0	0	-1	0	0	-1	0	0
ANKRD6	0	0	0	1	0	0	0	1	0	1	-1	0	0	0	0	0	0	-1	0	-1	0	0	-1	0	0
ANKRD62	0	0	0	-1	-1	1	0	-1	0	1	0	0	0	0	0	1	0	-1	-1	0	0	-1	1	0	0
ANKRD63	0	0	0	-1	0	1	0	0	0	-1	-1	0	0	0	0	-1	0	0	0	0	0	0	-1	0	0
ANKRD65	0	0	0	-1	0	-1	0	0	0	-1	-1	0	-2	0	0	-1	0	-1	0	-1	0	0	-1	0	0
ANKRD7	0	1	2	1	0	1	1	-1	0	1	0	0	0	0	0	-1	0	1	0	0	0	-1	1	1	1
ANKRD9	0	0	-1	-1	0	1	1	-1	0	-1	1	0	0	0	0	-1	0	-1	0	-1	0	-1	-1	0	1
ANKS1A	0	0	0	1	0	0	0	1	0	1	1	0	0	0	0	1	0	-1	0	-1	0	0	1	0	0
ANKS1B	0	0	0	0	1	1	0	0	0	-1	1	0	0	0	0	-1	0	-1	0	0	1	0	0	1	0
ANKS3	0	0	0	1	0	1	1	-1	0	1	0	0	0	0	0	1	0	1	0	0	0	0	1	0	0
ANKS4B	0	0	0	1	0	1	1	-1	0	1	0	0	0	0	0	1	0	1	0	0	0	0	2	0	0
ANKS6	0	0	2	0	1	-1	0	-1	0	-1	-1	0	1	0	0	-1	0	1	-1	-1	0	2	0	0	0
ANKUB1	2	1	2	1	0	2	0	1	0	1	0	0	0	1	0	1	0	1	0	0	0	0	1	0	0
ANKZF1	0	0	0	1	0	0	0	0	0	0	0	0	0	0	0	1	0	1	0	0	0	0	-1	1	0
ANLN	0	1	0	1	0	0	1	-1	0	1	0	0	0	0	0	1	0	1	0	0	0	0	1	1	1
ANO1	0	0	0	1	0	1	0	0	0	1	0	0	0	0	0	1	1	0	2	0	0	0	0	0	0
ANO10	0	0	-1	-1	0	-1	0	-1	0	1	0	0	0	1	0	0	0	-1	0	-1	0	0	-1	0	1
ANO2	0	0	0	0	1	0	0	-1	0	-1	-1	0	0	0	0	1	0	-1	0	-1	1	0	0	1	0
ANO3	0	0	0	1	0	0	0	0	0	1	-1	0	0	0	0	0	1	0	0	1	0	-1	0	0	0
ANO4	0	0	0	0	1	1	0	0	0	-1	1	0	0	0	0	-1	0	-1	0	0	1	0	0	1	0
ANO5	0	0	0	1	0	0	0	0	0	1	0	0	0	0	0	0	1	1	0	2	0	-1	0	0	0
ANO6	0	0	0	0	1	0	0	0	0	-1	-1	0	0	0	0	1	0	-1	0	0	1	0	0	1	2
ANO7	0	0	0	0	0	0	0	0	0	0	0	0	0	0	0	1	0	0	0	0	0	0	-1	1	0
ANO8	0	0	-1	-1	1	-1	0	0	0	-1	0	0	0	0	0	-1	0	1	0	-1	0	0	1	0	0
ANO9	0	0	0	1	0	0	0	0	0	1	0	0	0	0	0	0	1	1	0	0	0	-1	0	0	0
ANP32A	0	0	0	-1	0	0	0	0	0	-1	-1	0	0	0	0	-1	0	0	0	0	0	0	0	0	0
ANP32AP1	0	0	0	-1	0	0	0	0	0	-1	-1	0	0	0	0	-1	0	0	0	-1	0	0	-1	0	0
ANP32B	0	0	2	0	1	-1	0	-1	0	-1	-1	0	1	0	0	-1	0	1	-1	-1	0	2	0	0	0
ANP32D	0	0	0	0	1	0	0	0	0	-1	1	0	0	0	0	1	0	-1	0	0	1	0	0	1	0
ANP32E	0	0	0	1	0	1	0	1	0	1	0	0	1	0	0	1	0	-1	0	1	0	0	0	0	1
ANPEP	0	0	0	-1	0	0	0	0	0	-1	2	0	0	0	0	2	0	0	0	1	0	0	0	0	0
ANTXR1	0	0	0	1	0	0	0	0	0	0	0	0	0	0	0	1	0	1	0	0	0	0	1	1	0
ANTXR2	0	0	0	-1	0	-1	0	-1	0	-1	0	0	0	0	0	0	0	-1	0	-1	0	0	-1	0	0
ANTXRL	0	0	0	0	0	0	0	1	0	-1	0	0	0	0	0	0	0	1	0	-1	0	1	0	0	0
ANXA1	0	0	0	-1	1	-1	0	-1	0	-1	0	0	1	0	0	-1	0	-2	-1	-1	0	0	0	0	0
ANXA10	0	0	-1	-1	0	-1	0	0	0	-1	0	0	0	0	0	0	0	-1	0	-1	0	0	-1	0	-1
ANXA11	0	0	0	0	0	0	0	1	0	-1	0	0	0	0	0	0	0	1	0	1	0	1	0	0	0
ANXA13	1	0	0	1	1	1	1	1	1	1	1	0	1	1	1	0	1	1	1	0	0	0	2	0	2
ANXA2	0	0	0	-1	0	0	0	0	0	-1	-1	0	0	0	0	-1	0	0	0	0	0	0	0	0	0
ANXA2R	0	0	0	-1	0	-1	1	0	0	-1	0	0	0	0	0	1	0	0	0	2	0	0	-1	0	0
ANXA3	0	0	0	-1	0	-1	0	-1	0	-1	0	0	0	0	0	0	0	-1	0	1	0	0	-1	0	0
ANXA4	0	0	0	1	0	0	0	0	0	0	0	0	0	0	0	1	0	2	0	0	0	0	1	1	0
ANXA5	0	0	0	-1	0	-1	0	-1	0	-1	0	0	0	0	0	0	0	-1	0	-1	0	0	-1	0	0
ANXA6	0	0	-1	-1	0	-1	0	0	0	-1	0	0	0	0	0	-1	0	0	0	-1	0	0	-1	0	0
ANXA7	0	0	0	0	0	0	0	1	0	-1	0	0	0	0	0	0	0	1	0	1	0	1	0	0	0
ANXA8L1	0	0	0	0	0	0	0	1	0	-1	0	0	0	0	0	0	0	1	0	-1	0	1	0	0	0
ANXA8L2	0	0	0	0	0	0	0	1	0	-1	0	0	0	0	0	0	0	1	0	-1	0	1	0	0	0
ANXA9	0	0	0	1	0	1	0	1	0	1	0	0	1	0	0	1	0	2	0	1	0	0	0	0	1
AOAH	0	1	0	1	0	0	1	-1	0	1	0	0	0	0	0	1	0	1	0	0	0	0	1	1	1
AOC2	0	1	0	-1	0	0	0	0	0	-1	0	0	0	0	0	1	0	-1	0	-1	0	0	2	0	0
AOC3	0	1	0	-1	0	0	0	0	0	-1	0	0	0	0	0	1	0	-1	0	-1	0	0	2	0	0
AOX1	0	0	0	1	0	0	0	0	0	0	0	0	0	0	0	1	0	1	0	-1	0	0	-1	1	0
AOX2P	0	0	0	1	0	0	0	0	0	0	0	0	0	0	0	1	0	1	0	-1	0	0	-1	1	0
AP1AR	0	0	0	-1	0	-1	0	-1	0	-1	0	0	0	0	0	0	0	-1	0	-1	0	0	-1	0	0
AP1B1	0	1	0	-1	0	-1	1	-1	2	-1	-1	0	0	0	0	1	0	-1	0	-1	0	-1	-1	0	0
AP1B1P1	0	1	0	-1	0	-1	1	-1	0	-1	-1	0	0	0	0	1	0	-1	0	-1	0	-1	-1	0	0
AP1G1	0	-1	-1	1	0	-1	1	-1	0	1	0	0	0	0	0	1	0	-1	0	0	0	-1	1	0	0
AP1G2	0	0	-1	0	0	-1	1	-1	0	-1	0	0	0	0	0	-1	0	-1	0	-1	0	-1	-1	0	1
AP1M1	0	0	-1	-1	1	-1	0	0	0	-1	0	0	0	0	0	-1	0	1	0	-1	0	0	1	0	0
AP1M2	0	0	-1	-1	1	-1	0	0	0	-1	0	0	0	0	0	-1	0	1	0	-1	0	0	1	0	0
AP1S1	0	1	2	1	0	1	1	2	0	1	0	0	0	0	0	-1	0	1	0	0	0	-1	1	1	1
AP1S2	0	0	-1	0	0	-1	1	0	0	0	0	0	0	0	0	1	0	0	0	-1	0	0	0	0	0
AP1S3	0	0	0	1	0	0	0	0	0	0	0	0	0	0	0	1	0	0	0	0	0	0	-1	1	0
AP2A1	0	0	0	-1	1	-1	0	0	0	-1	0	0	0	0	0	-1	0	0	0	1	0	0	1	0	0
AP2A2	0	0	0	1	0	0	0	0	0	1	0	0	0	0	0	0	1	2	0	0	0	-1	0	0	0
AP2B1	0	1	0	-1	0	0	0	0	0	-1	1	0	0	0	0	1	0	-1	0	-1	0	0	1	0	0
AP2M1	2	1	2	1	0	2	0	1	0	1	1	0	0	1	0	0	0	2	0	0	0	0	1	0	0
AP2S1	0	0	0	-1	1	-1	0	0	0	-1	0	0	0	0	0	-1	0	0	0	1	0	0	1	0	0
AP3B1	0	0	-1	-1	0	-1	1	0	0	-1	0	0	0	0	0	-1	0	0	0	-1	0	0	-1	0	0
AP3B2	0	0	0	-1	0	0	0	0	0	-1	0	0	0	0	0	2	0	0	0	1	0	0	0	0	0
AP3D1	0	0	-1	-1	1	-1	0	0	0	-1	0	0	0	0	0	-1	0	1	0	-1	0	0	-1	0	0
AP3M1	0	0	0	0	0	0	0	1	0	-1	0	0	0	0	0	0	0	1	0	1	0	1	0	0	0
AP3M2	1	0	-1	1	1	1	1	1	1	1	0	0	1	1	1	0	1	1	1	0	0	0	1	0	-1
AP3S1	2	0	-1	-1	0	-1	0	0	0	-1	-1	0	0	0	0	-1	0	0	0	-1	0	0	-1	0	0
AP4B1	0	0	0	-1	0	-1	0	1	0	-1	0	0	0	0	0	-1	0	-1	0	2	0	0	0	0	0
AP4E1	0	0	0	-1	0	0	0	0	0	-1	-1	-2	0	0	0	-1	0	0	0	0	0	0	0	0	0
AP4M1	0	1	2	1	0	1	1	2	0	1	0	0	0	0	0	2	0	1	0	0	0	2	1	1	1
AP4S1	0	0	-1	-1	0	-1	1	-1	0	-1	0	0	0	0	0	-1	0	0	0	-1	0	-1	-1	0	1
AP5B1	0	0	0	1	0	1	0	0	0	1	0	0	0	0	0	1	1	0	0	0	0	0	0	0	0
AP5M1	0	0	-1	-1	0	-1	1	-1	0	-1	0	0	0	0	0	-1	0	0	0	-1	0	-1	-1	0	1
AP5S1	0	0	0	1	1	1	1	1	0	1	-1	1	0	0	1	0	1	0	1	2	1	-1	1	0	0
AP5Z1	0	1	0	1	0	0	1	-1	0	1	0	0	0	0	0	1	0	1	0	2	0	0	1	1	1
APAF1	0	0	0	0	1	1	0	0	0	-1	1	0	0	0	0	-1	0	-1	0	0	1	0	0	1	0
APBA1	0	0	0	-1	1	-1	0	-1	0	-1	0	0	1	0	0	-1	0	-2	-1	-1	0	0	0	0	0
APBA2	0	0	0	-1	0	0	0	0	0	-1	0	0	0	0	0	-1	0	0	0	-1	0	0	-1	0	0
APBA3	0	0	-1	-1	1	-1	0	0	0	-1	0	0	0	0	0	-1	0	1	0	-1	0	0	-1	0	0
APBB1	0	0	0	1	0	0	0	0	0	1	0	0	0	0	0	0	1	1	0	0	0	-1	0	0	0
APBB1IP	0	0	-1	0	0	0	0	-1	0	-1	-1	0	0	0	0	0	0	1	1	-1	0	-1	1	0	0
APBB2	0	0	2	-1	0	-1	0	-1	0	-1	0	0	0	0	0	-1	0	-1	0	0	0	0	-1	0	0
APBB3	2	0	-1	-1	0	-1	0	0	0	-1	0	0	0	0	0	-1	0	0	0	-1	0	0	-1	0	0
APC	2	0	-1	-1	0	-1	0	0	0	-1	-1	0	0	0	0	-1	0	0	0	-1	0	0	-1	0	0
APC2	0	0	-1	-1	1	-1	0	0	0	-1	0	0	0	0	0	-1	0	1	0	-1	0	0	-1	0	0
APCDD1	0	0	0	-1	-1	1	0	-1	0	1	0	0	0	0	0	1	0	-1	-1	0	0	-1	1	0	0
APCDD1L	0	0	0	1	1	1	1	1	0	1	0	1	0	0	1	2	1	1	1	1	1	1	1	-2	0
APCS	0	0	0	1	0	-1	0	1	0	1	1	0	1	0	0	1	0	1	0	1	0	2	0	0	1
APEH	0	0	-1	-1	0	-1	0	-1	0	1	0	0	0	1	0	0	0	-1	0	-1	0	0	-1	0	-1
APEX1	0	0	-1	0	0	-1	1	-1	0	-1	0	0	0	0	0	-1	0	-1	0	-1	0	-1	-1	0	1
APEX2	0	0	-1	0	0	-1	1	0	0	0	0	0	0	0	0	0	0	0	0	-1	0	0	0	0	0
APH1A	0	0	0	1	0	1	0	1	0	1	0	0	1	0	0	1	0	-1	0	1	0	0	0	0	1
APH1B	0	0	0	-1	0	0	0	0	0	-1	-1	0	0	0	0	-1	0	0	0	0	0	0	0	0	0
API5	0	0	0	1	0	1	0	0	0	1	0	0	0	0	0	0	1	1	0	1	0	0	0	0	0
APIP	0	0	0	1	0	2	0	0	0	1	0	0	0	0	0	0	1	1	0	1	0	1	0	0	0
APLF	0	0	0	1	0	0	0	0	0	0	0	0	0	0	0	1	0	1	0	0	0	0	1	1	0
APLN	0	1	-1	1	0	-1	0	0	0	0	0	0	0	0	0	0	0	0	0	1	0	0	0	0	0
APLNR	0	0	0	1	0	1	0	0	0	1	0	0	0	0	0	0	1	-1	0	0	0	0	0	0	0
APLP1	0	0	0	-1	1	-1	0	0	0	-1	0	0	0	0	0	2	0	1	0	1	0	0	1	0	0
APLP2	0	0	0	1	0	0	0	0	0	1	-1	0	0	0	0	-1	1	1	0	0	0	-1	0	0	0
APOA1	0	0	0	1	0	0	0	0	0	1	-1	0	0	0	0	-1	1	-1	0	0	0	-1	0	0	0
APOA1BP	0	0	0	1	0	2	0	1	0	1	1	0	1	0	0	1	0	1	0	1	0	2	0	0	1
APOA2	0	0	0	1	0	1	0	1	0	1	1	0	1	0	0	1	0	1	0	1	0	2	0	0	1
APOA4	0	0	0	1	0	0	0	0	0	1	-1	0	0	0	0	-1	1	-1	0	0	0	-1	0	0	0
APOA5	0	0	0	1	0	0	0	0	0	1	-1	0	0	0	0	-1	1	-1	0	0	0	-1	0	0	0
APOB	0	0	0	1	0	0	0	0	0	0	0	0	0	0	0	1	0	1	0	0	0	0	1	1	0
APOBEC1	0	0	0	0	1	0	0	-1	0	-1	-1	0	0	0	0	1	0	-1	0	-1	1	0	0	1	0
APOBEC2	0	0	0	1	0	0	0	1	0	1	1	0	0	0	0	1	0	-1	2	-1	0	0	1	0	0
APOBEC3B	0	1	0	-1	0	-1	1	-1	0	-1	-1	0	0	0	0	1	0	-1	0	-1	0	-1	-1	0	0
APOBEC3C	0	1	0	-1	0	-1	1	-1	0	-1	-1	0	0	0	0	1	0	-1	0	-1	0	-1	-1	0	0
APOBEC3D	0	1	0	-1	0	-1	1	-1	0	-1	-1	0	0	0	0	1	0	-1	0	-1	0	-1	-1	0	0
APOBEC3F	0	1	0	-1	0	-1	1	-1	0	-1	-1	0	0	0	0	1	0	-1	0	-1	0	-1	-1	0	0
APOBEC3H	0	1	0	-1	0	-1	1	-1	0	-1	-1	0	0	0	0	1	0	-1	0	-1	0	-1	-1	0	0
APOBEC4	0	0	0	1	0	-1	0	1	0	1	1	0	0	0	0	1	0	1	0	1	0	0	0	0	1
APOBR	0	0	0	1	0	1	1	-1	0	1	0	0	0	0	0	1	0	1	0	0	0	-1	1	0	0
APOC1	0	0	0	-1	1	-1	0	0	0	-1	0	0	0	0	0	-1	0	0	0	1	0	0	1	0	0
APOC1P1	0	0	0	-1	1	-1	0	0	0	-1	0	0	0	0	0	-1	0	0	0	1	0	0	1	0	0
APOC3	0	0	0	1	0	0	0	0	0	1	-1	0	0	0	0	-1	1	-1	0	0	0	-1	0	0	0
APOC4	0	0	0	-1	1	-1	0	0	0	-1	0	0	0	0	0	-1	0	0	0	1	0	0	1	0	0
APOD	2	1	2	1	0	2	0	1	0	1	1	0	0	1	0	-1	0	1	0	0	0	0	1	0	0
APOE	0	0	0	-1	1	-1	0	0	0	-1	0	0	0	0	0	-1	0	0	0	1	0	0	1	0	0
APOF	0	0	0	0	1	0	0	0	0	-1	1	0	0	0	0	1	0	-1	0	0	1	0	0	1	0
APOH	0	1	0	-1	0	0	0	0	0	-1	1	0	0	0	0	1	0	0	0	-1	0	0	-1	0	0
APOL1	0	1	0	-1	0	-1	1	-1	0	-1	-1	0	0	0	0	1	0	-1	0	-1	0	-1	-1	0	0
APOL2	0	1	0	-1	0	-1	1	-1	0	-1	-1	0	0	0	0	1	0	-1	0	-1	0	-1	-1	0	0
APOL3	0	1	0	-1	0	-1	1	-1	0	-1	-1	0	0	0	0	1	0	-1	0	-1	0	-1	-1	0	0
APOL4	0	1	0	-1	0	-1	1	-1	0	-1	-1	0	0	0	0	1	0	-1	0	-1	0	-1	-1	0	0
APOL5	0	1	0	-1	0	-1	1	-1	0	-1	-1	0	0	0	0	1	0	-1	0	-1	0	-1	-1	0	0
APOL6	0	1	0	-1	0	-1	1	-1	0	-1	-1	0	0	0	0	1	0	-1	0	-1	0	-1	-1	0	0
APOLD1	0	0	0	0	1	0	0	-1	0	-1	2	0	0	0	0	1	0	-1	0	-1	1	0	0	1	0
APOM	0	0	0	1	0	0	0	1	0	1	1	0	0	0	0	1	0	0	0	-1	0	0	1	0	0
APOO	0	0	-1	0	0	-1	1	0	0	0	0	0	0	0	0	1	0	0	0	-1	0	0	0	0	0
APOOL	0	-1	-1	0	0	-1	0	0	0	0	0	0	0	0	0	0	0	0	0	1	0	0	0	0	2
APP	0	-1	0	-1	0	-1	0	-1	0	-1	0	0	0	0	0	1	0	-2	-1	-1	0	-1	-1	0	0
APPBP2	0	1	0	-1	0	0	0	0	0	-1	1	0	0	0	0	1	0	0	0	-1	0	0	-1	0	0
APPL1	0	0	-1	-1	0	1	0	-1	0	1	0	0	0	1	0	0	0	-1	0	-1	0	0	-1	0	-1
APPL2	0	0	0	0	1	1	0	0	0	-1	1	0	0	0	0	-1	0	-1	0	0	1	0	0	1	0
APRT	0	-1	-1	1	0	-1	1	-1	0	1	0	0	0	0	0	1	0	-1	0	0	0	-1	0	0	0
APTX	0	0	0	-1	1	-1	0	-1	0	-1	0	0	1	0	0	-1	0	-1	-1	-1	0	0	0	0	0
AQP10	0	0	0	1	0	1	0	1	0	1	1	0	1	0	0	1	0	1	0	1	0	2	0	0	1
AQP11	0	1	0	1	0	1	0	0	0	1	0	0	0	0	0	-1	1	1	2	0	0	2	0	0	0
AQP12A	0	0	0	0	0	0	0	0	0	0	0	0	0	0	0	1	0	0	0	0	0	0	-1	1	0
AQP12B	0	0	0	0	0	0	0	0	0	0	0	0	0	0	0	1	0	0	0	0	0	0	-1	1	0
AQP2	0	0	0	0	1	0	0	0	0	-1	1	0	0	0	0	1	0	-1	0	0	1	0	0	1	0
AQP3	0	0	0	-1	1	-1	0	-1	0	-1	0	0	1	0	0	-1	0	-1	-1	-1	0	0	0	0	0
AQP4	0	0	-1	-1	-1	1	0	-1	0	1	0	0	0	0	0	-1	0	-1	-1	0	0	-1	1	0	0
AQP5	0	0	0	0	1	0	0	0	0	-1	1	0	0	0	0	1	0	-1	0	0	1	0	0	1	0
AQP6	0	0	0	0	1	0	0	0	0	-1	1	0	0	0	0	1	0	-1	0	0	1	0	0	1	0
AQP7	0	0	0	-1	1	-1	0	-1	0	-1	0	0	1	0	0	-1	0	-1	-1	-1	0	0	0	0	0
AQP8	0	0	0	1	0	1	1	-1	0	1	0	0	0	0	0	1	0	1	0	0	0	0	1	0	0
AQP9	0	0	0	-1	0	0	0	0	0	-1	-1	0	0	0	0	-1	0	0	0	0	0	0	0	0	0
AQPEP	2	0	-1	-1	0	-1	0	0	0	-1	-1	0	0	0	0	-1	0	0	0	-1	0	0	-1	0	0
AQR	0	0	0	-1	0	0	0	0	0	-1	-1	0	0	0	0	-1	0	0	0	-1	0	0	-1	0	0
AR	0	-1	-1	0	0	-1	0	0	0	0	0	0	0	0	0	0	0	0	0	1	0	0	0	0	0
ARAF	0	0	-1	0	0	-1	1	0	0	0	0	0	0	0	0	0	0	0	0	-1	0	0	0	0	0
ARAP1	0	0	0	1	0	1	0	0	0	1	0	0	0	0	0	-1	1	0	2	0	0	0	0	0	0
ARAP2	0	0	-1	-1	0	-1	0	-1	0	-1	0	0	0	0	0	-1	0	-1	0	0	0	0	-1	0	0
ARAP3	2	0	-1	-1	0	-1	0	0	0	-1	0	0	0	0	0	-1	0	0	0	-1	0	0	-1	0	0
ARC	1	0	0	1	1	1	1	1	1	1	1	0	1	1	1	0	1	1	1	0	0	0	2	0	-1
ARCN1	0	0	0	1	0	0	0	0	0	1	-1	0	0	0	0	-1	1	-1	0	0	0	-1	0	0	0
AREG	0	0	0	-1	0	-1	0	-1	0	-1	0	0	0	0	0	0	0	-1	0	1	0	0	-1	0	0
ARF1	0	0	0	1	0	-1	0	1	0	1	1	0	0	0	0	1	0	-1	0	1	0	0	1	0	1
ARF3	0	0	0	0	1	0	0	0	0	-1	1	0	0	0	0	1	0	-1	0	0	1	0	0	1	0
ARF4	0	0	-1	-1	0	1	0	-1	0	1	0	0	0	1	0	0	0	-1	0	-1	0	0	-1	0	-1
ARF5	0	1	2	1	0	1	1	-1	0	1	0	0	0	0	0	-1	0	1	0	-1	0	-1	1	1	1
ARF6	0	0	-1	-1	0	-1	1	-1	0	-1	0	0	0	0	0	2	0	0	0	-1	0	-1	-1	0	1
ARFGAP1	0	0	0	1	1	1	1	1	0	1	0	1	-2	0	1	2	1	1	1	1	1	1	1	0	0
ARFGAP2	0	0	0	1	0	1	0	0	0	1	0	0	0	0	0	0	1	1	0	1	0	0	0	0	0
ARFGAP3	0	1	0	-1	0	-1	1	-1	0	-1	-1	0	0	0	0	1	0	-1	0	-2	0	-1	-1	0	0
ARFGEF1	1	0	0	1	1	-1	1	1	1	1	0	0	1	1	1	0	1	1	1	0	0	0	1	0	-1
ARFGEF2	0	0	0	1	1	2	1	1	0	1	0	1	0	0	1	2	1	1	1	1	1	1	1	0	0
ARFIP1	0	0	-1	-1	0	-1	0	0	0	-1	0	0	0	0	0	0	0	-1	0	-1	0	0	-1	0	-1
ARFIP2	0	0	0	1	0	0	0	0	0	1	0	0	0	0	0	0	1	1	0	0	0	-1	0	0	0
ARFRP1	0	0	0	1	1	1	1	1	0	1	0	1	-2	0	1	2	1	1	1	1	1	1	1	1	0
ARG1	0	0	-1	1	0	0	0	1	0	1	-1	0	0	0	0	0	0	1	0	1	0	0	-1	0	0
ARG2	0	0	-1	-1	0	-1	1	-1	0	-1	0	0	0	0	0	-1	0	-1	0	-1	0	-1	-1	0	1
ARGFX	0	1	0	1	0	0	0	-1	0	1	0	0	0	1	0	1	0	1	0	0	0	0	-1	0	0
ARGLU1	0	1	2	2	0	1	1	-1	0	1	0	1	0	0	1	0	0	-1	0	0	1	-1	1	1	0
ARHGAP1	0	0	0	1	0	1	0	0	0	1	0	0	0	0	0	0	1	1	0	1	0	0	0	0	0
ARHGAP10	0	0	-1	-1	0	-1	0	0	0	-1	0	0	0	0	0	0	0	-1	0	-1	0	0	-1	0	-1
ARHGAP11A	0	0	0	-1	0	0	0	0	0	-1	0	-2	0	0	0	-1	0	0	0	-1	0	0	-1	0	0
ARHGAP11B	0	0	0	-1	0	0	0	0	0	-1	0	0	0	0	0	-1	0	0	0	-1	0	0	-1	0	0
ARHGAP12	0	0	-1	0	0	0	0	1	0	-1	0	0	0	0	0	0	0	1	1	-1	0	-1	1	0	0
ARHGAP15	0	0	0	1	0	0	0	0	0	0	0	0	0	0	0	1	0	1	0	-1	0	0	-1	1	0
ARHGAP17	0	0	0	1	0	1	1	-1	0	1	0	0	0	0	0	1	0	1	0	0	0	0	1	0	0
ARHGAP18	0	0	-1	1	0	0	0	1	0	1	-1	0	0	0	0	0	0	1	0	1	0	0	-1	0	0
ARHGAP19	0	0	0	0	0	0	0	1	0	-1	0	0	0	0	0	0	0	-1	0	1	0	1	0	0	0
ARHGAP20	0	0	0	1	0	0	0	0	0	1	-1	0	0	0	0	-1	1	-1	0	0	0	-1	0	0	0
ARHGAP21	0	0	-1	0	0	0	0	-1	0	-1	-1	0	0	0	0	0	0	1	1	-1	0	-1	1	0	0
ARHGAP22	0	0	0	0	0	0	0	1	0	-1	0	0	0	0	0	0	0	1	0	-1	0	1	0	0	0
ARHGAP23	0	1	0	-1	0	0	0	0	0	-1	0	0	0	0	0	1	0	-1	0	-1	0	0	2	0	0
ARHGAP24	0	0	0	-1	0	-1	0	-1	0	-1	0	0	0	0	0	0	0	-1	0	-1	0	0	-1	0	0
ARHGAP25	0	0	0	1	0	0	0	0	0	0	0	0	0	0	0	1	0	1	0	0	0	0	1	1	0
ARHGAP26	2	0	-1	-1	0	-1	0	0	0	-1	0	0	0	0	0	-1	0	0	0	-1	0	0	-1	0	0
ARHGAP27	0	1	0	-1	0	0	0	0	0	-1	0	0	0	0	0	1	0	-1	0	-1	0	0	-1	0	0
ARHGAP28	0	0	0	-1	-1	1	0	-1	0	1	0	0	0	0	0	-1	0	-1	-1	0	0	-1	1	0	0
ARHGAP29	0	0	0	-1	0	-1	0	0	0	-1	0	0	0	0	0	-1	0	-1	0	0	0	0	0	0	0
ARHGAP30	0	0	0	1	0	1	0	1	0	1	1	0	1	0	0	1	0	1	0	1	0	2	0	0	1
ARHGAP31	0	1	0	1	0	0	0	-1	0	1	0	0	0	1	0	1	0	1	0	0	0	0	-1	0	0
ARHGAP32	0	0	0	1	0	0	0	0	0	1	-1	0	0	0	0	-1	1	1	0	-1	0	-1	0	0	0
ARHGAP33	0	0	0	-1	1	-1	0	0	0	-1	0	0	0	0	0	2	0	1	0	1	0	0	1	0	0
ARHGAP35	0	0	0	-1	1	-1	0	0	0	-1	0	0	0	0	0	-1	0	0	0	1	0	0	1	0	0
ARHGAP36	0	1	-1	1	0	-1	0	0	0	0	0	0	0	0	0	0	0	0	0	1	0	0	0	0	0
ARHGAP39	1	0	0	1	1	1	1	1	1	1	1	0	1	1	1	0	1	1	1	0	0	0	2	0	-1
ARHGAP4	0	1	-1	1	0	2	1	0	0	0	0	0	0	0	0	0	0	0	0	1	0	0	0	0	0
ARHGAP40	0	0	0	1	1	1	1	1	0	1	0	1	0	0	1	1	1	1	1	1	1	1	1	0	0
ARHGAP42	0	0	0	0	0	1	0	0	0	1	-1	0	0	0	0	-1	1	0	0	0	0	-1	0	0	0
ARHGAP44	0	-1	0	-1	0	-1	0	0	0	-1	-1	0	0	0	0	-1	0	-1	0	-2	0	0	-1	0	0
ARHGAP5	0	0	-1	-1	0	-1	1	-1	0	-1	0	0	0	0	0	-1	0	0	0	-1	0	-1	-1	0	1
ARHGAP6	0	0	2	0	0	-1	1	0	0	0	0	0	0	0	0	1	0	0	0	-1	0	0	0	0	0
ARHGAP9	0	0	0	0	1	0	0	0	0	-1	1	0	0	0	0	1	0	-1	0	0	1	0	0	1	0
ARHGDIA	0	1	0	-1	0	0	0	0	0	-1	1	0	0	0	0	1	0	0	0	-1	0	0	-1	0	0
ARHGDIB	0	0	0	0	1	-1	0	-1	0	-1	-1	0	0	0	0	1	0	-1	0	-1	1	0	0	1	0
ARHGDIG	0	0	0	1	0	1	1	-1	0	1	0	0	0	0	0	1	0	1	0	0	0	0	2	0	0
ARHGEF1	0	0	0	-1	1	-1	0	0	0	-1	0	0	0	0	0	2	0	0	0	1	0	0	1	0	0
ARHGEF10	1	0	-1	1	1	-1	1	1	1	1	0	0	1	1	1	0	1	-1	-2	1	0	0	-1	0	-1
ARHGEF10L	0	0	0	-1	0	-1	0	0	0	-1	-1	0	0	0	0	-1	0	-1	0	-1	0	0	-1	0	0
ARHGEF11	0	0	0	1	0	1	0	1	0	1	1	0	1	0	0	1	0	1	0	1	0	2	0	0	1
ARHGEF12	0	0	0	1	0	0	0	0	0	1	-1	0	0	0	0	-1	1	-1	0	0	0	-1	0	0	0
ARHGEF15	0	-1	0	-1	0	-1	0	0	0	-1	-1	0	0	0	0	-1	0	-1	0	-1	0	0	-1	0	0
ARHGEF16	0	0	0	-1	0	-1	0	0	0	-1	-1	0	-2	0	0	-1	0	-1	0	-1	0	0	-1	0	0
ARHGEF17	0	0	0	1	0	1	0	0	0	1	0	0	0	0	0	-1	1	-1	2	0	0	0	0	0	0
ARHGEF18	0	0	-1	-1	1	-1	0	0	0	-1	0	0	0	0	0	-1	0	1	0	-1	0	0	-1	0	0
ARHGEF19	0	0	0	-1	0	-1	0	0	0	-1	-1	0	0	0	0	-1	0	-1	0	-1	0	0	-1	0	0
ARHGEF2	0	0	0	1	0	1	0	1	0	1	1	0	1	0	0	1	0	1	0	1	0	2	0	0	1
ARHGEF25	0	0	0	0	1	0	0	0	0	-1	1	0	0	0	0	1	0	-1	0	0	1	0	0	1	0
ARHGEF26	2	1	2	1	0	2	0	1	0	1	0	0	0	1	0	1	0	1	0	0	0	0	1	0	0
ARHGEF3	0	0	-1	-1	0	1	0	-1	0	1	0	0	0	1	0	0	0	-1	0	-1	0	0	-1	0	-1
ARHGEF33	0	0	0	1	0	0	0	0	0	0	0	0	0	0	0	1	0	1	0	0	0	0	1	1	0
ARHGEF35	0	1	0	1	0	-2	1	-1	0	1	0	0	0	0	0	-1	0	1	0	-1	0	-1	1	1	1
ARHGEF37	0	0	-1	-1	0	-1	0	0	0	-1	0	0	0	0	0	-1	0	2	0	-1	0	0	-1	0	0
ARHGEF38	0	0	0	-1	0	-1	0	-1	0	-1	0	0	0	0	0	0	0	-1	0	-1	0	0	-1	0	0
ARHGEF4	0	0	0	1	0	0	0	0	0	0	0	0	0	0	0	1	0	1	0	-1	0	0	-1	1	0
ARHGEF5	0	1	0	1	0	-2	1	-1	0	1	0	0	0	0	0	-1	0	1	0	-1	0	-1	1	1	1
ARHGEF6	0	1	-1	1	0	-1	0	0	0	0	0	0	0	0	0	0	0	0	0	1	0	0	0	0	0
ARHGEF7	0	1	2	2	0	1	1	-1	0	1	0	1	0	0	1	0	0	-1	0	0	1	-1	1	1	0
ARHGEF9	0	-1	-1	0	0	-1	0	0	0	0	0	0	0	0	0	0	0	0	0	-1	0	0	0	0	0
ARID1A	-2	0	0	-1	0	-1	0	-2	0	-1	-1	0	0	0	0	-1	0	-1	0	-1	0	0	-1	0	0
ARID1B	0	0	-1	1	0	0	0	1	0	1	-1	0	0	0	0	0	0	0	0	-1	0	0	-1	0	0
ARID2	0	0	0	0	1	0	0	0	0	-1	-1	0	0	0	0	1	0	-1	0	0	1	0	0	1	2
ARID3A	0	0	-1	-1	1	-1	0	0	0	-1	0	0	0	0	0	-1	0	1	0	-1	0	0	-1	0	0
ARID3B	0	0	0	-1	0	0	0	0	0	-1	-1	0	0	0	0	2	0	0	0	0	0	0	0	0	0
ARID3C	0	0	0	-1	1	-1	0	-1	0	-1	0	0	1	0	0	-1	0	-1	-1	-1	0	0	0	0	0
ARID4A	0	0	-1	-1	0	-1	1	-1	0	-1	0	0	0	0	0	-1	0	0	0	-1	0	-1	-1	0	1
ARID4B	0	0	0	1	0	-1	0	1	0	1	2	0	0	0	0	1	0	-1	0	1	0	0	1	0	1
ARID5A	0	0	0	1	0	0	0	0	0	0	0	0	0	0	0	1	0	1	0	2	0	0	1	1	0
ARID5B	0	0	0	0	0	0	0	1	0	-1	0	0	0	0	0	0	0	2	0	1	0	1	0	0	0
ARIH1	0	0	0	-1	0	0	0	0	0	-1	-1	0	0	0	0	2	0	0	0	0	0	0	0	0	0
ARIH2	0	0	-1	-1	0	-1	0	-1	0	1	0	0	0	1	0	0	0	-1	0	-1	0	0	-1	0	-1
ARL1	0	0	0	0	1	1	0	0	0	-1	1	0	0	0	0	-1	0	-1	0	0	1	0	0	1	0
ARL10	0	0	0	-1	0	-1	0	0	0	-1	0	0	0	0	0	-1	0	0	0	-1	0	0	-1	0	0
ARL11	0	1	0	1	0	1	1	-1	0	1	0	1	0	0	1	0	0	-1	0	0	1	-1	1	1	1
ARL13A	0	-1	-1	0	0	-1	0	0	0	0	0	0	0	0	0	0	0	0	0	1	0	0	0	0	0
ARL13B	0	1	0	1	0	0	0	-1	0	1	0	0	0	1	0	0	0	-1	0	-1	0	0	-1	0	0
ARL14	2	1	2	1	0	2	0	1	0	1	1	0	0	1	0	0	0	1	0	0	0	0	1	0	0
ARL15	0	0	0	-1	0	-1	1	0	0	-1	0	0	-2	0	0	-1	0	0	0	-1	0	0	-1	0	0
ARL16	0	1	0	-1	0	0	0	0	0	-1	1	0	0	0	0	1	0	0	0	-1	0	0	-1	0	0
ARL17A	0	1	0	-1	0	0	0	0	0	-1	0	0	0	0	0	1	0	-1	0	-1	0	0	-1	0	0
ARL17B	0	1	0	-1	0	0	0	0	0	-1	0	0	0	0	0	1	0	-1	0	-1	0	0	-1	0	0
ARL2	0	0	0	1	0	1	0	0	0	1	0	0	0	0	0	1	1	0	0	0	0	0	0	0	0
ARL2BP	0	0	0	1	0	-1	1	-1	0	1	0	0	0	0	0	1	0	-1	0	0	0	-1	0	0	0
ARL3	0	0	0	0	0	0	0	1	0	-1	-1	0	0	0	0	0	0	0	0	-2	0	1	0	0	0
ARL4A	0	1	0	1	0	0	1	-1	0	1	0	0	0	0	0	1	0	1	0	2	0	0	1	1	1
ARL4C	0	0	0	1	0	0	0	0	0	0	0	0	0	0	0	1	0	0	0	0	0	0	-1	1	0
ARL4D	0	1	0	-1	0	0	0	0	0	-1	0	0	0	0	0	1	0	-1	0	-1	0	0	2	0	0
ARL5A	0	0	0	1	0	0	0	0	0	0	0	0	0	0	0	1	0	1	0	-1	0	0	-1	1	0
ARL5B	0	0	-1	0	0	0	0	-1	0	-1	-1	0	0	0	0	0	0	1	1	-1	0	-1	1	0	0
ARL5C	0	1	0	-1	0	0	0	0	0	-1	0	0	0	0	0	1	0	-1	0	-1	0	0	2	0	0
ARL6	0	1	0	1	0	0	0	-1	0	1	0	0	0	1	0	0	0	1	0	0	0	0	-1	0	0
ARL6IP1	0	0	0	1	0	1	1	-1	0	1	0	0	0	0	0	1	0	1	0	0	0	0	2	0	0
ARL6IP4	0	0	0	0	1	1	0	1	0	-1	1	0	0	0	0	-1	0	-1	0	0	1	0	0	1	0
ARL6IP5	0	0	0	-1	0	1	0	-1	0	1	0	0	0	1	0	0	0	-1	2	-1	0	0	-1	0	-1
ARL6IP6	0	0	0	1	0	0	0	0	0	0	0	0	0	0	0	1	0	1	0	-1	0	0	-1	1	0
ARL8A	0	0	0	1	0	-1	0	1	0	1	1	0	0	0	0	1	0	1	0	0	0	0	1	0	1
ARL8B	0	0	0	-1	0	-1	0	-1	0	1	0	0	0	1	0	0	0	1	0	-2	0	0	-1	0	-2
ARL9	0	0	2	-1	0	-1	0	-1	0	-1	0	0	0	0	0	0	0	-1	0	-1	0	0	-1	0	0
ARMC1	1	0	0	1	1	-1	1	1	1	1	0	0	1	1	1	0	1	1	1	0	0	0	1	0	-1
ARMC10	0	1	2	1	0	1	1	2	0	1	0	0	0	0	0	-1	0	1	0	0	0	-1	1	1	1
ARMC12	0	0	0	1	0	0	0	1	0	1	1	0	0	0	0	1	0	-1	0	-1	0	0	1	0	0
ARMC2	0	0	-1	1	0	0	0	1	0	1	-1	0	0	0	0	0	0	1	0	0	0	0	-1	0	0
ARMC3	0	0	0	0	0	0	0	-1	0	-1	-1	0	0	0	0	0	0	1	1	-1	0	-1	1	0	0
ARMC4	0	0	-1	0	0	0	0	-1	0	-1	-1	0	0	0	0	0	0	1	1	-1	0	-1	1	0	0
ARMC5	0	0	0	1	0	1	1	-1	0	1	0	0	0	0	0	1	0	1	0	0	0	-1	0	0	0
ARMC6	0	0	-1	-1	1	-1	0	0	0	-1	0	0	0	0	0	-1	0	1	0	-1	0	0	1	0	0
ARMC7	0	1	0	-1	0	0	0	0	0	-1	1	0	0	0	0	1	0	0	0	-1	0	0	-1	0	0
ARMC8	2	1	2	1	0	2	0	1	0	1	0	0	0	1	0	1	0	1	0	0	0	0	1	0	0
ARMC9	0	0	0	1	0	0	0	0	0	0	0	0	0	0	0	1	0	0	0	0	0	0	-1	1	0
ARMCX1	0	-1	-1	0	0	-1	0	0	0	0	0	0	0	0	0	0	0	0	0	1	0	0	0	0	0
ARMCX2	0	-1	-1	0	0	-1	0	0	0	0	0	0	0	0	0	0	0	0	0	1	0	0	0	0	0
ARMCX3	0	-1	-1	0	0	-1	0	0	0	0	0	0	0	0	0	0	0	0	0	1	0	0	0	0	0
ARMCX4	0	-1	-1	0	0	-1	0	0	0	0	0	0	0	0	0	0	0	0	0	1	0	0	0	0	0
ARMCX5	0	-1	-1	0	0	-1	0	0	0	0	0	0	0	0	0	0	0	0	0	1	0	0	0	0	0
ARMCX6	0	-1	-1	0	0	-1	0	0	0	0	0	0	0	0	0	0	0	0	0	1	0	0	0	0	0
ARMS2	0	0	0	0	0	0	0	1	0	-1	0	0	0	0	0	0	0	1	2	-1	0	1	0	0	0
ARNT	0	0	0	1	0	1	0	1	0	1	0	0	1	0	0	1	0	2	0	1	0	0	0	0	1
ARNT2	0	0	0	-1	0	0	0	0	0	-1	-1	0	0	0	0	2	0	0	0	0	0	0	0	0	0
ARNTL	0	0	0	1	0	0	0	0	0	1	0	0	0	0	0	0	1	1	0	0	0	-1	0	0	0
ARNTL2	0	0	0	0	1	-1	0	1	0	-1	-1	0	0	0	0	1	0	-1	0	0	1	0	0	1	0
ARPC1A	0	1	2	1	0	2	1	2	0	1	0	0	0	0	0	2	0	1	0	0	0	2	1	1	1
ARPC1B	0	1	2	1	0	2	1	2	0	1	0	0	0	0	0	2	0	1	0	0	0	2	1	1	1
ARPC2	0	0	0	1	0	0	0	0	0	0	0	0	0	0	0	1	0	0	0	0	0	0	-1	1	0
ARPC3	0	0	0	0	1	1	0	0	0	-1	1	0	0	0	0	-1	0	-1	0	0	1	0	0	1	0
ARPC5	0	0	0	1	0	-1	0	1	0	1	1	0	0	0	0	1	0	1	0	1	0	0	0	0	1
ARPC5L	0	0	0	0	1	1	0	-1	0	-1	-1	0	1	0	0	-1	0	1	-1	-1	0	2	0	0	0
ARPP19	0	0	0	-1	0	0	0	0	0	-1	-1	0	0	0	0	-1	0	0	0	0	0	0	0	0	0
ARPP21	0	0	-1	-1	0	-1	0	-1	0	1	0	0	0	1	0	0	0	-1	0	-1	0	0	-1	0	0
ARR3	0	-1	-1	0	0	-1	0	0	0	0	0	0	0	0	0	0	0	0	0	1	0	0	0	0	0
ARRB1	0	0	0	1	0	1	0	0	0	1	0	0	0	0	0	-1	1	1	2	0	0	2	0	0	0
ARRB2	0	-1	0	-1	0	-1	0	0	0	-1	-1	0	0	0	0	-1	0	-1	-1	-1	0	0	-1	0	0
ARRDC1	0	0	0	0	1	1	0	-1	0	-1	0	0	1	0	0	-1	0	1	-1	-1	0	2	0	0	0
ARRDC2	0	0	-1	-1	1	-1	0	0	0	-1	0	0	0	0	0	-1	0	1	0	-1	0	0	1	0	0
ARRDC3	0	0	-1	-1	0	-1	0	0	0	-1	0	0	0	0	0	-1	0	0	0	-1	0	0	-1	0	0
ARRDC4	0	0	0	-1	0	0	0	0	0	-1	2	0	0	0	0	2	0	0	0	1	0	0	0	0	0
ARRDC5	0	0	-1	-1	1	-1	0	0	0	-1	0	0	0	0	0	-1	0	1	0	-1	0	0	-1	0	0
ARSA	0	1	0	-1	0	-1	1	-1	0	-1	-1	0	0	0	0	1	0	-1	0	-2	0	-1	-1	0	0
ARSB	0	0	-1	-1	0	-1	1	0	0	-1	0	0	0	0	0	-1	0	0	0	-1	0	0	-1	0	0
ARSD	0	0	2	0	0	-1	1	0	0	0	0	0	0	0	0	-1	0	0	0	-1	0	0	0	0	0
ARSE	0	0	2	0	0	-1	1	0	0	0	0	0	0	0	0	-1	0	0	0	-1	0	0	0	0	0
ARSF	0	0	2	0	0	-1	1	0	0	0	0	0	0	0	0	-1	0	0	0	-1	0	0	0	0	0
ARSG	0	1	0	-1	0	0	0	0	0	-1	1	0	0	0	0	1	0	0	0	-1	0	0	-1	0	0
ARSH	0	0	2	0	0	-1	1	0	0	0	0	0	0	0	0	-1	0	0	0	-1	0	0	0	0	0
ARSI	0	0	-1	-1	0	-1	0	0	0	-1	0	0	0	0	0	-1	0	0	0	-1	0	0	-1	0	0
ARSJ	0	0	0	-1	0	-1	0	-1	0	-1	0	0	0	0	0	0	0	-1	0	-1	0	0	-1	0	0
ARSK	0	0	-1	-1	0	-1	0	0	0	-1	0	0	0	0	0	-1	0	0	0	-1	0	0	-1	0	0
ART1	0	0	0	1	0	0	0	0	0	1	0	0	0	0	0	0	1	1	0	0	0	-1	0	0	0
ART3	0	0	0	-1	0	-1	0	-1	0	-1	0	0	0	0	0	0	0	-1	0	1	0	0	-1	0	0
ART4	0	0	0	0	1	-1	0	-1	0	-1	-1	0	0	0	0	1	0	-1	0	-1	1	0	0	1	0
ART5	0	0	0	1	0	0	0	0	0	1	0	0	0	0	0	0	1	1	0	0	0	-1	0	0	0
ARTN	0	0	0	-1	0	0	0	0	0	-1	0	0	0	0	0	-1	0	-1	0	-1	0	0	-1	0	0
ARV1	0	0	0	1	0	-1	0	1	0	1	1	0	0	0	0	1	0	-1	0	1	0	0	1	0	1
ARVCF	0	1	0	-1	0	-1	1	-1	0	-1	-1	0	0	0	0	1	0	-1	0	-1	0	-1	-1	0	0
ARX	0	0	-1	0	0	-1	1	0	0	0	0	0	0	0	0	1	0	0	0	-1	0	0	0	0	0
AS3MT	0	0	0	0	0	0	0	1	0	-1	-1	0	0	0	0	0	0	0	0	-2	0	1	0	0	0
ASAH1	1	0	-1	1	1	-1	1	1	1	1	0	0	1	1	1	0	1	-1	1	2	0	0	-1	0	-1
ASAH2	0	0	0	0	0	0	0	1	0	-1	0	0	0	0	0	0	0	1	0	-1	0	1	0	0	0
ASAH2B	0	0	0	0	0	0	0	1	0	-1	0	0	0	0	0	0	0	1	0	-1	0	1	0	0	0
ASAP1	1	0	0	1	1	1	1	1	1	1	1	0	1	1	1	0	1	1	1	0	0	0	2	0	-1
ASAP2	0	0	0	1	0	0	0	0	0	0	0	0	0	0	0	1	0	1	0	0	0	0	1	1	0
ASAP3	0	0	0	-1	0	-1	0	0	0	-1	-1	0	0	0	0	-1	0	-1	0	-1	0	0	-1	0	0
ASB1	0	0	0	0	0	0	0	0	0	0	0	0	0	0	0	1	0	0	0	0	0	0	-1	1	0
ASB10	0	1	0	1	0	-2	1	-1	0	1	0	0	0	0	0	-1	0	1	0	-1	0	-1	1	1	1
ASB11	0	0	2	0	0	-1	1	0	0	0	0	0	0	0	0	1	0	0	0	-1	0	0	0	0	0
ASB13	0	0	-1	0	0	0	0	-1	0	-1	-1	0	0	0	0	0	0	1	1	-1	0	-1	1	0	0
ASB14	0	0	-1	-1	0	1	0	-1	0	1	0	0	0	1	0	0	0	-1	0	-1	0	0	-1	0	-1
ASB15	0	0	2	1	0	1	1	-1	0	1	0	0	0	0	0	-1	0	1	0	0	0	-1	1	1	1
ASB16	0	1	0	-1	0	0	0	0	0	-1	0	0	0	0	0	1	0	-1	0	-1	0	0	-2	0	0
ASB17	0	0	0	-1	0	-1	0	0	0	-1	0	0	1	0	0	-1	0	-1	0	0	0	0	-1	0	0
ASB18	0	0	0	0	0	0	0	0	0	0	0	0	0	0	0	1	0	0	0	0	0	0	-1	1	0
ASB2	0	0	-1	-1	0	-1	1	-1	0	-1	1	0	0	0	0	-1	0	-1	0	-1	0	-1	-1	0	1
ASB4	0	1	2	1	0	2	1	2	0	1	0	0	0	0	0	2	0	1	0	2	0	2	1	1	1
ASB5	0	0	-1	-1	0	-1	0	0	0	-1	0	0	0	0	0	0	0	-1	0	-1	0	0	-1	0	-1
ASB6	0	0	0	0	1	1	0	-1	0	-1	-1	0	1	0	0	-1	0	1	-1	-1	0	2	0	0	0
ASB7	0	0	0	-1	0	0	0	0	0	-1	0	0	0	0	0	2	0	0	0	1	0	0	0	0	0
ASB8	0	0	0	0	1	0	0	0	0	-1	1	0	0	0	0	1	0	-1	0	0	1	0	0	1	0
ASB9	0	0	2	0	0	-1	1	0	0	0	0	0	0	0	0	1	0	0	0	-1	0	0	0	0	0
ASCC1	0	0	0	0	0	0	0	1	0	-1	0	0	0	0	0	0	0	1	0	1	0	1	0	0	0
ASCC2	0	1	0	-1	0	-1	1	-1	0	-1	-1	0	0	0	0	1	0	-1	0	-1	0	-1	-1	0	0
ASCC3	0	0	0	1	0	0	0	1	0	1	-1	0	0	0	0	0	0	-1	0	0	0	0	-1	0	0
ASCL1	0	0	0	0	1	1	0	0	0	-1	1	0	0	0	0	-1	0	-1	0	0	1	0	0	1	0
ASCL2	0	0	0	1	0	0	0	0	0	1	0	0	0	0	0	0	1	1	0	0	0	-1	0	0	0
ASCL3	0	0	0	1	0	0	0	0	0	1	0	0	0	0	0	0	1	1	0	0	0	-1	0	0	0
ASCL4	0	0	0	0	1	1	0	0	0	-1	1	0	0	0	0	-1	0	-1	0	0	1	0	0	1	0
ASF1A	0	0	-1	1	0	0	0	1	0	1	-1	0	0	0	0	0	0	1	0	0	0	0	-1	0	0
ASF1B	0	0	-1	-1	1	-1	0	0	0	-1	0	0	0	0	0	-1	0	1	0	-1	0	0	-1	0	0
ASGR1	0	-1	0	-1	0	-1	0	0	0	-1	-1	0	0	0	0	-1	0	-1	0	-1	0	0	-1	0	0
ASGR2	0	-1	0	-1	0	-1	0	0	0	-1	-1	0	0	0	0	-1	0	-1	0	-1	0	0	-1	0	0
ASH1L	0	0	0	1	0	1	0	1	0	1	1	0	1	0	0	1	0	1	0	1	0	2	0	0	1
ASH2L	1	0	0	1	1	1	1	1	1	1	0	0	1	1	1	0	1	-1	1	0	0	0	1	0	-1
ASIC1	0	0	0	0	1	0	0	0	0	-1	1	0	0	0	0	1	0	-1	0	0	1	0	0	1	0
ASIC2	0	1	0	-1	0	0	0	0	0	-1	1	0	0	0	0	1	0	-1	0	-1	0	0	1	0	0
ASIC3	0	1	0	1	0	-2	1	-1	0	1	0	0	0	0	0	-1	0	1	0	-1	0	-1	1	1	1
ASIC4	0	0	0	1	0	0	0	0	0	0	0	0	0	0	0	1	0	0	0	0	0	0	-1	1	0
ASIC5	0	0	-1	-1	0	-1	0	0	0	-1	0	0	0	0	0	0	0	-1	0	-1	0	0	-1	0	-1
ASIP	0	0	0	1	1	1	1	1	0	1	0	1	0	0	1	1	1	1	1	1	1	1	1	0	0
ASL	0	1	0	1	0	0	1	-1	0	1	0	0	0	0	0	1	0	1	0	1	0	0	1	1	1
ASNA1	0	0	-1	-1	1	-1	0	0	0	-1	0	0	0	0	0	-1	0	1	0	-1	0	0	-1	0	0
ASNSD1	0	0	0	1	0	0	0	0	0	0	0	0	0	0	0	1	0	1	0	-1	0	0	-1	1	0
ASPA	0	-1	-1	-1	0	-1	0	0	0	-1	-1	0	0	0	0	-1	0	-1	-1	-1	0	0	-1	0	0
ASPDH	0	0	0	-1	1	-1	0	0	0	-1	0	0	0	0	0	-1	0	0	0	1	0	0	1	0	0
ASPG	0	0	-1	-1	0	1	1	-1	0	-1	1	0	0	0	0	-1	0	1	0	-1	0	-1	-1	0	1
ASPH	1	0	0	1	1	-1	1	1	1	1	0	0	1	1	1	0	1	1	1	0	0	0	1	0	-1
ASPHD1	0	0	0	1	0	1	1	-1	0	1	0	0	0	0	0	1	0	1	0	0	0	-1	1	0	0
ASPHD2	0	1	0	-1	0	-1	1	-1	0	-1	-1	0	0	0	0	1	0	-1	0	-1	0	-1	-1	0	0
ASPM	0	0	0	1	0	-1	0	1	0	1	1	0	0	0	0	1	0	1	0	0	0	0	1	0	1
ASPN	0	0	2	0	1	-1	0	-1	0	-1	-1	0	1	0	0	-1	0	1	-1	-1	0	2	0	0	0
ASPRV1	0	0	0	1	0	0	0	0	0	0	0	0	0	0	0	1	0	1	0	0	0	0	1	1	0
ASPSCR1	0	1	0	-1	0	0	0	0	0	-1	1	0	0	0	0	1	0	0	0	-1	0	0	-1	0	0
ASRGL1	0	0	0	1	0	1	0	0	0	1	0	0	0	0	0	0	1	-1	0	0	0	0	0	0	0
ASS1	0	0	0	0	1	1	0	-1	0	-1	-1	0	1	0	0	-1	0	1	-1	-1	0	2	0	0	0
ASTE1	0	1	0	1	0	0	0	-1	0	1	0	0	0	1	0	1	0	1	0	0	0	0	-1	0	0
ASTL	0	0	0	1	0	0	0	0	0	0	0	0	0	0	0	1	0	1	0	2	0	0	1	1	0
ASTN1	0	0	0	1	0	-1	0	1	0	1	1	0	1	0	0	1	0	1	0	1	0	0	0	0	1
ASTN2	0	0	0	0	1	1	0	-1	0	-1	-1	0	1	0	0	-1	0	1	-1	-1	0	2	0	0	0
ASUN	0	0	0	0	1	0	0	1	0	-1	-1	0	0	0	0	1	0	-1	0	0	1	0	0	1	0
ASXL1	0	0	0	1	1	1	1	1	0	1	0	1	0	0	1	1	1	1	1	1	1	1	1	0	0
ASXL2	0	0	0	1	0	0	0	0	0	0	0	0	0	0	0	1	0	1	0	0	0	0	1	1	0
ASXL3	0	-1	-1	-1	-1	-1	0	-1	0	1	-1	0	0	0	0	-1	0	-1	-1	0	0	-1	1	0	0
ASZ1	0	1	2	1	0	1	1	-1	0	1	0	0	0	0	0	-1	0	1	0	0	0	-1	1	1	1
ATAD1	0	-1	0	0	0	0	0	1	0	-1	0	0	0	0	0	0	-2	1	0	1	0	1	0	0	0
ATAD2	1	0	0	1	1	1	1	1	1	1	1	0	1	1	1	0	1	1	1	0	0	0	2	0	2
ATAD2B	0	0	0	1	0	0	0	0	0	0	1	0	0	0	0	1	0	1	0	0	0	0	1	1	0
ATAD3A	0	0	0	-1	0	-1	0	0	0	-1	-1	0	-2	0	0	-1	0	-1	0	-1	0	0	-1	0	0
ATAD3B	0	0	0	-1	0	-1	0	0	0	-1	-1	0	-2	0	0	-1	0	-1	0	-1	0	0	-1	0	0
ATAD3C	0	0	0	-1	0	-1	0	0	0	-1	-1	0	-2	0	0	-1	0	-1	0	-1	0	0	-1	0	0
ATAD5	0	1	0	-1	0	0	0	0	0	-1	1	0	0	0	0	1	0	-1	0	-1	0	0	1	0	0
ATAT1	0	0	0	1	0	1	0	1	0	1	1	0	0	0	0	1	0	0	0	1	0	0	1	0	0
ATCAY	0	0	-1	-1	1	-1	0	0	0	-1	0	0	0	0	0	-1	0	1	0	-1	0	0	-1	0	0
ATE1	0	0	0	0	0	0	0	1	0	-1	0	0	0	0	0	0	0	1	2	-1	0	1	0	0	0
ATF1	0	0	0	0	1	0	0	0	0	-1	1	0	0	0	0	1	0	-1	0	0	1	0	0	1	0
ATF2	0	0	0	1	0	0	0	0	0	0	0	0	0	0	0	1	0	-1	0	-1	0	0	-1	1	0
ATF3	0	0	0	1	0	-1	0	1	0	1	1	0	0	0	0	1	0	-1	0	0	0	0	1	0	1
ATF4	0	1	0	-1	0	-1	1	-1	0	-1	-1	0	0	0	0	1	0	-1	0	-1	0	-1	-1	0	0
ATF5	0	0	0	-1	1	-1	0	0	0	-1	0	0	0	0	0	-1	0	0	0	1	0	0	1	0	0
ATF6	0	0	0	1	0	-1	0	1	0	1	1	0	1	0	0	1	0	1	0	1	0	2	0	0	1
ATF6B	0	0	0	1	0	0	0	1	0	1	1	0	0	0	0	1	0	0	0	-1	0	0	1	0	0
ATF7	0	0	0	0	1	0	0	0	0	-1	1	0	0	0	0	1	0	-1	0	0	1	0	0	1	0
ATF7IP	0	0	0	0	1	-1	0	-1	0	-1	-1	0	0	0	0	1	0	-1	0	-1	1	0	0	1	0
ATF7IP2	0	0	0	1	0	1	1	-1	0	1	0	0	0	0	0	1	0	1	0	0	0	0	1	0	0
ATG10	0	0	-1	-1	0	-1	2	0	0	-1	0	0	0	0	0	-1	0	0	0	-1	0	0	-1	0	0
ATG12	2	0	-1	-1	0	-1	0	0	0	-1	-1	0	0	0	0	-1	0	0	0	-1	0	0	-1	0	0
ATG13	0	0	0	1	0	1	0	0	0	1	0	0	0	0	0	0	1	1	0	1	0	0	0	0	0
ATG14	0	0	-1	-1	0	-1	1	-1	0	-1	0	0	0	0	0	-1	0	0	0	-1	0	-1	-1	0	1
ATG16L1	0	0	0	1	0	0	0	0	0	0	0	0	0	0	0	1	0	0	0	0	0	0	-1	1	0
ATG16L2	0	0	0	1	0	1	0	0	0	1	0	0	0	0	0	-1	1	0	2	0	0	0	0	0	0
ATG2A	0	0	0	1	0	1	0	0	0	1	0	0	0	0	0	1	1	0	0	0	0	0	0	0	0
ATG2B	0	0	-1	-1	0	-1	1	-1	0	-1	1	0	0	0	0	-1	0	-1	0	-1	0	-1	-1	0	1
ATG3	0	1	0	1	0	0	0	-1	0	1	0	0	0	1	0	0	0	1	0	0	0	0	-1	0	0
ATG4A	0	-1	-1	0	0	-1	0	0	0	0	0	0	0	0	0	0	0	0	0	1	0	0	0	0	0
ATG4B	0	0	0	0	0	0	0	0	0	0	0	0	0	0	0	1	0	0	0	0	0	0	-1	1	0
ATG4C	0	0	0	-1	0	-1	0	0	0	-1	0	0	0	0	0	-1	0	-1	0	0	0	0	-1	0	0
ATG4D	0	0	-1	-1	1	-1	0	0	0	-1	0	0	0	0	0	-1	0	1	0	-1	0	0	1	0	0
ATG5	0	0	-1	1	0	0	0	1	0	1	-1	0	0	0	0	0	0	1	0	0	0	0	-1	0	0
ATG7	0	0	0	-1	0	-1	0	-1	0	1	0	0	0	1	0	0	0	1	0	-1	0	0	-1	0	1
ATG9A	0	0	0	1	0	0	0	0	0	0	0	0	0	0	0	1	0	1	0	0	0	0	-1	1	0
ATG9B	0	1	0	1	0	-2	1	-1	0	1	0	0	0	0	0	-1	0	1	0	-1	0	-1	1	1	1
ATHL1	0	0	0	1	0	0	0	0	0	1	0	0	0	0	0	0	1	1	0	0	0	-1	0	0	0
ATIC	0	0	0	1	0	0	0	0	0	0	0	0	0	0	0	1	0	0	0	-1	0	0	-1	1	0
ATL1	0	0	-1	-1	0	-1	1	-1	0	-1	0	0	0	0	0	2	0	0	0	-1	0	-1	-1	0	1
ATL2	0	0	0	1	0	0	0	0	0	0	0	0	0	0	0	1	0	1	0	0	0	0	1	1	0
ATL3	0	0	0	1	0	1	0	0	0	1	0	0	0	0	0	0	1	0	0	0	0	0	0	0	0
ATM	0	0	0	0	0	0	0	0	0	1	-1	0	0	0	0	-1	1	1	0	0	0	-1	0	0	0
ATMIN	0	-1	-1	1	0	-1	1	-1	0	1	0	0	0	0	0	1	0	-1	0	0	0	-1	0	0	0
ATN1	0	0	0	0	1	0	0	-1	0	-1	-1	0	0	0	0	1	0	-1	0	-1	1	0	0	1	0
ATOH1	0	0	0	-1	0	-1	0	-1	0	-1	0	0	0	0	0	0	0	-1	0	-1	0	0	-1	0	0
ATOH7	0	0	0	0	0	0	0	1	0	-1	0	0	0	0	0	0	0	1	0	1	0	1	0	0	0
ATOH8	0	0	0	1	0	0	0	0	0	0	0	0	0	0	0	1	0	1	0	0	0	0	1	1	0
ATOX1	0	0	0	-1	0	-1	0	0	0	-1	0	0	0	0	0	-1	0	0	0	-1	0	0	-1	0	0
ATP10A	0	0	0	-1	0	0	0	0	0	-1	0	0	0	0	0	-1	0	0	-2	-1	0	0	-1	0	0
ATP10B	0	0	0	-1	0	-1	0	0	0	-1	0	0	0	0	0	-1	0	0	0	-1	0	0	-1	0	0
ATP10D	0	0	2	-1	0	-1	0	-1	0	-1	0	0	0	0	0	-1	0	-1	0	0	0	0	-1	0	0
ATP11A	0	1	2	2	0	1	1	-1	0	1	0	1	0	0	1	0	0	-1	0	0	1	-1	1	1	0
ATP11B	2	1	2	1	0	2	0	1	0	1	1	0	0	1	0	0	0	1	0	0	0	0	1	0	0
ATP11C	0	1	-1	1	0	2	0	0	0	0	0	0	0	0	0	0	0	0	0	1	0	0	0	0	0
ATP12A	0	1	-1	1	0	1	1	-1	0	1	0	1	0	0	1	-1	0	-1	0	0	1	-1	1	1	0
ATP13A1	0	0	-1	-1	1	-1	0	0	0	-1	0	0	0	0	0	-1	0	1	0	-1	0	0	-1	0	0
ATP13A2	0	0	0	-1	0	-1	0	0	0	-1	-1	0	0	0	0	-1	0	-1	0	-1	0	0	-1	0	0
ATP13A3	2	1	2	1	0	2	0	1	0	1	1	0	0	1	0	-1	0	1	0	0	0	0	1	0	0
ATP13A4	2	1	2	1	0	2	0	1	0	1	1	0	0	1	0	0	0	1	0	0	0	0	1	0	0
ATP13A5	2	1	2	1	0	2	0	1	0	1	1	0	0	1	0	0	0	1	0	0	0	0	1	0	0
ATP1A1	0	0	0	-1	0	0	0	1	0	-1	0	0	0	0	0	-1	0	-1	0	2	0	0	0	0	0
ATP1A1OS	0	0	0	-1	0	0	0	1	0	-1	0	0	0	0	0	-1	0	-1	0	2	0	0	0	0	0
ATP1A2	0	0	0	1	0	-1	0	1	0	1	1	0	1	0	0	1	0	1	0	1	0	2	0	0	1
ATP1A3	0	0	0	-1	1	-1	0	0	0	-1	0	0	0	0	0	-1	0	0	0	1	0	0	1	0	0
ATP1A4	0	0	0	1	0	-1	0	1	0	1	1	0	1	0	0	1	0	1	0	1	0	2	0	0	1
ATP1B1	0	0	0	1	0	-1	0	1	0	1	1	0	1	0	0	1	0	1	0	1	0	2	0	0	1
ATP1B2	0	-1	0	-1	0	-1	0	0	0	-1	-1	0	0	0	0	-1	0	-1	0	-1	0	0	-1	0	0
ATP1B3	2	1	2	1	0	2	0	1	0	1	0	0	0	1	0	1	0	1	0	0	0	0	1	0	0
ATP1B4	0	-1	-1	1	0	-1	0	0	0	0	0	0	0	0	0	0	0	0	0	1	0	0	0	0	0
ATP2A1	0	0	0	1	0	1	1	-1	0	1	0	0	0	0	0	1	0	1	0	0	0	-1	1	0	0
ATP2A2	0	0	0	0	1	1	0	0	0	-1	1	0	0	0	0	-1	0	-1	0	0	1	0	0	1	0
ATP2A3	0	-1	-1	-1	0	-1	0	0	0	-1	-1	0	0	0	0	-1	0	-1	-1	-1	0	0	-1	0	0
ATP2B1	0	0	0	0	1	0	0	0	0	-1	1	0	0	0	0	-1	0	-1	0	0	1	0	0	1	0
ATP2B2	0	0	0	-1	0	-1	0	-1	0	1	0	0	0	1	0	0	0	1	0	-1	0	0	-1	0	1
ATP2B3	0	1	-1	1	0	2	1	0	0	0	0	0	0	0	0	0	0	0	0	1	0	0	0	0	0
ATP2B4	0	0	0	1	0	-1	0	1	0	1	1	0	0	0	0	1	0	1	0	0	0	0	1	0	1
ATP2C1	0	1	0	1	0	0	0	-1	0	1	0	0	0	1	0	1	0	1	0	0	0	0	-1	0	0
ATP2C2	0	-1	-1	1	0	-1	1	-1	0	1	0	0	0	0	0	1	0	-1	0	0	0	-1	0	0	0
ATP4A	0	0	0	-1	1	-1	0	0	0	-1	0	0	0	0	0	2	0	1	0	1	0	0	1	0	0
ATP4B	0	1	2	2	0	1	1	-1	0	1	0	1	0	0	1	0	0	-1	0	0	1	-1	1	1	0
ATP5A1	0	-1	-1	-1	-1	-1	0	-1	0	1	-1	0	0	0	0	-1	0	-1	-1	0	0	-1	1	0	0
ATP5B	0	0	0	0	1	0	0	0	0	-1	1	0	0	0	0	1	0	-1	0	0	1	0	0	1	0
ATP5C1	0	0	-1	0	0	0	0	-1	0	-1	-1	0	0	0	0	0	0	1	1	-1	0	-1	1	0	0
ATP5D	0	0	-1	-1	1	-1	0	0	0	-1	0	0	0	0	0	-1	0	1	0	-1	0	0	-1	0	0
ATP5E	0	0	0	1	1	1	1	1	0	1	0	1	0	0	1	2	1	1	1	1	1	1	1	0	0
ATP5EP2	0	1	-1	1	0	1	1	-1	0	1	0	1	0	0	1	-1	0	1	0	0	1	-1	1	1	0
ATP5F1	0	0	0	-1	0	-1	0	1	0	-1	0	0	0	0	0	-1	0	-1	0	1	0	0	0	0	0
ATP5G1	0	1	0	-1	0	0	0	0	0	-1	0	0	0	0	0	1	0	-1	0	-1	0	0	-1	0	0
ATP5G2	0	0	0	0	1	0	0	0	0	-1	1	0	0	0	0	1	0	-1	0	0	1	0	0	1	0
ATP5G3	0	0	0	1	0	0	0	0	0	0	0	0	0	0	0	1	0	-1	0	-1	0	0	-1	1	0
ATP5H	0	1	0	-1	0	0	0	0	0	-1	1	0	0	0	0	1	0	0	0	-1	0	0	-1	0	0
ATP5I	0	0	0	-1	0	-1	0	-1	0	-1	0	0	-2	0	0	1	0	-1	0	0	0	0	-1	0	0
ATP5J	0	-1	0	-1	0	-1	0	-1	0	-1	0	0	0	0	0	1	0	-2	-1	-1	0	-1	-1	0	0
ATP5L	0	0	0	1	0	0	0	0	0	1	-1	0	0	0	0	-1	1	-1	0	0	0	-1	0	0	0
ATP5L2	0	1	0	-1	0	-1	1	-1	0	-1	-1	0	0	0	0	1	0	-1	0	-2	0	-1	-1	0	0
ATP5S	0	0	-1	-1	0	-1	1	-1	0	-1	0	0	0	0	0	2	0	0	0	-1	0	-1	-1	0	1
ATP5SL	0	0	0	-1	1	-1	0	0	0	-1	0	0	0	0	0	2	0	0	0	1	0	0	1	0	0
ATP6AP1	0	1	-1	1	0	2	1	0	0	0	0	0	0	0	0	0	0	0	0	1	0	0	0	0	0
ATP6AP1L	0	0	-1	-1	0	-1	2	0	0	-1	0	0	0	0	0	-1	0	0	0	-1	0	0	-1	0	0
ATP6AP2	0	0	-1	0	0	-1	1	0	0	0	0	0	0	0	0	0	0	0	0	-1	0	0	0	0	0
ATP6V0A1	0	1	0	-1	0	0	0	0	0	-1	0	0	0	0	0	1	0	-1	0	-1	0	0	2	0	0
ATP6V0A2	0	0	0	0	1	1	0	1	0	-1	1	0	0	0	0	-1	0	-1	0	0	1	0	0	1	0
ATP6V0A4	0	1	0	1	0	-2	1	-1	0	1	0	0	0	0	0	-1	0	1	0	-1	0	-1	1	1	1
ATP6V0B	0	0	0	-1	0	0	0	0	0	-1	0	0	0	0	0	-1	0	-1	0	-1	0	0	-1	0	0
ATP6V0C	0	0	0	1	0	1	1	-1	0	1	0	0	0	0	0	1	0	1	0	0	0	0	1	0	0
ATP6V0D1	0	0	-1	1	0	-1	1	-1	0	1	0	0	0	0	0	1	0	-1	0	0	0	-1	0	0	0
ATP6V0D2	1	0	0	1	1	1	1	1	1	1	0	0	1	1	1	0	1	1	1	0	0	0	0	0	-1
ATP6V0E1	0	0	0	-1	0	-1	0	0	0	-1	0	0	0	0	0	-1	0	0	0	-1	0	0	-1	0	0
ATP6V0E2	0	1	0	1	0	-2	1	-1	0	1	0	0	0	0	0	-1	0	1	0	-1	0	-1	1	1	1
ATP6V1A	0	1	0	1	0	0	0	-1	0	1	0	0	0	1	0	0	0	1	0	0	0	0	-1	0	0
ATP6V1B1	0	0	0	1	0	0	0	0	0	0	0	0	0	0	0	1	0	1	0	0	0	0	1	1	0
ATP6V1B2	1	0	-1	1	1	-1	1	1	1	1	0	0	1	1	1	0	1	-1	1	0	0	0	-1	0	-1
ATP6V1C1	1	0	0	1	1	1	1	1	1	1	0	0	1	1	1	0	1	1	1	0	0	0	2	0	-1
ATP6V1C2	0	0	0	1	0	0	0	0	0	0	0	0	0	0	0	1	0	1	0	0	0	0	1	1	0
ATP6V1D	0	0	-1	-1	0	-1	1	-1	0	-1	0	0	0	0	0	-1	0	-1	0	-1	0	-1	-2	0	1
ATP6V1E1	0	1	0	-1	0	-1	1	-1	0	-1	1	0	0	0	0	1	0	-1	0	-1	0	-1	-1	0	0
ATP6V1E2	0	0	0	1	0	0	0	0	0	0	0	0	0	0	0	1	0	1	0	0	0	0	1	1	0
ATP6V1F	0	1	2	1	0	1	1	-1	0	1	0	0	0	0	0	-1	0	1	0	-1	0	-1	1	1	1
ATP6V1G1	0	0	0	0	1	1	0	-1	0	-1	-1	0	1	0	0	-1	0	1	-1	-1	0	2	0	0	0
ATP6V1G2	0	0	0	1	0	0	0	1	0	1	1	0	0	0	0	1	0	0	0	-1	0	0	1	0	0
ATP6V1G3	0	0	0	1	0	-1	0	1	0	1	1	0	0	0	0	1	0	1	0	1	0	0	1	0	1
ATP6V1H	1	0	0	1	1	1	1	1	1	1	0	0	1	1	1	0	1	1	1	0	0	0	1	0	-1
ATP7A	0	-1	-1	0	0	-1	0	0	0	0	0	0	0	0	0	0	0	0	0	1	0	0	0	0	1
ATP7B	0	1	0	1	0	1	1	-1	0	1	0	1	0	0	1	0	0	-1	0	0	1	-1	1	1	1
ATP8A1	0	0	2	-1	0	-1	0	-1	0	-1	0	0	0	0	0	-1	0	-1	0	0	0	0	-1	0	0
ATP8A2	0	1	-1	1	0	1	1	-1	0	1	0	1	0	0	1	-1	0	-1	0	0	1	-1	1	1	0
ATP8B1	0	-1	-1	-2	-1	-2	0	-1	0	1	-1	0	0	0	0	-1	0	-1	-1	-1	0	-1	1	0	0
ATP8B2	0	0	0	1	0	1	0	1	0	1	1	0	1	0	0	1	0	1	0	1	0	2	0	0	1
ATP8B3	0	0	-1	-1	1	-1	0	0	0	-1	0	0	0	0	0	-1	0	1	0	-1	0	0	-1	0	0
ATP8B4	0	0	0	-1	0	0	0	0	0	-1	-1	-2	0	0	0	-1	0	0	0	0	0	0	0	0	0
ATP8B5P	0	0	0	-1	1	-1	0	-1	0	-1	0	0	1	0	0	-1	0	-1	-1	-1	0	0	0	0	0
ATP9A	0	0	0	1	1	2	1	1	0	1	0	1	0	0	1	2	1	1	1	1	1	1	1	0	0
ATP9B	0	-1	-1	-1	-1	-1	0	-1	0	1	-1	0	0	0	0	-1	0	-1	-1	-1	0	-1	1	0	0
ATPAF1	0	0	0	-1	0	-1	0	0	0	-1	0	0	0	0	0	-1	0	-1	0	-1	0	0	-1	0	0
ATPAF2	0	-1	0	-1	0	-1	0	0	0	-1	-1	0	0	0	0	-1	0	-1	0	-1	0	0	-1	0	0
ATPIF1	0	0	0	-1	0	-1	0	0	0	-1	-1	0	0	0	0	-1	0	-1	0	-1	0	0	-1	0	0
ATR	2	1	2	1	0	2	0	1	0	1	0	0	0	1	0	1	0	1	0	0	0	0	1	0	0
ATRIP	0	0	-1	-1	0	-1	0	-1	0	1	0	0	0	1	0	0	0	-1	0	-1	0	0	-1	0	-1
ATRN	0	0	0	1	1	1	1	1	0	1	-1	1	0	0	1	0	1	0	1	2	1	-1	1	0	0
ATRNL1	0	0	0	0	0	0	2	1	0	-1	0	0	0	0	0	0	0	1	-1	-1	0	1	0	0	0
ATRX	0	-1	-1	0	0	-1	0	0	0	0	0	0	0	0	0	0	0	0	0	1	0	0	0	0	1
ATXN1	0	0	0	1	0	0	0	1	0	1	1	0	0	0	0	1	0	-1	0	1	0	0	1	0	0
ATXN10	0	1	0	-1	0	-1	1	-1	0	-1	-1	0	0	0	0	1	0	-1	0	-2	0	-1	-1	0	0
ATXN1L	0	-1	-1	1	0	-1	1	-1	0	1	0	0	0	0	0	1	0	-1	0	0	0	-1	1	0	0
ATXN2	0	0	0	0	1	1	0	0	0	-1	1	0	0	0	0	-1	0	-1	0	0	1	0	0	1	0
ATXN2L	0	0	0	1	0	1	1	-1	0	1	0	0	0	0	0	1	0	1	0	0	0	-1	1	0	0
ATXN3	0	0	-1	-1	0	1	1	-1	0	-1	1	0	0	0	0	-1	0	-1	0	-1	0	-1	-1	0	1
ATXN3L	0	0	2	0	0	-1	1	0	0	0	0	0	0	0	0	1	0	0	0	-1	0	0	0	0	0
ATXN7	0	0	0	-1	0	1	0	-1	0	1	0	0	0	1	0	0	0	-1	2	-1	0	0	-1	0	-1
ATXN7L1	0	1	2	1	0	1	1	-1	0	1	0	0	0	0	0	-1	0	1	0	0	0	-1	1	1	1
ATXN7L2	0	0	0	-1	0	-1	0	1	0	-1	0	0	0	0	0	-1	0	-1	0	1	0	0	0	0	0
ATXN7L3	0	1	0	-1	0	0	0	0	0	-1	0	0	0	0	0	1	0	-1	0	-1	0	0	-2	0	0
ATXN7L3B	0	0	0	0	1	0	0	0	0	-1	1	0	0	0	0	1	0	-1	0	0	1	0	0	1	0
ATXN8OS	0	1	0	2	0	1	1	-1	0	1	0	1	0	0	1	0	0	0	0	0	1	-1	1	1	0
AUH	0	0	0	0	1	-1	0	-1	0	-1	-1	0	1	0	0	-1	0	1	-1	-1	0	2	0	0	0
AUP1	0	0	0	1	0	0	0	0	0	0	0	0	0	0	0	1	0	1	0	0	0	0	1	1	0
AURKA	0	0	0	1	1	1	1	1	0	1	0	1	0	0	1	2	1	1	1	1	1	1	1	0	0
AURKAIP1	0	0	0	-1	0	-1	0	0	0	-1	-1	0	-2	0	0	-1	0	-1	0	-1	0	0	-1	0	0
AURKB	0	-1	0	-1	0	-1	0	0	0	-1	-1	0	0	0	0	-1	0	-1	0	-1	0	0	-1	0	0
AURKC	0	0	0	-1	1	-1	0	0	0	-1	0	0	0	0	0	-1	0	0	0	1	0	0	-1	0	0
AUTS2	0	1	0	1	0	-1	1	-1	0	1	0	0	0	0	0	1	0	1	0	1	0	0	1	1	1
AVEN	0	0	0	-1	0	0	0	0	0	-1	-1	0	0	0	0	-1	0	0	0	-1	0	0	-1	0	0
AVIL	0	0	0	0	1	0	0	0	0	-1	1	0	0	0	0	1	0	-1	0	0	1	0	0	1	0
AVL9	0	1	0	1	0	0	1	-1	0	1	0	0	0	0	0	1	0	1	0	0	0	0	1	1	1
AVP	0	0	0	1	1	1	1	1	0	1	-1	1	0	0	1	0	1	0	1	2	1	-1	1	0	0
AVPI1	0	0	0	0	0	0	0	1	0	-1	0	0	0	0	0	0	0	-1	0	1	0	1	0	0	0
AVPR1A	0	0	0	0	1	0	0	0	0	-1	1	0	0	0	0	1	0	-1	0	0	1	0	0	1	0
AVPR1B	0	0	0	1	0	-1	0	1	0	1	0	0	0	0	0	1	0	-1	0	0	0	0	1	0	1
AVPR2	0	1	-1	1	0	2	1	0	0	0	0	0	0	0	0	0	0	0	0	1	0	0	0	0	0
AWAT1	0	-1	-1	0	0	-1	0	0	0	0	0	0	0	0	0	0	0	0	0	1	0	0	0	0	0
AWAT2	0	-1	-1	0	0	-1	0	0	0	0	0	0	0	0	0	0	0	0	0	1	0	0	0	0	0
AXDND1	0	0	0	1	0	-1	0	1	0	1	1	0	0	0	0	1	0	1	0	1	0	0	0	0	1
AXIN1	0	0	0	1	0	1	1	-1	0	1	0	0	0	0	0	1	0	1	0	0	0	0	2	0	0
AXIN2	0	1	0	-1	0	0	0	0	0	-1	1	0	0	0	0	1	0	0	0	-1	0	0	-1	0	0
AXL	0	0	0	-1	1	-1	0	0	0	-1	0	0	0	0	0	2	0	0	0	1	0	0	1	0	0
AZGP1	0	1	2	1	0	1	1	2	0	1	0	0	0	0	0	2	0	1	0	0	0	2	1	1	1
AZGP1P1	0	1	2	1	0	1	1	2	0	1	0	0	0	0	0	2	0	1	0	0	0	2	1	1	1
AZI1	0	1	0	-1	0	0	0	0	0	-1	1	0	0	0	0	1	0	0	0	-1	0	0	-1	0	0
AZI2	0	0	-1	-1	0	-1	0	-1	0	1	0	0	0	1	0	0	0	-1	0	-1	0	0	-1	0	0
AZIN1	1	0	0	1	1	1	1	1	1	1	0	0	1	1	1	0	1	1	1	0	0	0	2	0	-1
AZU1	0	0	-1	-1	1	-1	0	0	0	-1	0	0	0	0	0	-1	0	1	0	-1	0	0	-1	0	0
B2M	0	0	0	-1	0	0	0	0	0	-1	-1	-2	0	0	0	-1	0	0	0	0	0	0	-1	0	0
B3GALNT1	2	1	2	1	0	2	0	1	0	1	1	0	0	1	0	0	0	1	0	0	0	0	1	0	0
B3GALNT2	0	0	0	1	0	-1	0	1	0	1	2	0	0	0	0	1	0	-1	0	1	0	0	1	0	1
B3GALT1	0	0	0	1	0	0	0	0	0	0	0	0	0	0	0	1	0	-1	0	-1	0	0	-1	1	0
B3GALT2	0	0	0	1	0	-1	0	1	0	1	1	0	0	0	0	1	0	1	0	0	0	0	-1	0	1
B3GALT4	0	0	0	1	0	0	0	1	0	1	1	0	0	0	0	1	0	0	0	-1	0	0	1	0	0
B3GALT5	0	-1	0	-1	0	-1	0	-1	0	-1	0	0	0	0	0	-1	0	1	-1	-1	0	-1	-1	0	0
B3GALT6	0	0	0	-1	0	-1	0	0	0	-1	-1	0	-2	0	0	-1	0	-1	0	-1	0	0	-1	0	0
B3GALTL	0	1	0	1	0	1	1	-1	0	1	0	1	0	0	1	-1	0	-1	0	0	1	-1	1	1	1
B3GAT1	0	0	0	1	0	0	0	0	0	1	-1	0	0	0	0	-1	1	-1	-1	0	0	-1	0	0	0
B3GAT2	0	0	-1	1	0	0	0	1	0	1	-1	0	0	0	0	0	0	-1	0	1	0	0	-1	0	0
B3GAT3	0	0	0	1	0	1	0	0	0	1	0	0	0	0	0	0	1	-1	0	0	0	0	0	0	0
B3GNT1	0	0	0	1	0	1	0	0	0	1	0	0	0	0	0	1	1	1	0	0	0	0	0	0	0
B3GNT2	0	0	0	1	0	0	0	0	0	0	0	0	0	0	0	1	0	1	0	0	0	0	1	1	0
B3GNT3	0	0	-1	-1	1	-1	0	0	0	-1	0	0	0	0	0	-1	0	1	0	-1	0	0	1	0	0
B3GNT4	0	0	0	0	1	1	0	1	0	-1	1	0	0	0	0	-1	0	-1	0	0	1	0	0	1	0
B3GNT5	2	1	2	1	0	2	0	1	0	1	1	0	0	1	0	0	0	2	0	0	0	0	1	0	0
B3GNT6	0	0	0	1	0	1	0	0	0	1	0	0	0	0	0	-1	1	1	2	0	0	2	0	0	0
B3GNT7	0	0	0	1	0	0	0	0	0	0	0	0	0	0	0	1	0	0	0	0	0	0	-1	1	0
B3GNT8	0	0	0	-1	1	-1	0	0	0	-1	0	0	0	0	0	2	0	0	0	1	0	0	1	0	0
B3GNT9	0	0	-1	1	0	-1	1	-1	0	1	0	0	0	0	0	1	0	-1	0	0	0	-1	0	0	0
B3GNTL1	0	1	0	-1	0	0	0	0	0	-1	1	0	0	0	0	1	0	0	0	-1	0	0	-1	0	0
B4GALNT1	0	0	0	0	1	0	0	0	0	-1	1	0	0	0	0	1	0	-1	0	0	1	0	0	1	0
B4GALNT2	0	1	0	-1	0	0	0	0	0	-1	0	0	0	0	0	1	0	-1	0	-1	0	0	-1	0	0
B4GALNT3	0	0	0	0	1	0	0	-1	0	-1	-1	0	0	0	0	1	0	-1	0	0	1	0	0	1	2
B4GALNT4	0	0	0	1	0	0	0	0	0	1	0	0	0	0	0	0	1	1	0	0	0	-1	0	0	0
B4GALT1	0	0	0	-1	1	-1	0	-1	0	-1	0	0	1	0	0	-1	0	-1	-1	-1	0	0	0	0	0
B4GALT2	0	0	0	-1	0	0	0	0	0	-1	0	0	0	0	0	-1	0	-1	0	-1	0	0	-1	0	0
B4GALT3	0	0	0	1	0	1	0	1	0	1	1	0	1	0	0	1	0	1	0	1	0	2	0	0	1
B4GALT4	0	1	0	1	0	0	0	-1	0	1	0	0	0	1	0	1	0	1	0	0	0	0	-1	0	0
B4GALT5	0	0	0	1	1	2	1	1	0	1	0	1	0	0	1	2	1	1	1	1	1	1	1	0	0
B4GALT6	0	-1	-1	-1	-1	-1	0	-1	0	1	0	0	0	0	0	-1	0	-1	-1	0	0	-1	1	0	0
B4GALT7	0	0	0	-1	0	-1	0	0	0	-1	0	0	0	0	0	-1	0	0	0	-1	0	0	-1	0	0
B9D1	0	-1	0	-1	0	-1	0	0	0	-1	0	0	0	0	0	1	0	-1	0	-1	0	0	-1	0	0
B9D2	0	0	0	-1	1	-1	0	0	0	-1	0	0	0	0	0	2	0	0	0	1	0	0	1	0	0
BAALC	1	0	0	1	1	1	1	1	1	1	0	0	1	1	1	0	1	1	1	0	0	0	2	0	-1
BAAT	0	0	2	0	1	0	0	-1	0	-1	-1	0	1	0	0	-1	0	1	-1	-1	0	2	0	0	0
BABAM1	0	0	-1	-1	1	-1	0	0	0	-1	0	0	0	0	0	-1	0	1	0	-1	0	0	1	0	0
BACE1	0	0	0	1	0	0	0	0	0	1	-1	0	0	0	0	-1	1	-1	0	0	0	-1	0	0	0
BACE2	0	-1	0	-1	0	-1	0	-1	0	-1	0	0	0	0	0	-1	0	1	-1	-1	0	-1	-1	0	0
BACH1	0	-1	0	-1	0	-1	0	-1	0	-1	0	0	0	0	0	1	0	-2	-1	-1	0	-1	-1	0	0
BACH2	0	0	0	1	0	0	0	1	0	1	-1	0	0	0	0	0	0	-1	0	-1	0	0	-1	0	0
BAD	0	0	0	1	0	1	0	0	0	1	0	0	0	0	0	0	1	0	0	0	0	0	0	0	0
BAG1	0	0	0	-1	1	-1	0	-1	0	-1	0	0	1	0	0	-1	0	-1	-1	-1	0	0	0	0	0
BAG2	0	0	2	1	0	0	0	1	0	1	1	0	0	0	0	0	0	-1	0	1	0	0	-1	0	0
BAG3	0	0	0	0	0	0	0	1	0	-1	0	0	0	0	0	0	0	1	2	-1	0	1	0	0	0
BAG4	1	0	0	1	1	1	1	1	1	1	0	0	1	1	1	0	1	-1	1	0	0	0	1	0	-1
BAG5	0	0	-1	-1	0	1	1	-1	0	-1	1	0	0	0	0	-1	0	-1	0	-1	0	-1	-1	0	1
BAG6	0	0	0	1	0	0	0	1	0	1	1	0	0	0	0	1	0	0	0	-1	0	0	1	0	0
BAHD1	0	0	0	-1	0	1	0	0	0	-1	-1	0	0	0	0	-1	0	0	0	0	0	0	-1	0	0
BAI1	1	0	0	1	1	1	1	1	1	1	1	0	1	1	1	0	1	1	1	0	0	0	2	0	-1
BAI2	0	0	0	-1	0	1	0	0	0	-1	-1	0	0	0	0	-1	0	-1	0	-1	0	0	-1	0	0
BAI3	0	0	-1	1	0	0	0	1	0	1	-1	0	0	0	0	0	0	1	0	1	0	0	-1	0	0
BAIAP2	0	1	0	-1	0	0	0	0	0	-1	1	0	0	0	0	1	0	0	0	-1	0	0	-1	0	0
BAIAP2L1	0	1	2	1	0	2	1	2	0	1	0	0	0	0	0	2	0	1	0	0	0	2	1	1	1
BAIAP2L2	0	1	0	-1	0	-1	1	-1	0	-1	-1	0	0	0	0	1	0	-1	0	-1	0	-1	-1	0	0
BAIAP3	0	0	0	1	0	1	1	-1	0	1	0	0	0	0	0	1	0	1	0	0	0	0	2	0	0
BAK1	0	0	0	1	0	0	0	1	0	1	1	0	0	0	0	1	0	0	0	-1	0	0	1	0	0
BAMBI	0	0	-1	0	0	0	0	2	0	-1	-1	0	0	0	0	0	0	1	1	-1	0	-1	1	0	0
BANF1	0	0	0	1	0	1	0	0	0	1	0	0	0	0	0	1	1	0	0	0	0	0	0	0	0
BANF2	0	0	0	1	1	1	1	1	0	1	-1	1	0	0	1	0	1	-1	1	1	1	-1	1	0	0
BANK1	0	0	0	-1	0	-1	0	-1	0	-1	0	0	0	0	0	0	0	-1	0	-1	0	0	-1	0	0
BANP	0	-1	-1	1	0	-1	1	-1	0	1	0	0	0	0	0	1	0	-1	0	0	0	-1	0	0	0
BAP1	0	0	-1	-1	0	-1	0	-1	0	1	0	0	0	1	0	0	0	-1	0	-1	0	0	-1	0	-1
BARD1	0	0	0	1	0	0	0	0	0	0	0	0	0	0	0	1	0	0	0	-1	0	0	-1	1	0
BARHL1	0	0	0	0	1	1	0	-1	0	-1	0	0	1	0	0	-1	0	1	-1	-1	0	2	0	0	0
BARHL2	0	0	0	-1	0	-1	0	0	0	-1	0	0	0	0	0	-1	0	-1	0	0	0	0	0	0	0
BARX1	0	0	2	0	1	-1	0	-1	0	-1	-1	0	1	0	0	-1	0	1	-1	-1	0	2	0	0	0
BARX2	0	0	0	1	0	0	0	0	0	1	-1	0	0	0	0	-1	1	1	0	0	0	-1	0	0	0
BASP1	0	0	0	-1	0	-1	1	0	0	-1	-1	0	0	0	0	1	0	0	0	0	0	0	-1	0	0
BATF	0	0	-1	-1	0	-1	1	-1	0	-1	0	0	0	0	0	-1	0	-1	0	-1	0	-1	-1	0	1
BATF2	0	0	0	1	0	1	0	0	0	1	0	0	0	0	0	1	1	0	0	0	0	0	0	0	0
BATF3	0	0	0	1	0	-1	0	1	0	1	1	0	0	0	0	1	0	-1	0	0	0	0	1	0	1
BAX	0	0	0	-1	1	-1	0	0	0	-1	0	0	0	0	0	-1	0	0	0	1	0	0	1	0	0
BAZ1A	0	0	-1	-1	0	-1	1	-1	0	-1	0	0	0	0	0	1	0	0	0	-1	0	-1	-1	0	1
BAZ1B	0	1	0	1	0	-1	1	0	0	1	0	0	0	0	0	1	0	1	0	1	0	0	1	1	1
BAZ2A	0	0	0	0	1	0	0	0	0	-1	1	0	0	0	0	1	0	-1	0	0	1	0	0	1	0
BAZ2B	0	0	0	1	0	0	0	0	0	0	0	0	0	0	0	1	0	-1	0	-1	0	0	-1	1	0
BBC3	0	0	0	-1	1	-1	0	0	0	-1	0	0	0	0	0	-1	0	0	0	1	0	0	1	0	0
BBIP1	0	0	0	0	0	0	0	1	0	-1	-1	0	0	0	0	0	0	1	0	-2	0	1	0	0	0
BBOX1	0	0	0	1	0	0	0	0	0	1	-1	0	0	0	0	0	1	1	0	1	0	-1	0	0	0
BBS1	0	0	0	1	0	1	0	0	0	1	0	0	0	0	0	1	1	0	0	0	0	0	0	0	0
BBS10	0	0	0	0	1	0	0	0	0	-1	1	0	0	0	0	-1	0	-1	0	0	1	0	0	1	0
BBS12	0	0	0	-1	0	-1	0	-1	0	-1	0	0	0	0	0	0	0	-1	0	-1	0	0	-1	0	0
BBS2	0	0	0	1	0	-1	1	-1	0	1	0	0	0	0	0	1	0	-1	0	0	0	-1	0	0	0
BBS4	0	0	0	-1	0	0	0	0	0	-1	-1	0	0	0	0	2	0	0	0	0	0	0	0	0	0
BBS7	0	0	0	-1	0	-1	0	-1	0	-1	0	0	0	0	0	0	0	-1	0	-1	0	0	-1	0	0
BBS9	0	1	0	1	0	0	1	-1	0	1	0	0	0	0	0	1	0	1	0	0	0	0	1	1	1
BBX	0	1	0	1	0	0	0	-1	0	1	0	0	0	1	0	0	0	1	0	0	0	0	-1	0	0
BCAM	0	0	0	-1	1	-1	0	0	0	-1	0	0	0	0	0	-1	0	0	0	1	0	0	1	0	0
BCAN	0	0	0	1	0	2	0	1	0	1	1	0	1	0	0	1	0	1	0	1	0	2	0	0	1
BCAP29	0	1	2	1	0	1	1	-1	0	1	0	0	0	0	0	-1	0	1	0	0	0	-1	1	1	1
BCAP31	0	1	-1	1	0	2	1	0	0	0	0	0	0	0	0	0	0	0	0	1	0	0	0	0	0
BCAR1	0	-1	-1	1	0	-1	1	-1	0	1	0	0	0	0	0	1	0	-1	0	0	0	-1	0	0	0
BCAR3	0	0	0	-1	0	-1	0	0	0	-1	0	0	0	0	0	-1	0	-1	0	0	0	0	0	0	0
BCAR4	0	0	0	1	0	1	1	-1	0	1	0	0	0	0	0	1	0	1	0	0	0	0	1	0	0
BCAS1	0	0	0	1	1	2	1	1	0	1	0	1	0	0	1	2	1	1	1	1	1	1	1	0	0
BCAS2	0	0	0	-1	0	-1	0	1	0	-1	0	0	0	0	0	-1	0	-1	0	2	0	0	0	0	0
BCAS3	0	1	0	-1	0	0	0	0	0	-1	1	0	0	0	0	1	0	0	0	-1	0	0	-1	0	0
BCAS4	0	0	0	1	1	2	1	1	0	1	0	1	0	0	1	2	1	1	1	1	1	1	1	0	0
BCAT1	0	0	0	0	1	-1	0	-1	0	-1	-1	0	0	0	0	1	0	-1	0	0	1	0	0	1	2
BCAT2	0	0	0	-1	1	-1	0	0	0	-1	0	0	0	0	0	-1	0	0	0	1	0	0	1	0	0
BCCIP	0	0	0	0	0	0	0	1	0	-1	0	0	0	0	0	0	0	1	2	-1	0	1	0	0	0
BCDIN3D	0	0	0	0	1	0	0	0	0	-1	1	0	0	0	0	1	0	-1	0	0	1	0	0	1	0
BCHE	2	1	2	1	0	2	0	1	0	1	1	0	0	1	0	0	0	1	0	0	0	0	1	0	0
BCKDHA	0	0	0	-1	1	-1	0	0	0	-1	0	0	0	0	0	2	0	0	0	1	0	0	1	0	0
BCKDHB	0	0	-1	1	0	0	0	1	0	1	-1	0	0	0	0	0	0	-1	0	1	0	0	-1	0	0
BCKDK	0	0	0	1	0	1	1	-1	0	1	0	0	0	0	0	1	0	1	0	0	0	-1	0	0	0
BCL10	0	0	0	-1	0	-1	0	0	0	-1	0	0	0	0	0	-1	0	-1	0	0	0	0	0	0	0
BCL11A	0	0	0	1	0	0	0	0	0	0	0	0	0	0	0	1	0	1	0	0	0	0	1	1	0
BCL11B	0	0	-1	-1	0	1	1	-1	0	-1	1	0	0	0	0	-1	0	-1	0	-1	0	-1	-1	0	1
BCL2	0	-1	-1	-1	-1	-1	0	-1	0	1	-1	0	0	0	0	-1	0	-1	-1	-1	0	-1	1	0	0
BCL2A1	0	0	0	-1	0	0	0	0	0	-1	-1	0	0	0	0	2	0	0	0	0	0	0	0	0	0
BCL2L1	0	0	0	1	1	1	1	1	0	1	0	1	0	0	1	1	1	1	1	1	1	1	1	0	0
BCL2L10	0	0	0	-1	0	0	0	0	0	-1	-1	0	0	0	0	-1	0	0	0	0	0	0	0	0	0
BCL2L11	0	0	0	1	0	0	0	0	0	0	0	0	0	0	0	1	0	1	0	2	0	0	-1	1	0
BCL2L12	0	0	0	-1	1	-1	0	0	0	-1	0	0	0	0	0	-1	0	0	0	1	0	0	1	0	0
BCL2L13	0	1	0	-1	0	-1	1	-1	0	-1	1	0	0	0	0	1	0	-1	0	-1	0	-1	-1	0	0
BCL2L14	0	0	0	0	1	0	0	-1	0	-1	-1	0	0	0	0	1	0	-1	0	-1	1	0	0	1	0
BCL2L15	0	0	0	-1	0	-1	0	1	0	-1	0	0	0	0	0	-1	0	-1	0	2	0	0	0	0	0
BCL3	0	0	0	-1	1	-1	0	0	0	-1	0	0	0	0	0	-1	0	0	0	1	0	0	1	0	0
BCL6	2	1	2	1	0	1	0	1	0	1	1	0	0	1	0	0	0	1	0	0	0	0	1	0	0
BCL6B	0	-1	0	-1	0	-1	0	0	0	-1	-1	0	0	0	0	-1	0	-1	0	-1	0	0	-1	0	0
BCL7A	0	0	0	0	1	1	0	1	0	-1	1	0	0	0	0	-1	0	-1	0	0	1	0	0	1	0
BCL7B	0	1	0	1	0	-1	1	0	0	1	0	0	0	0	0	1	0	1	0	1	0	0	1	1	1
BCL7C	0	0	0	1	0	1	1	-1	0	1	0	0	0	0	0	1	0	1	0	0	0	-1	2	0	0
BCL9	0	0	0	1	0	1	0	1	0	1	0	0	1	0	0	-1	0	-1	0	1	0	0	0	0	1
BCL9L	0	0	0	1	0	0	0	0	0	1	-1	0	0	0	0	-1	1	-1	0	0	0	-1	0	0	0
BCLAF1	0	0	-1	1	0	0	0	1	0	1	-1	0	0	0	0	0	0	1	0	1	0	0	-1	0	0
BCMO1	0	-1	-1	1	0	-1	1	-1	0	1	0	0	0	0	0	1	0	-1	0	0	0	-1	0	0	0
BCO2	0	0	0	1	0	0	0	0	0	1	-1	0	0	0	0	-1	1	-1	0	0	0	-1	0	0	0
BCOR	0	0	-1	0	0	-1	1	0	0	0	0	0	0	0	0	0	0	0	0	-1	0	0	0	0	0
BCORL1	0	1	-1	1	0	-1	0	0	0	0	0	0	0	0	0	0	0	0	0	1	0	0	0	0	0
BCR	0	1	0	-1	0	-1	1	-1	0	-1	-1	0	0	0	0	1	0	-1	0	-1	0	-1	-1	0	0
BCRP2	0	1	0	-1	0	-1	1	-1	0	-1	-1	0	0	0	0	1	0	-1	0	-1	0	-1	-1	0	0
BCS1L	0	0	0	1	0	0	0	0	0	0	0	0	0	0	0	1	0	0	0	0	0	0	-1	1	0
BCYRN1	0	0	0	1	0	0	0	0	0	0	0	0	0	0	0	1	0	1	0	0	0	0	1	1	0
BDH1	2	1	2	1	0	2	0	1	0	1	1	0	0	1	0	-1	0	2	0	1	0	0	1	0	0
BDH2	0	0	0	-1	0	-1	0	-1	0	-1	0	0	0	0	0	0	0	-1	0	-1	0	0	-1	0	0
BDKRB1	0	0	-1	-1	0	-1	1	-1	0	-1	1	0	0	0	0	-1	0	-1	0	-1	0	-1	-1	0	1
BDKRB2	0	0	-1	-1	0	-1	1	-1	0	-1	1	0	0	0	0	-1	0	-1	0	-1	0	-1	-1	0	1
BDNF	0	0	0	1	0	0	0	0	0	1	-1	0	0	0	0	0	1	0	0	1	0	-1	0	0	0
BDP1	0	0	-1	-1	0	-1	1	0	0	-1	0	0	0	0	0	-1	0	0	0	-1	0	0	-1	0	0
BEAN1	0	0	-1	1	0	-1	1	-1	0	1	0	0	0	0	0	1	0	-1	0	0	0	-1	0	0	0
BECN1	0	1	0	-1	0	0	0	0	0	-1	0	0	0	0	0	1	0	-1	0	-1	0	0	2	0	0
BEGAIN	0	0	-1	-1	0	1	1	-1	0	-1	1	0	0	0	0	-1	0	-1	0	-1	0	-1	-1	0	1
BEND2	0	0	-1	0	0	-1	1	0	0	0	0	0	0	0	0	1	0	0	0	-1	0	0	0	0	0
BEND3	0	0	-1	1	0	0	0	1	0	1	-1	0	0	0	0	0	0	2	0	0	0	0	-1	0	0
BEND4	0	0	2	-1	0	-1	0	-1	0	-1	0	0	0	0	0	-1	0	-1	0	0	0	0	-1	0	0
BEND5	0	0	0	-1	0	-1	0	0	0	-1	0	0	0	0	0	-1	0	-1	0	-1	0	0	-1	0	0
BEND6	0	0	2	1	0	0	0	1	0	1	1	0	0	0	0	0	0	-1	0	1	0	0	-1	0	0
BEND7	0	0	-1	0	0	0	0	-1	0	-1	-1	0	0	0	0	0	0	1	1	-1	0	-1	1	0	0
BEST1	0	0	0	1	0	1	0	0	0	1	0	0	0	0	0	0	1	-1	0	0	0	0	0	0	0
BEST2	0	0	-1	-1	1	-1	0	0	0	-1	0	0	0	0	0	-1	0	1	0	-1	0	0	-1	0	0
BEST3	0	0	0	0	1	0	0	0	0	-1	1	0	0	0	0	1	0	-1	0	0	1	0	0	1	0
BEST4	0	0	0	-1	0	0	0	0	0	-1	0	0	0	0	0	-1	0	-1	0	-1	0	0	-1	0	0
BET1	0	1	2	1	0	2	1	1	0	1	0	0	0	0	0	2	0	1	0	2	0	2	1	1	1
BET1L	0	0	0	1	0	0	0	0	0	1	0	0	0	0	0	0	1	1	0	0	0	-1	0	0	0
BEX1	0	-1	-1	0	0	-1	0	0	0	0	0	0	0	0	0	0	0	0	0	1	0	0	0	0	0
BEX2	0	-1	-1	0	0	-1	0	0	0	0	0	0	0	0	0	0	0	0	0	1	0	0	0	0	0
BEX4	0	-1	-1	0	0	-1	0	0	0	0	0	0	0	0	0	0	0	0	0	1	0	0	0	0	0
BEX5	0	-1	-1	0	0	-1	0	0	0	0	0	0	0	0	0	0	0	0	0	1	0	0	0	0	0
BFAR	0	0	0	1	0	1	1	-1	0	1	0	0	0	0	0	1	0	1	0	0	0	0	2	0	0
BFSP1	0	0	0	1	1	1	1	1	0	1	-1	1	0	0	1	0	1	-1	1	1	1	-1	1	0	0
BFSP2	0	2	0	1	0	2	0	-1	0	1	0	0	0	1	0	1	0	1	0	0	0	0	1	0	0
BGLAP	0	0	0	1	0	2	0	1	0	1	1	0	1	0	0	1	0	1	0	1	0	2	0	0	1
BGN	0	1	-1	1	0	2	1	0	0	0	0	0	0	0	0	0	0	0	0	1	0	0	0	0	0
BHLHA15	0	1	2	1	0	2	1	2	0	1	0	0	0	0	0	2	0	1	0	2	0	2	1	1	1
BHLHA9	0	-1	-1	-1	0	-1	0	0	0	-1	-1	0	0	0	0	-1	0	-1	-1	-1	0	0	-1	0	0
BHLHB9	0	-1	-1	0	0	-1	0	0	0	0	0	0	0	0	0	0	0	0	0	1	0	0	0	0	0
BHLHE22	1	0	0	1	1	-1	1	1	1	1	0	0	1	1	1	0	1	1	1	0	0	0	1	0	-1
BHLHE23	0	0	0	1	1	1	1	1	0	1	0	1	-2	0	1	2	1	1	1	1	1	1	1	0	0
BHLHE40	0	0	0	-1	0	-1	0	-1	0	1	0	0	0	1	0	0	0	1	0	-2	0	0	-1	0	-2
BHLHE41	0	0	0	0	1	-1	0	2	0	-1	-1	0	0	0	0	1	0	-1	0	0	1	0	0	1	0
BHMT	0	0	-1	-1	0	-1	1	0	0	-1	0	0	0	0	0	-1	0	0	0	-1	0	0	-1	0	0
BHMT2	0	0	-1	-1	0	-1	1	0	0	-1	0	0	0	0	0	-1	0	0	0	-1	0	0	-1	0	0
BICC1	0	0	0	0	0	0	0	1	0	-1	0	0	0	0	0	0	0	1	0	1	0	1	0	0	0
BICD1	0	0	0	0	1	0	0	0	0	-1	1	0	0	0	0	-1	0	-1	0	0	1	0	0	1	0
BICD2	0	0	2	0	1	-1	0	-1	0	-1	-1	0	1	0	0	-1	0	1	-1	-1	0	2	0	0	0
BID	0	1	0	-1	0	-1	1	-1	0	-1	1	0	0	0	0	1	0	-1	0	-1	0	-1	-1	0	0
BIK	0	1	0	-1	0	-1	1	-1	0	-1	-1	0	0	0	0	1	0	-1	0	-2	0	-1	-1	0	0
BIN1	0	0	0	1	0	0	0	0	0	0	0	0	0	0	0	1	0	1	0	-1	0	0	-1	1	0
BIN2	0	0	0	0	1	0	0	0	0	-1	1	0	0	0	0	1	0	-1	0	0	1	0	0	1	0
BIN3	1	0	-1	1	1	-1	1	1	1	1	0	0	1	1	1	0	1	-1	1	0	0	0	-1	0	-1
BIRC2	0	0	0	0	0	1	0	0	0	1	-1	0	0	0	0	-1	1	1	0	0	0	-1	0	0	0
BIRC3	0	0	0	0	0	1	0	0	0	1	-1	0	0	0	0	-1	1	1	0	0	0	-1	0	0	0
BIRC5	0	1	0	-1	0	0	0	0	0	-1	1	0	0	0	0	1	0	0	0	-1	0	0	-1	0	0
BIRC6	0	0	0	1	0	0	0	0	0	0	0	0	0	0	0	1	0	1	0	0	0	0	1	1	0
BIRC7	0	0	0	1	1	1	1	1	0	1	0	1	-2	0	1	2	1	1	1	1	1	1	1	0	0
BIRC8	0	0	0	-1	1	-1	0	0	0	-1	0	0	0	0	0	-1	0	0	0	1	0	0	-1	0	0
BLCAP	0	0	0	1	1	1	1	1	0	1	0	1	0	0	1	1	1	1	1	1	1	1	1	0	0
BLID	0	0	0	1	0	0	0	0	0	1	-1	0	0	0	0	-1	1	-1	0	0	0	-1	0	0	0
BLK	1	0	-1	1	1	-1	1	2	1	1	0	0	1	1	1	0	1	-1	2	2	0	0	-1	0	2
BLM	0	0	0	-1	0	0	0	0	0	-1	2	0	0	0	0	2	0	0	0	1	0	0	0	0	0
BLMH	0	1	0	-1	0	0	0	0	0	-1	1	0	0	0	0	1	0	-1	0	-1	0	0	1	0	0
BLNK	0	0	0	0	0	0	0	1	0	-1	0	0	0	0	0	0	0	-1	0	1	0	1	0	0	0
BLOC1S1	0	0	0	0	1	0	0	0	0	-1	1	0	0	0	0	1	0	-1	0	0	1	0	0	1	0
BLOC1S2	0	0	0	0	0	0	0	1	0	-1	0	0	0	0	0	0	0	-1	0	-2	0	1	0	0	0
BLOC1S3	0	0	0	-1	1	-1	0	0	0	-1	0	0	0	0	0	-1	0	0	0	1	0	0	1	0	0
BLVRA	0	1	0	1	0	0	1	-1	0	1	0	0	0	0	0	1	0	1	0	2	0	0	1	1	1
BLVRB	0	0	0	-1	1	-1	0	0	0	-1	0	0	0	0	0	2	0	0	0	1	0	0	1	0	0
BLZF1	0	0	0	1	0	-1	0	1	0	1	1	0	1	0	0	1	0	1	0	1	0	2	0	0	1
BMF	0	0	0	-1	0	0	0	0	0	-1	-1	0	0	0	0	-1	0	0	0	0	0	0	-1	0	0
BMP1	1	0	-1	1	1	-1	1	1	1	1	0	0	1	1	1	0	1	-1	1	0	0	0	-1	0	-1
BMP10	0	0	0	1	0	0	0	0	0	0	0	0	0	0	0	1	0	1	0	0	0	0	1	1	0
BMP15	0	0	-1	0	0	-1	1	0	0	0	0	0	0	0	0	0	0	0	0	-1	0	0	0	0	0
BMP2	0	0	0	1	1	1	1	1	0	1	-1	1	0	0	1	0	1	0	1	2	1	-1	1	0	0
BMP2K	0	0	0	-1	0	-1	0	-1	0	-1	0	0	0	0	0	0	0	-1	0	1	0	0	-1	0	0
BMP3	0	0	0	-1	0	-1	0	-1	0	-1	0	0	0	0	0	0	0	-1	0	-1	0	0	-1	0	0
BMP4	0	0	-1	-1	0	-1	1	-1	0	-1	0	0	0	0	0	-1	0	0	0	-1	0	-1	-1	0	1
BMP5	0	0	0	1	0	0	0	1	0	1	1	0	0	0	0	0	0	-1	0	1	0	0	-1	0	0
BMP6	0	0	0	1	0	0	0	1	0	1	1	0	0	0	0	1	0	-1	0	-1	0	0	1	0	0
BMP7	0	0	0	1	1	1	1	1	0	1	0	1	0	0	1	2	1	1	1	1	1	1	1	0	0
BMP8A	0	0	0	-1	0	1	0	0	0	-1	-1	0	0	0	0	-1	0	-1	0	2	0	0	-1	0	0
BMP8B	0	0	0	-1	0	1	0	0	0	-1	-1	0	0	0	0	-1	0	-1	0	2	0	0	-1	0	0
BMPER	0	1	0	1	0	0	1	-1	0	1	0	0	0	0	0	1	0	1	0	0	0	0	1	1	1
BMPR1A	0	0	0	0	0	0	0	1	0	-1	0	0	0	0	0	0	0	1	0	1	0	1	0	0	0
BMPR1B	0	0	0	-1	0	-1	0	-1	0	-1	0	0	0	0	0	0	0	-1	0	-1	0	0	-1	0	0
BMPR2	0	0	0	1	0	0	0	0	0	0	0	0	0	0	0	1	0	1	0	-1	0	0	-1	1	0
BMS1	0	0	0	0	0	0	0	1	0	-1	0	0	0	0	0	0	0	1	0	-1	0	1	0	0	0
BMS1P5	0	0	0	0	0	0	0	1	0	-1	-1	0	0	0	0	0	0	1	0	-1	0	1	0	0	0
BMX	0	0	2	0	0	-1	1	0	0	0	0	0	0	0	0	1	0	0	0	-1	0	0	0	0	0
BNC1	0	0	0	-1	0	0	0	0	0	-1	0	0	0	0	0	2	0	0	0	1	0	0	0	0	0
BNC2	0	0	-1	-1	1	-1	0	-1	0	-1	2	0	1	0	0	-1	0	-1	-1	-1	0	0	0	0	0
BNIP1	0	0	0	-1	0	-1	0	0	0	-1	0	0	0	0	0	-1	0	0	0	-1	0	0	-1	0	0
BNIP2	0	0	0	-1	0	0	0	0	0	-1	-1	0	0	0	0	-1	0	0	0	0	0	0	0	0	0
BNIP3	0	0	0	0	0	0	0	1	0	-1	0	0	0	0	0	0	0	0	2	-1	0	1	0	0	0
BNIP3L	1	0	-1	1	1	-1	1	1	1	1	0	0	1	1	1	0	1	-1	1	0	0	0	-1	0	-1
BNIPL	0	0	0	1	0	1	0	1	0	1	0	0	1	0	0	1	0	1	0	1	0	0	0	0	1
BOC	0	1	0	1	0	0	0	-1	0	1	0	0	0	1	0	0	0	1	0	0	0	0	-1	0	0
BOD1	0	0	0	-1	0	-1	0	0	0	-1	0	0	0	0	0	-1	0	0	0	-1	0	0	-1	0	0
BOD1L1	0	0	0	-1	0	-2	0	-1	0	-1	0	0	0	0	0	-1	0	-1	0	0	0	0	-1	0	0
BOD1L2	0	-1	-1	-1	-1	-1	0	-1	0	1	-1	0	0	0	0	-1	0	-1	-1	-1	0	-1	1	0	0
BOK	0	0	0	0	0	0	0	0	0	0	0	0	0	0	0	1	0	0	0	0	0	0	-1	1	0
BOLA1	0	0	0	1	0	1	0	1	0	1	0	0	1	0	0	-1	0	-1	0	1	0	0	0	0	1
BOLA2	0	0	0	1	0	1	1	-1	0	1	0	0	0	0	0	1	0	1	0	0	0	-1	1	0	0
BOLA2B	0	0	0	1	0	1	1	-1	0	1	0	0	0	0	0	1	0	1	0	0	0	-1	1	0	0
BOLA3	0	0	0	1	0	0	0	0	0	0	0	0	0	0	0	1	0	1	0	0	0	0	1	1	0
BOLL	0	0	0	1	0	0	0	0	0	0	0	0	0	0	0	1	0	1	0	-1	0	0	-1	1	0
BOP1	1	0	0	1	1	1	1	1	1	1	1	0	1	1	1	0	1	1	1	0	0	0	2	0	-1
BORA	0	1	0	2	0	1	1	-1	0	1	0	1	0	0	1	0	0	0	0	0	1	-1	1	1	0
BPESC1	2	1	2	1	0	2	0	1	0	1	0	0	0	1	0	1	0	1	0	0	0	0	1	0	0
BPGM	0	1	0	1	0	-2	1	-1	0	1	0	0	0	0	0	-1	0	1	0	-1	0	-1	1	1	1
BPHL	0	0	2	1	0	0	0	1	0	1	1	0	0	0	0	1	0	-1	0	-1	0	0	1	0	0
BPI	0	0	0	1	1	1	1	1	0	1	0	1	0	0	1	1	1	1	1	1	1	1	1	0	0
BPIFA1	0	0	0	1	1	1	1	1	0	1	0	1	0	0	1	1	1	1	1	1	1	1	1	0	0
BPIFA2	0	0	0	1	1	1	1	1	0	1	0	1	0	0	1	1	1	1	1	1	1	1	1	0	0
BPIFA3	0	0	0	1	1	1	1	1	0	1	0	1	0	0	1	1	1	1	1	1	1	1	1	0	0
BPIFA4P	0	0	0	1	1	1	1	1	0	1	0	1	0	0	1	1	1	1	1	1	1	1	1	0	0
BPIFB1	0	0	0	1	1	1	1	1	0	1	0	1	0	0	1	1	1	1	1	1	1	1	1	0	0
BPIFB2	0	0	0	1	1	1	1	1	0	1	0	1	0	0	1	1	1	1	1	1	1	1	1	0	0
BPIFB3	0	0	0	1	1	1	1	1	0	1	0	1	0	0	1	1	1	1	1	1	1	1	1	0	0
BPIFB4	0	0	0	1	1	1	1	1	0	1	0	1	0	0	1	1	1	1	1	1	1	1	1	0	0
BPIFB6	0	0	0	1	1	1	1	1	0	1	0	1	0	0	1	1	1	1	1	1	1	1	1	0	0
BPIFC	0	1	0	-1	0	-1	1	-1	0	-1	-1	0	0	0	0	1	0	-1	0	-1	0	-1	-1	0	0
BPNT1	0	0	0	1	0	-1	0	1	0	1	1	0	0	0	0	1	0	-1	0	1	0	0	1	0	1
BPTF	0	1	0	-1	0	0	0	0	0	-1	1	0	0	0	0	1	0	0	0	-1	0	0	-1	0	0
BRAF	0	1	0	1	0	-2	1	-1	0	1	0	0	0	0	0	-1	0	1	0	-1	0	-1	1	1	1
BRAP	0	0	0	0	1	1	0	0	0	-1	1	0	0	0	0	-1	0	-1	0	0	1	0	0	1	0
BRAT1	0	1	0	1	0	0	1	-1	0	1	0	0	0	0	0	1	0	1	0	2	0	0	1	1	1
BRCA1	0	1	0	-1	0	0	0	0	0	-1	0	0	0	0	0	1	0	-1	0	-1	0	0	2	0	0
BRCA2	0	1	0	1	0	1	1	-1	0	1	0	1	0	0	1	-1	0	-1	0	0	1	-1	1	1	1
BRCC3	0	1	-1	1	0	2	1	0	0	0	0	0	0	0	0	0	0	0	0	1	0	0	0	0	0
BRD1	0	1	0	-1	0	-1	1	-1	0	-1	-1	0	0	0	0	1	0	-1	0	-2	0	-1	-1	0	0
BRD2	0	0	0	1	0	0	0	1	0	1	1	0	0	0	0	1	0	0	0	-1	0	0	1	0	0
BRD3	0	0	0	0	1	1	0	-1	0	-1	0	0	1	0	0	-1	0	1	-1	-1	0	2	0	0	0
BRD4	0	0	-1	-1	1	-1	0	0	0	-1	0	0	0	0	0	-1	0	1	0	-1	0	0	1	0	0
BRD7	0	0	0	1	0	-1	1	-1	0	1	0	0	0	0	0	1	0	-1	0	0	0	-1	1	0	0
BRD8	2	0	-1	-1	0	-1	0	0	0	-1	0	0	0	0	0	-1	0	0	0	-1	0	0	-1	0	0
BRD9	0	0	0	-1	0	-1	1	0	0	-1	0	0	0	0	0	1	0	0	0	0	0	0	-1	0	0
BRDT	0	0	0	-1	0	-1	0	0	0	-1	0	0	0	0	0	-1	0	-1	0	0	0	0	0	0	0
BRE	0	0	0	1	0	0	0	0	0	0	0	0	0	0	0	1	0	1	0	0	0	0	1	1	0
BRF1	0	-1	-1	-1	0	1	1	-1	0	-1	1	0	0	0	0	-1	0	1	0	-1	0	-1	-1	0	1
BRF2	1	0	0	1	1	1	1	1	1	1	0	0	1	1	1	0	1	-1	1	0	0	0	1	0	-1
BRI3	0	1	2	1	0	2	1	2	0	1	0	0	0	0	0	2	0	1	0	2	0	2	1	1	1
BRI3BP	0	0	0	0	1	1	0	1	0	-1	1	0	0	0	0	-1	0	-1	0	0	1	0	0	1	0
BRIP1	0	1	0	-1	0	0	0	0	0	-1	1	0	0	0	0	1	0	0	0	-1	0	0	-1	0	0
BRIX1	0	0	0	-1	0	-1	1	0	0	-1	-1	0	0	0	0	1	0	0	0	-1	0	0	-1	0	0
BRK1	0	0	0	-1	0	-1	0	-1	0	1	0	0	0	1	0	0	0	1	0	-1	0	0	-1	0	1
BRMS1	0	0	0	1	0	1	0	0	0	1	0	0	0	0	0	1	1	1	0	0	0	0	0	0	0
BRMS1L	0	0	-1	-1	0	-1	1	-1	0	-1	0	0	0	0	0	1	0	0	0	-1	0	-1	-1	0	1
BROX	0	0	0	1	0	-1	0	1	0	1	1	0	0	0	0	1	0	-1	0	1	0	0	1	0	1
BRPF1	0	0	0	-1	0	-1	0	-1	0	1	0	0	0	1	0	0	0	1	0	-1	0	0	-1	0	1
BRPF3	0	0	0	1	0	0	0	1	0	1	1	0	0	0	0	1	0	-1	0	-1	0	0	1	0	0
BRS3	0	1	-1	1	0	-1	0	0	0	0	0	0	0	0	0	0	0	0	0	1	0	0	0	0	0
BRSK1	0	0	0	-1	1	-1	0	0	0	-1	-1	0	0	0	0	-1	0	0	0	1	0	0	-1	0	0
BRSK2	0	0	0	1	0	0	0	0	0	1	0	0	0	0	0	0	1	1	0	0	0	-1	0	0	0
BRWD1	0	-1	0	-1	0	-1	0	-1	0	-1	0	0	0	0	0	-1	0	1	-1	-1	0	-1	-1	0	0
BRWD3	0	-1	-1	0	0	-1	0	0	0	0	0	0	0	0	0	0	0	0	0	1	0	0	0	0	1
BSCL2	0	0	0	1	0	1	0	0	0	1	0	0	0	0	0	0	1	-1	0	0	0	0	0	0	0
BSDC1	0	0	0	-1	0	1	0	0	0	-1	-1	0	0	0	0	-1	0	-1	0	-1	0	0	-1	0	0
BSG	0	0	-1	-1	1	-1	0	0	0	-1	0	0	0	0	0	-1	0	1	0	-1	0	0	-1	0	0
BSN	0	0	-1	-1	0	-1	0	-1	0	1	0	0	0	1	0	0	0	-1	0	-1	0	0	-1	0	-1
BSND	0	0	0	-1	0	-1	0	0	0	-1	0	0	0	0	0	-1	0	-1	0	0	0	0	-1	0	0
BSPH1	0	0	0	-1	1	-1	0	0	0	-1	0	0	0	0	0	-1	0	0	0	1	0	0	1	0	0
BSPRY	0	0	0	0	1	1	0	-1	0	-1	-1	0	1	0	0	-1	0	1	-1	-1	0	2	0	0	0
BST1	0	0	0	-1	0	-1	0	-1	0	-1	0	0	0	0	0	-1	0	-1	0	0	0	0	-1	0	0
BST2	0	0	-1	-1	1	-1	0	0	0	-1	0	0	0	0	0	-1	0	1	0	-1	0	0	1	0	0
BSX	0	0	0	1	0	0	0	0	0	1	-1	0	0	0	0	-1	1	-1	0	0	0	-1	0	0	0
BTAF1	0	0	0	0	0	0	0	1	0	-1	0	0	0	0	0	0	0	-1	0	1	0	1	0	0	0
BTBD1	0	0	0	-1	0	0	0	0	0	-1	0	0	0	0	0	2	0	0	0	1	0	0	0	0	0
BTBD10	0	0	0	1	0	0	0	0	0	1	0	0	0	0	0	0	1	1	0	0	0	-1	0	0	0
BTBD11	0	0	0	0	1	1	0	0	0	-1	1	0	0	0	0	-1	0	-1	0	0	1	0	0	1	0
BTBD16	0	0	0	0	0	0	0	1	0	-1	0	0	0	0	0	0	0	1	2	-1	0	1	0	0	0
BTBD17	0	1	0	-1	0	0	0	0	0	-1	1	0	0	0	0	1	0	0	0	-1	0	0	-1	0	0
BTBD18	0	0	0	1	0	1	0	0	0	1	0	0	0	0	0	0	1	-1	0	0	0	0	0	0	0
BTBD19	0	0	0	-1	0	0	0	0	0	-1	0	0	0	0	0	-1	0	-1	0	-1	0	0	-1	0	0
BTBD2	0	0	-1	-1	1	-1	0	0	0	-1	0	0	0	0	0	-1	0	1	0	-1	0	0	-1	0	0
BTBD3	0	0	0	1	1	1	1	1	0	1	-1	1	0	0	1	0	1	-1	1	2	1	-1	1	0	0
BTBD6	0	-1	-1	-1	0	1	1	-1	0	-1	1	0	0	0	0	-1	0	1	0	-1	0	-1	-1	0	1
BTBD7	0	0	-1	-1	0	-1	1	-1	0	-1	1	0	0	0	0	-1	0	-1	0	-1	0	-1	-1	0	1
BTBD8	0	0	0	-1	0	-1	0	0	0	-1	0	0	0	0	0	-1	0	-1	0	0	0	0	0	0	0
BTBD9	0	0	0	1	0	0	0	1	0	1	1	0	0	0	0	1	0	-1	0	-1	0	0	1	0	0
BTC	0	0	0	-1	0	-1	0	-1	0	-1	0	0	0	0	0	0	0	-1	0	1	0	0	-1	0	0
BTD	0	0	0	-1	0	-1	0	-1	0	1	0	0	0	1	0	0	0	0	0	-1	0	0	-1	0	0
BTF3	0	0	-1	-1	0	1	1	0	0	-1	0	0	0	0	0	-1	0	0	0	-1	0	0	-1	0	0
BTF3L4	0	0	0	-1	0	-1	0	0	0	-1	0	0	0	0	0	-1	0	-1	0	0	0	0	-1	0	0
BTG1	0	0	0	0	1	0	0	0	0	-1	1	0	0	0	0	-1	0	-1	0	0	1	0	0	1	0
BTG2	0	0	0	1	0	-1	0	1	0	1	1	0	0	0	0	1	0	1	0	0	0	0	1	0	1
BTG3	0	-1	0	-1	0	-1	0	-1	0	-1	0	0	0	0	0	1	0	1	-1	-1	0	-1	-1	0	0
BTG4	0	0	0	1	0	0	0	0	0	1	-1	0	0	0	0	-1	1	-1	0	0	0	-1	0	0	0
BTK	0	-1	-1	0	0	-1	0	0	0	0	0	0	0	0	0	0	0	0	0	1	0	0	0	0	0
BTLA	0	1	0	1	0	0	0	-1	0	1	0	0	0	1	0	0	0	1	0	0	0	0	-1	0	0
BTN1A1	0	0	0	1	0	0	0	1	0	1	1	0	0	0	0	1	0	-1	0	1	0	0	1	0	0
BTN2A1	0	0	0	1	0	0	0	1	0	1	1	0	0	0	0	1	0	-1	0	1	0	0	1	0	0
BTN2A2	0	0	0	1	0	0	0	1	0	1	1	0	0	0	0	1	0	-1	0	1	0	0	1	0	0
BTN2A3P	0	0	0	1	0	0	0	1	0	1	1	0	0	0	0	1	0	-1	0	1	0	0	1	0	0
BTN3A1	0	0	0	1	0	0	0	1	0	1	1	0	0	0	0	1	0	-1	0	1	0	0	1	0	0
BTN3A2	0	0	0	1	0	0	0	1	0	1	1	0	0	0	0	1	0	-1	0	1	0	0	1	0	0
BTN3A3	0	0	0	1	0	0	0	1	0	1	1	0	0	0	0	1	0	-1	0	1	0	0	1	0	0
BTNL2	0	0	0	1	0	0	0	1	0	1	1	0	0	0	0	1	0	0	0	-1	0	0	1	0	0
BTNL3	0	0	0	-1	0	-1	0	0	0	-1	0	0	0	0	0	-1	0	0	0	-1	0	0	-1	0	0
BTNL8	0	0	0	-1	0	-1	0	0	0	-1	0	0	0	0	0	-1	0	0	0	-1	0	0	-1	0	0
BTNL9	0	0	0	-1	0	-1	0	0	0	-1	0	0	0	0	0	-1	0	0	0	-1	0	0	-1	0	0
BTRC	0	0	0	0	0	0	0	1	0	-1	0	0	0	0	0	0	0	0	0	-2	0	1	0	0	0
BUB1	0	0	0	1	0	0	0	0	0	0	0	0	0	0	0	1	0	1	0	2	0	0	-1	1	0
BUB1B	0	0	0	-1	0	1	0	0	0	-1	-1	0	0	0	0	-1	0	0	0	0	0	0	-1	0	0
BUB3	0	0	0	0	0	0	0	1	0	-1	0	0	0	0	0	0	0	1	2	-1	0	1	0	0	0
BUD13	0	0	0	1	0	0	0	0	0	1	-1	0	0	0	0	-1	1	-1	0	0	0	-1	0	0	0
BUD31	0	1	2	1	0	2	1	2	0	1	0	0	0	0	0	2	0	1	0	0	0	2	1	1	1
BVES	0	0	0	1	0	0	0	1	0	1	-1	0	0	0	0	0	0	1	0	0	0	0	-1	0	0
BYSL	0	0	0	1	0	0	0	1	0	1	1	0	0	0	0	1	0	2	2	1	0	0	1	0	0
BZRAP1	0	1	0	-1	0	0	0	0	0	-1	1	0	0	0	0	1	0	0	0	-1	0	0	-1	0	0
BZW1	0	0	0	1	0	0	0	0	0	0	0	0	0	0	0	1	0	1	0	-1	0	0	-1	1	0
BZW2	0	1	0	1	0	0	1	-1	0	1	0	0	0	0	0	1	0	2	0	2	0	0	1	1	1
C10orf10	0	0	0	0	0	0	0	1	0	-1	0	0	0	0	0	0	0	1	0	-1	0	1	0	0	0
C10orf105	0	0	0	0	0	0	0	1	0	-1	0	0	0	0	0	0	0	1	0	1	0	1	0	0	0
C10orf107	0	0	0	0	0	0	0	1	0	-1	0	0	0	0	0	0	0	2	0	1	0	1	0	0	0
C10orf11	0	1	0	0	0	0	0	1	0	-1	0	0	0	0	0	0	0	1	0	1	0	1	0	0	0
C10orf111	0	0	0	0	0	0	0	-1	0	-1	-1	0	0	0	0	0	0	1	1	-1	0	-1	1	0	0
C10orf112	0	0	-1	0	0	0	0	-1	0	-1	-1	0	0	0	0	0	0	1	1	-1	0	-1	1	0	0
C10orf113	0	0	-1	0	0	0	0	-1	0	-1	-1	0	0	0	0	0	0	1	1	-1	0	-1	1	0	0
C10orf118	0	0	0	0	0	0	0	1	0	-1	0	0	0	0	0	0	0	1	0	-1	0	1	0	0	0
C10orf12	0	0	0	0	0	0	0	1	0	-1	0	0	0	0	0	0	0	-1	0	1	0	1	0	0	0
C10orf120	0	0	0	0	0	0	0	1	0	-1	0	0	0	0	0	0	0	1	2	-1	0	1	0	0	0
C10orf128	0	0	0	0	0	0	0	1	0	-1	0	0	0	0	0	0	0	1	0	-1	0	1	0	0	0
C10orf129	0	0	0	0	0	0	0	1	0	-1	0	0	0	0	0	0	0	-1	0	1	0	1	0	0	0
C10orf131	0	0	0	0	0	0	0	1	0	-1	0	0	0	0	0	0	0	-1	0	1	0	1	0	0	0
C10orf137	0	0	0	0	0	0	0	1	0	-1	0	0	0	0	0	0	0	1	2	-1	0	1	0	0	0
C10orf2	0	0	0	0	0	0	0	1	0	-1	0	0	0	0	0	0	0	0	0	-2	0	1	0	0	0
C10orf25	0	0	0	0	0	0	0	1	0	-1	0	0	0	0	0	0	0	1	0	-1	0	1	0	0	0
C10ORF32	0	0	0	0	0	0	0	1	0	-1	-1	0	0	0	0	0	0	0	0	-2	0	1	0	0	0
C10orf35	0	0	0	0	0	0	0	1	0	-1	0	0	0	0	0	0	0	1	0	1	0	1	0	0	0
C10orf40	0	0	0	0	0	0	0	1	0	-1	0	0	0	0	0	0	0	1	0	1	0	1	0	0	0
C10orf53	0	0	0	0	0	0	0	1	0	-1	0	0	0	0	0	0	0	1	0	-1	0	1	0	0	0
C10orf54	0	0	0	0	0	0	0	1	0	-1	0	0	0	0	0	0	0	1	0	1	0	1	0	0	0
C10orf55	0	0	0	0	0	0	0	1	0	-1	0	0	0	0	0	0	0	1	0	1	0	1	0	0	0
C10orf62	0	0	0	0	0	0	0	1	0	-1	0	0	0	0	0	0	0	-1	0	1	0	1	0	0	0
C10orf67	0	0	-1	0	0	0	0	-1	0	-1	-1	0	0	0	0	0	0	1	1	-1	0	-1	1	0	0
C10orf68	0	0	-1	0	0	0	0	1	0	-1	0	0	0	0	0	0	0	1	1	-1	0	-1	1	0	0
C10orf71	0	0	0	0	0	0	0	1	0	-1	0	0	0	0	0	0	0	1	0	-1	0	1	0	0	0
C10orf76	0	0	0	0	0	0	0	1	0	-1	0	0	0	0	0	0	0	0	0	-2	0	1	0	0	0
C10orf82	0	0	0	0	0	0	0	1	0	-1	0	0	0	0	0	0	0	1	-1	-1	0	1	0	0	0
C10orf88	0	0	0	0	0	0	0	1	0	-1	0	0	0	0	0	0	0	1	2	-1	0	1	0	0	0
C10orf90	0	0	0	0	0	0	0	1	0	-1	0	0	0	0	0	0	0	1	2	-1	0	1	0	0	0
C10orf91	0	0	0	0	0	0	0	1	0	-1	0	0	0	0	0	0	0	0	2	-1	0	1	0	0	0
C10orf95	0	0	0	0	0	0	0	1	0	-1	-1	0	0	0	0	0	0	0	0	-2	0	1	0	0	0
C10orf99	0	0	0	0	0	0	0	1	0	-1	0	0	0	0	0	0	0	1	0	1	0	1	0	0	0
C11orf1	0	0	0	1	0	0	0	0	0	1	-1	0	0	0	0	-1	1	-1	0	0	0	-1	0	0	0
C11orf16	0	0	0	1	0	0	0	0	0	1	0	0	0	0	0	0	1	1	0	0	0	-1	0	0	0
C11orf21	0	0	0	1	0	0	0	0	0	1	0	0	0	0	0	0	1	1	0	0	0	-1	0	0	0
C11orf24	0	0	0	1	0	1	0	0	0	1	0	0	0	0	0	1	1	0	2	0	0	0	0	0	0
C11orf30	0	0	0	1	0	1	0	0	0	1	0	0	0	0	0	-1	1	1	2	0	0	2	0	0	0
C11orf31	0	0	0	1	0	1	0	0	0	1	0	0	0	0	0	0	1	-1	0	0	0	0	0	0	0
C11orf34	0	0	0	1	0	0	0	0	0	1	-1	0	0	0	0	-1	1	-1	0	0	0	-1	0	0	0
C11orf35	0	0	0	1	0	0	0	0	0	1	0	0	0	0	0	0	1	1	0	0	0	-1	0	0	0
C11orf40	0	0	0	1	0	0	0	0	0	1	0	0	0	0	0	0	1	1	0	0	0	-1	0	0	0
C11orf42	0	0	0	1	0	0	0	0	0	1	0	0	0	0	0	0	1	1	0	0	0	-1	0	0	0
C11orf45	0	0	0	1	0	0	0	0	0	1	-1	0	0	0	0	-1	1	1	0	0	0	-1	0	0	0
C11orf48	0	0	0	1	0	1	0	0	0	1	0	0	0	0	0	0	1	-1	0	0	0	0	0	0	0
C11orf49	0	0	0	1	0	1	0	0	0	1	0	0	0	0	0	0	1	1	0	1	0	0	0	0	0
C11orf52	0	0	0	1	0	0	0	0	0	1	-1	0	0	0	0	-1	1	-1	0	0	0	-1	0	0	0
C11orf53	0	0	0	1	0	0	0	0	0	1	-1	0	0	0	0	-1	1	-1	0	0	0	-1	0	0	0
C11orf54	0	0	0	0	0	1	0	0	0	1	0	0	0	0	0	-1	1	1	0	0	0	-1	0	0	0
C11orf57	0	0	0	1	0	0	0	0	0	1	-1	0	0	0	0	-1	1	-1	0	0	0	-1	0	0	0
C11orf58	0	0	0	1	0	0	0	0	0	1	0	0	0	0	0	0	1	1	0	0	0	-1	0	0	0
C11orf63	0	0	0	1	0	0	0	0	0	1	-1	0	0	0	0	-1	1	-1	0	0	0	-1	0	0	0
C11orf65	0	0	0	0	0	0	0	0	0	1	-1	0	0	0	0	-1	1	1	0	0	0	-1	0	0	0
C11orf68	0	0	0	1	0	1	0	0	0	1	0	0	0	0	0	1	1	0	0	0	0	0	0	0	0
C11orf70	0	0	0	0	0	1	0	0	0	1	-1	0	0	0	0	-1	1	1	0	0	0	-1	0	0	0
C11orf71	0	0	0	1	0	0	0	0	0	1	-1	0	0	0	0	-1	1	-1	0	0	0	-1	0	0	0
C11orf72	0	0	0	1	0	1	0	0	0	1	0	0	0	0	0	1	1	-1	2	0	0	0	0	0	0
C11orf73	0	0	0	0	0	1	0	0	0	1	0	0	0	0	0	-1	1	-1	2	0	0	2	0	0	0
C11orf74	0	0	0	1	0	1	0	0	0	1	0	0	0	0	0	0	1	1	0	1	0	1	0	0	0
C11orf80	0	0	0	1	0	1	0	0	0	1	0	0	0	0	0	1	1	0	0	0	0	0	0	0	0
C11orf82	0	0	0	0	0	1	0	0	0	1	0	0	0	0	0	-1	1	-1	2	0	0	2	0	0	0
C11orf83	0	0	0	1	0	1	0	0	0	1	0	0	0	0	0	0	1	-1	0	0	0	0	0	0	0
C11orf84	0	0	0	1	0	1	0	0	0	1	0	0	0	0	0	0	1	0	0	0	0	0	0	0	0
C11orf85	0	0	0	1	0	1	0	0	0	1	0	0	0	0	0	1	1	0	0	0	0	0	0	0	0
C11orf86	0	0	0	1	0	1	0	0	0	1	0	0	0	0	0	1	1	0	0	0	0	0	0	0	0
C11orf87	0	0	0	1	0	0	0	0	0	1	-1	0	0	0	0	-1	1	1	0	0	0	-1	0	0	0
C11orf88	0	0	0	1	0	0	0	0	0	1	-1	0	0	0	0	-1	1	-1	0	0	0	-1	0	0	0
C11orf91	0	0	0	1	0	2	0	0	0	1	0	0	0	0	0	0	1	1	0	1	0	-1	0	0	0
C11orf92	0	0	0	1	0	0	0	0	0	1	-1	0	0	0	0	-1	1	-1	0	0	0	-1	0	0	0
C11orf93	0	0	0	1	0	0	0	0	0	1	-1	0	0	0	0	-1	1	-1	0	0	0	-1	0	0	0
C11orf94	0	0	0	1	0	1	0	0	0	1	0	0	0	0	0	0	1	1	0	1	0	0	0	0	0
C11orf95	0	0	0	1	0	1	0	0	0	1	0	0	0	0	0	0	1	0	0	0	0	0	0	0	0
C11orf96	0	0	0	1	0	1	0	0	0	1	0	0	0	0	0	0	1	1	0	1	0	0	0	0	0
C12orf10	0	0	0	0	1	0	0	0	0	-1	1	0	0	0	0	1	0	-1	0	0	1	0	0	1	0
C12orf23	0	0	0	0	1	1	0	0	0	-1	1	0	0	0	0	-1	0	-1	0	0	1	0	0	1	0
C12orf29	0	0	0	0	1	0	0	0	0	-1	1	0	0	0	0	-1	0	-1	0	0	1	0	0	1	0
C12orf36	0	0	0	0	1	-1	0	-1	0	-1	-1	0	0	0	0	1	0	-1	0	-1	1	0	0	1	0
C12orf39	0	0	0	0	1	-1	0	-1	0	-1	-1	0	0	0	0	1	0	-1	0	0	1	0	0	1	0
C12orf4	0	0	0	0	1	0	0	-1	0	-1	-1	0	0	0	0	1	0	-1	0	0	1	0	0	1	2
C12orf40	0	0	0	0	1	0	0	0	0	-1	1	0	0	0	0	1	0	-1	0	0	1	0	0	1	0
C12orf42	0	0	0	0	1	1	0	0	0	-1	1	0	0	0	0	-1	0	-1	0	0	1	0	0	1	0
C12orf43	0	0	0	0	1	1	0	1	0	-1	1	0	0	0	0	-1	0	-1	0	0	1	0	0	1	0
C12orf44	0	0	0	0	1	0	0	0	0	-1	1	0	0	0	0	1	0	-1	0	0	1	0	0	1	0
C12orf45	0	0	0	0	1	1	0	0	0	-1	1	0	0	0	0	-1	0	-1	0	0	1	0	0	1	0
C12orf49	0	0	0	0	1	1	0	1	0	-1	1	0	0	0	0	-1	0	-1	0	0	1	0	0	1	0
C12orf5	0	0	0	0	1	0	0	-1	0	-1	-1	0	0	0	0	1	0	-1	0	0	1	0	0	1	2
C12orf50	0	0	0	0	1	0	0	0	0	-1	1	0	0	0	0	-1	0	-1	0	0	1	0	0	1	0
C12orf52	0	0	0	0	1	1	0	0	0	-1	1	0	0	0	0	-1	0	-1	0	0	1	0	0	1	0
C12orf54	0	0	0	0	1	0	0	0	0	-1	1	0	0	0	0	1	0	-1	0	0	1	0	0	1	0
C12orf55	0	0	0	0	1	1	0	0	0	-1	1	0	0	0	0	-1	0	-1	0	0	1	0	0	1	0
C12orf56	0	0	0	0	1	0	0	0	0	-1	1	0	0	0	0	1	0	-1	0	0	1	0	0	1	0
C12orf57	0	0	0	0	1	0	0	-1	0	-1	-1	0	0	0	0	1	0	-1	0	-1	1	0	0	1	0
C12orf60	0	0	0	0	1	-1	0	-1	0	-1	-1	0	0	0	0	1	0	-1	0	-1	1	0	0	1	0
C12orf61	0	0	0	0	1	0	0	0	0	-1	1	0	0	0	0	1	0	-1	0	0	1	0	0	1	0
C12orf63	0	0	0	0	1	1	0	0	0	-1	1	0	0	0	0	-1	0	-1	0	0	1	0	0	1	0
C12orf65	0	0	0	0	1	1	0	1	0	-1	1	0	0	0	0	-1	0	-1	0	0	1	0	0	1	0
C12orf66	0	0	0	0	1	0	0	0	0	-1	1	0	0	0	0	1	0	-1	0	0	1	0	0	1	0
C12orf68	0	0	0	0	1	0	0	0	0	-1	1	0	0	0	0	1	0	-1	0	0	1	0	0	1	0
C12orf71	0	0	0	0	1	0	0	1	0	-1	-1	2	0	0	0	1	0	-1	0	0	1	0	0	1	0
C12orf73	0	0	0	0	1	1	0	0	0	-1	1	0	0	0	0	-1	0	-1	0	0	1	0	0	1	0
C12orf74	0	0	0	0	1	0	0	0	0	-1	1	0	0	0	0	-1	0	-1	0	0	1	0	0	1	0
C12orf75	0	1	0	0	1	1	0	0	0	-1	1	0	0	0	0	-1	0	-1	0	0	1	0	0	1	0
C12orf76	0	0	0	0	1	1	0	0	0	-1	1	0	0	0	0	-1	0	-1	0	0	1	0	0	1	0
C12orf77	0	0	0	0	1	-1	0	-1	0	-1	-1	0	0	0	0	1	0	-1	0	0	1	0	0	1	2
C13orf35	0	1	2	2	0	1	1	-1	0	1	0	1	0	0	1	0	0	-1	0	0	1	-1	1	1	0
C14orf1	0	0	-1	-1	0	-1	1	-1	0	-1	0	0	0	0	0	-1	0	-1	0	-1	0	-1	-1	0	1
C14orf105	0	0	-1	-1	0	-1	1	-1	0	-1	0	0	0	0	0	-1	0	0	0	-1	0	-1	-1	0	1
C14orf119	0	0	-1	0	0	-1	1	-1	0	-1	0	0	0	0	0	-1	0	-1	0	-1	0	-1	-1	0	1
C14orf132	0	0	-1	-1	0	-1	1	-1	0	-1	1	0	0	0	0	-1	0	-1	0	-1	0	-1	-1	0	1
C14orf142	0	0	-1	-1	0	-1	1	-1	0	-1	1	0	0	0	0	-1	0	-1	0	-1	0	-1	-1	0	1
C14orf159	0	0	-1	-1	0	-1	1	-1	0	-1	1	0	0	0	0	-1	0	-1	0	-1	0	-1	-1	0	1
C14orf166	0	0	-1	-1	0	-1	1	-1	0	-1	0	0	0	0	0	2	0	0	0	-1	0	-1	-1	0	1
C14orf166B	0	0	-1	-1	0	-1	1	-1	0	-1	0	0	0	0	0	-1	0	-1	0	-1	0	-1	-1	0	1
C14orf169	0	0	-1	-1	0	-1	1	-1	0	-1	0	0	0	0	0	-1	0	-1	0	-1	0	-1	-1	0	1
C14orf177	0	0	-1	-1	0	1	1	-1	0	-1	1	0	0	0	0	-1	0	-1	0	-1	0	-1	-1	0	1
C14orf178	0	0	-1	-1	0	-1	1	-1	0	-1	0	0	0	0	0	-1	0	-1	0	-1	0	-1	-1	0	1
C14orf180	0	0	-1	-1	0	1	1	-1	0	-1	1	0	0	0	0	-1	0	1	0	-1	0	-1	-1	0	1
C14orf182	0	0	-1	-1	0	-1	1	-1	0	-1	0	0	0	0	0	2	0	0	0	-1	0	-1	-1	0	1
C14orf183	0	0	-1	-1	0	-1	1	-1	0	-1	0	0	0	0	0	2	0	0	0	-1	0	-1	-1	0	1
C14orf2	0	0	-1	-1	0	1	1	-1	0	-1	1	0	0	0	0	-1	0	1	0	-1	0	-1	-1	0	1
C14orf23	0	0	-1	-1	0	-1	1	-1	0	-1	0	0	0	0	0	-1	0	-1	0	-1	0	-1	-1	0	1
C14orf28	0	0	-1	-1	0	-1	1	-1	0	-1	0	0	0	0	0	1	0	0	0	-1	0	-1	-1	0	1
C14orf37	0	0	-1	-1	0	-1	1	-1	0	-1	0	0	0	0	0	-1	0	0	0	-1	0	-1	-1	0	1
C14orf39	0	0	-1	-1	0	-1	1	-1	0	-1	0	0	0	0	0	-1	0	0	0	-1	0	-1	-1	0	1
C14orf64	0	0	-1	-1	0	1	1	-1	0	-1	1	0	0	0	0	-1	0	-1	0	-1	0	-1	-1	0	1
C14orf79	0	0	-1	-1	0	1	1	-1	0	-1	1	0	0	0	0	-1	0	1	0	-1	0	-1	-1	0	1
C14orf80	0	-1	-1	-1	0	1	1	-1	0	-1	1	0	0	0	0	-1	0	1	0	-1	0	-1	-1	0	1
C14orf93	0	0	-1	0	0	-1	1	-1	0	-1	0	0	0	0	0	-1	0	-1	0	-1	0	-1	-1	0	1
C15orf26	0	0	0	-1	0	0	0	0	0	-1	-1	0	0	0	0	2	0	0	0	0	0	0	0	0	0
C15orf27	0	0	0	-1	0	0	0	0	0	-1	-1	0	0	0	0	2	0	0	0	0	0	0	0	0	0
C15orf32	0	0	0	-1	0	0	0	0	0	-1	2	0	0	0	0	2	0	0	0	1	0	0	0	0	0
C15ORF37	0	0	0	-1	0	0	0	0	0	-1	-1	0	0	0	0	2	0	0	0	0	0	0	0	0	0
C15orf39	0	0	0	-1	0	0	0	0	0	-1	-1	0	0	0	0	2	0	0	0	0	0	0	0	0	0
C15orf40	0	0	0	-1	0	0	0	0	0	-1	0	0	0	0	0	2	0	0	0	1	0	0	0	0	0
C15orf41	0	0	0	-1	0	0	0	0	0	-1	-1	0	0	0	0	-1	0	0	0	-1	0	0	-1	0	0
C15orf43	0	0	0	-1	0	0	0	0	0	-1	-1	-2	0	0	0	-1	0	0	0	0	0	0	-1	0	0
C15orf48	0	0	0	-1	0	0	0	0	0	-1	-1	-2	0	0	0	-1	0	0	0	0	0	0	-1	0	0
C15orf52	0	0	0	-1	0	1	0	0	0	-1	-1	0	0	0	0	-1	0	0	0	0	0	0	-1	0	0
C15orf53	0	0	0	-1	0	0	0	0	0	-1	-1	0	0	0	0	-1	0	0	0	0	0	0	-1	0	0
C15orf54	0	0	0	-1	0	0	0	0	0	-1	-1	0	0	0	0	-1	0	0	0	0	0	0	-1	0	0
C15orf56	0	0	0	-1	0	1	0	0	0	-1	-1	0	0	0	0	-1	0	0	0	0	0	0	-1	0	0
C15orf57	0	0	0	-1	0	0	0	0	0	-1	-1	0	0	0	0	-1	0	0	0	0	0	0	-1	0	0
C15orf59	0	0	0	-1	0	0	0	0	0	-1	-1	0	0	0	0	2	0	0	0	0	0	0	0	0	0
C15orf60	0	0	0	-1	0	0	0	0	0	-1	-1	0	0	0	0	2	0	0	0	0	0	0	0	0	0
C15orf61	0	0	0	-1	0	0	0	0	0	-1	-1	0	0	0	0	-1	0	0	0	0	0	0	0	0	0
C15orf62	0	0	0	-1	0	0	0	0	0	-1	-1	0	0	0	0	-1	0	0	0	0	0	0	-1	0	0
C16orf11	0	0	0	1	0	1	1	-1	0	1	0	0	0	0	0	1	0	1	0	0	0	0	2	0	0
C16orf13	0	0	0	1	0	1	1	-1	0	1	0	0	0	0	0	1	0	1	0	0	0	0	2	0	0
C16orf3	0	-1	-1	1	0	-1	1	-1	0	1	0	0	0	0	0	1	0	-1	0	0	0	-1	0	0	0
C16orf45	0	0	0	1	0	1	1	-1	0	1	0	0	0	0	0	1	0	1	0	0	0	0	2	0	0
C16orf46	0	-1	-1	1	0	-1	1	-1	0	1	0	0	0	0	0	1	0	-1	0	0	0	-1	0	0	0
C16orf52	0	0	0	1	0	1	1	-1	0	1	0	0	0	0	0	1	0	1	0	0	0	0	2	0	0
C16orf54	0	0	0	1	0	1	1	-1	0	1	0	0	0	0	0	1	0	1	0	0	0	-1	1	0	0
C16orf58	0	0	0	1	0	1	1	-1	0	1	0	0	0	0	0	1	0	1	0	0	0	-1	0	0	0
C16orf59	0	0	0	1	0	1	1	-1	0	1	0	0	0	0	0	1	0	1	0	0	0	0	1	0	0
C16orf62	0	0	0	1	0	1	1	-1	0	1	0	0	0	0	0	1	0	1	0	0	0	0	2	0	0
C16orf70	0	0	-1	1	0	-1	1	-1	0	1	0	0	0	0	0	1	0	-1	0	0	0	-1	0	0	0
C16orf71	0	0	0	1	0	1	1	-1	0	1	0	0	0	0	0	1	0	1	0	0	0	0	1	0	0
C16orf72	0	0	0	1	0	1	1	-1	0	1	0	0	0	0	0	1	0	1	0	0	0	0	2	0	0
C16orf74	0	-1	-1	1	0	-1	1	-1	0	1	0	0	0	0	0	1	0	-1	0	0	0	-1	0	0	0
C16orf78	0	0	0	1	0	-1	1	-1	0	1	0	0	0	0	0	1	0	-1	0	0	0	-1	0	0	0
C16orf80	0	0	0	1	0	-1	1	-1	0	1	0	0	0	0	0	1	0	-1	0	0	0	-1	1	0	0
C16orf82	0	0	0	1	0	1	1	-1	0	1	0	0	0	0	0	1	0	1	0	0	0	-1	1	0	0
C16orf86	0	0	-1	1	0	0	1	-1	0	1	0	0	0	0	0	1	0	-1	0	0	0	-1	0	0	0
C16orf87	0	0	0	1	0	-1	1	-1	0	1	0	0	0	0	0	1	0	-1	0	0	0	-1	0	0	0
C16orf89	0	0	0	1	0	1	1	-1	0	1	0	0	0	0	0	1	0	1	0	0	0	0	1	0	0
C16orf90	0	0	0	1	0	1	1	-1	0	1	0	0	0	0	0	1	0	1	0	0	0	0	1	0	0
C16orf91	0	0	0	1	0	1	1	-1	0	1	0	0	0	0	0	1	0	1	0	0	0	0	2	0	0
C16orf92	0	0	0	1	0	1	1	-1	0	1	0	0	0	0	0	1	0	1	0	0	0	-1	1	0	0
C16orf93	0	0	0	1	0	1	1	-1	0	1	0	0	0	0	0	1	0	1	0	0	0	-1	2	0	0
C16orf95	0	-1	-1	1	0	-1	1	-1	0	1	0	0	0	0	0	1	0	-1	0	0	0	-1	0	0	0
C16orf96	0	0	0	1	0	1	1	-1	0	1	0	0	0	0	0	1	0	1	0	0	0	0	1	0	0
C17orf100	0	-1	0	-1	0	-1	0	0	0	-1	-1	0	0	0	0	-1	0	-1	0	-1	0	0	-1	0	0
C17orf102	0	1	0	-1	0	0	0	0	0	-1	1	0	0	0	0	1	0	-1	0	-1	0	0	1	0	0
C17orf103	0	1	0	-1	0	-1	0	0	0	-1	0	0	0	0	0	1	0	-1	0	-2	0	0	-1	0	0
C17orf104	0	1	0	-1	0	0	0	0	0	-1	0	0	0	0	0	1	0	-1	0	-1	0	0	-1	0	0
C17orf105	0	1	0	-1	0	0	0	0	0	-1	0	0	0	0	0	1	0	-1	0	-1	0	0	2	0	0
C17orf107	0	-1	0	-1	0	-1	0	0	0	-1	-1	0	0	0	0	-1	0	-1	-1	-1	0	0	-1	0	0
C17orf112	0	1	0	-1	0	0	0	0	0	-1	1	0	0	0	0	1	0	0	0	-1	0	0	-1	0	0
C17orf47	0	1	0	-1	0	0	0	0	0	-1	1	0	0	0	0	1	0	0	0	-1	0	0	-1	0	0
C17orf49	0	-1	0	-1	0	-1	0	0	0	-1	-1	0	0	0	0	-1	0	-1	0	-1	0	0	-1	0	0
C17orf50	0	1	0	-1	0	0	0	0	0	-1	0	0	0	0	0	1	0	-1	0	-1	0	0	1	0	0
C17orf51	0	0	0	-1	0	-1	0	0	0	-1	0	0	0	0	0	1	0	-1	0	-2	0	0	-1	0	0
C17orf53	0	1	0	-1	0	0	0	0	0	-1	0	0	0	0	0	1	0	-1	0	-1	0	0	-2	0	0
C17orf58	0	1	0	-1	0	0	0	0	0	-1	1	0	0	0	0	1	0	0	0	-1	0	0	-1	0	0
C17orf59	0	-1	0	-1	0	-1	0	0	0	-1	-1	0	0	0	0	-1	0	-1	0	-1	0	0	-1	0	0
C17orf62	0	1	0	-1	0	0	0	0	0	-1	1	0	0	0	0	1	0	0	0	-1	0	0	-1	0	0
C17orf64	0	1	0	-1	0	0	0	0	0	-1	1	0	0	0	0	1	0	0	0	-1	0	0	-1	0	0
C17orf66	0	1	0	-1	0	0	0	0	0	-1	0	0	0	0	0	1	0	-1	0	-1	0	0	1	0	0
C17orf67	0	1	0	-1	0	0	0	0	0	-1	1	0	0	0	0	1	0	0	0	-1	0	0	-1	0	0
C17orf70	0	1	0	-1	0	0	0	0	0	-1	1	0	0	0	0	1	0	0	0	-1	0	0	-1	0	0
C17orf72	0	1	0	-1	0	0	0	0	0	-1	1	0	0	0	0	1	0	0	0	-1	0	0	-1	0	0
C17orf74	0	-1	0	-1	0	-1	0	0	0	-1	-1	0	0	0	0	-1	0	-1	0	-1	0	0	-1	0	0
C17orf75	0	1	0	-1	0	0	0	0	0	-1	1	0	0	0	0	1	0	-1	0	-1	0	0	1	0	0
C17orf77	0	1	0	-1	0	0	0	0	0	-1	1	0	0	0	0	1	0	0	0	-1	0	0	-1	0	0
C17orf78	0	1	0	-1	0	0	0	0	0	-1	0	0	0	0	0	1	0	-1	0	-1	0	0	2	0	0
C17orf80	0	1	0	-1	0	0	0	0	0	-1	1	0	0	0	0	1	0	0	0	-1	0	0	-1	0	0
C17orf82	0	1	0	-1	0	0	0	0	0	-1	1	0	0	0	0	1	0	0	0	-1	0	0	-1	0	0
C17orf85	0	-1	-1	-1	0	-1	0	0	0	-1	-1	0	0	0	0	-1	0	-1	-1	-1	0	0	-1	0	0
C17orf89	0	1	0	-1	0	0	0	0	0	-1	1	0	0	0	0	1	0	0	0	-1	0	0	-1	0	0
C17orf96	0	1	0	-1	0	0	0	0	0	-1	0	0	0	0	0	1	0	-1	0	-1	0	0	2	0	0
C17orf97	0	-1	-1	-1	0	-1	0	0	0	-1	-1	0	0	0	0	-1	0	-1	-1	-1	0	0	-1	0	0
C17orf98	0	1	0	-1	0	0	0	0	0	-1	0	0	0	0	0	1	0	-1	0	-1	0	0	2	0	0
C17orf99	0	1	0	-1	0	0	0	0	0	-1	1	0	0	0	0	1	0	0	0	-1	0	0	-1	0	0
C18orf21	0	-1	-1	-1	-1	-1	0	-1	0	1	-1	0	0	0	0	-1	0	-1	-1	0	0	-1	1	0	0
C18orf25	0	-1	-1	-1	-1	-1	0	-1	0	1	-1	0	0	0	0	-1	0	-1	-1	0	0	-1	1	0	0
C18orf32	0	-1	-1	-1	-1	-1	0	-1	0	1	-1	0	0	0	0	-1	0	-1	-1	2	0	-1	1	0	0
C18orf42	0	0	0	-1	-1	1	0	-1	0	1	0	0	0	0	0	-1	0	-1	-1	0	0	-1	1	0	0
C18orf54	0	-1	-1	-1	-1	-1	0	-1	0	1	-1	0	0	0	0	-1	0	-1	-1	-1	0	-1	1	0	0
C18orf56	0	0	0	-1	-1	1	0	-1	0	1	0	0	0	0	0	-1	0	-1	-1	0	0	-1	1	0	0
C18orf63	0	-1	-1	-1	-1	-1	0	-1	0	1	-1	0	0	0	0	-1	0	-1	-1	-1	0	-1	1	0	0
C18orf8	0	0	0	-1	-1	1	0	-1	0	1	0	0	0	0	0	1	0	-1	-1	0	0	-1	1	0	0
C19orf10	0	0	-1	-1	1	-1	0	0	0	-1	0	0	0	0	0	-1	0	1	0	-1	0	0	-1	0	0
C19orf12	0	0	0	-1	1	-1	0	0	0	-1	0	0	0	0	0	2	0	1	0	1	0	0	-1	0	0
C19orf18	0	0	0	-1	1	-1	0	0	0	-1	0	0	0	0	0	-1	0	0	0	1	0	0	-1	0	0
C19orf24	0	0	-1	-1	1	-1	0	0	0	-1	0	0	0	0	0	-1	0	1	0	-1	0	0	-1	0	0
C19orf25	0	0	-1	-1	1	-1	0	0	0	-1	0	0	0	0	0	-1	0	1	0	-1	0	0	-1	0	0
C19orf26	0	0	-1	-1	1	-1	0	0	0	-1	0	0	0	0	0	-1	0	1	0	-1	0	0	-1	0	0
C19orf33	0	0	0	-1	1	-1	0	0	0	-1	0	0	0	0	0	2	0	1	0	1	0	0	1	0	0
C19orf35	0	0	-1	-1	1	-1	0	0	0	-1	0	0	0	0	0	-1	0	1	0	-1	0	0	-1	0	0
C19orf38	0	0	-1	-1	1	-1	0	0	0	-1	0	0	0	0	0	-1	0	1	0	-1	0	0	-1	0	0
C19orf40	0	0	0	-1	1	-1	0	0	0	-1	0	0	0	0	0	2	0	1	0	1	0	0	1	0	0
C19orf43	0	0	-1	-1	1	-1	0	0	0	-1	0	0	0	0	0	-1	0	1	0	-1	0	0	-1	0	0
C19orf44	0	0	-1	-1	1	-1	0	0	0	-1	0	0	0	0	0	-1	0	1	0	-1	0	0	1	0	0
C19orf45	0	0	-1	-1	1	-1	0	0	0	-1	0	0	0	0	0	-1	0	1	0	-1	0	0	-1	0	0
C19orf47	0	0	0	-1	1	-1	0	0	0	-1	0	0	0	0	0	2	0	0	0	1	0	0	1	0	0
C19orf48	0	0	0	-1	1	-1	0	0	0	-1	0	0	0	0	0	-1	0	0	0	1	0	0	1	0	0
C19orf52	0	0	-1	-1	1	-1	0	0	0	-1	0	0	0	0	0	-1	0	1	0	-1	0	0	-1	0	0
C19orf53	0	0	-1	-1	1	-1	0	0	0	-1	0	0	0	0	0	-1	0	1	0	-1	0	0	-1	0	0
C19orf54	0	0	0	-1	1	-1	0	0	0	-1	0	0	0	0	0	2	0	0	0	1	0	0	1	0	0
C19orf55	0	0	0	-1	1	-1	0	0	0	-1	0	0	0	0	0	2	0	1	0	1	0	0	1	0	0
C19orf57	0	0	-1	-1	1	-1	0	0	0	-1	0	0	0	0	0	-1	0	1	0	-1	0	0	-1	0	0
C19orf59	0	0	-1	-1	1	-1	0	0	0	-1	0	0	0	0	0	-1	0	1	0	-1	0	0	-1	0	0
C19orf60	0	0	-1	-1	1	-1	0	0	0	-1	0	0	0	0	0	-1	0	1	0	-1	0	0	1	0	0
C19orf66	0	0	-1	-1	1	-1	0	0	0	-1	0	0	0	0	0	-1	0	1	0	-1	0	0	1	0	0
C19orf68	0	0	0	-1	1	-1	0	0	0	-1	0	0	0	0	0	-1	0	0	0	1	0	0	1	0	0
C19orf69	0	0	0	-1	1	-1	0	0	0	-1	0	0	0	0	0	2	0	0	0	1	0	0	1	0	0
C19orf70	0	0	-1	-1	1	-1	0	0	0	-1	0	0	0	0	0	-1	0	1	0	-1	0	0	-1	0	0
C19orf71	0	0	-1	-1	1	-1	0	0	0	-1	0	0	0	0	0	-1	0	1	0	-1	0	0	-1	0	0
C19orf73	0	0	0	-1	1	-1	0	0	0	-1	0	0	0	0	0	-1	0	0	0	1	0	0	1	0	0
C19orf77	0	0	-1	-1	1	-1	0	0	0	-1	0	0	0	0	0	-1	0	1	0	-1	0	0	-1	0	0
C19orf80	0	0	-1	-1	1	-1	0	0	0	-1	0	0	0	0	0	-1	0	1	0	-1	0	0	-1	0	0
C19orf81	0	0	0	-1	1	-1	0	0	0	-1	0	0	0	0	0	-1	0	0	0	1	0	0	1	0	0
C1D	0	0	0	1	0	0	0	0	0	0	0	0	0	0	0	1	0	1	0	0	0	0	1	1	0
C1GALT1	0	1	0	1	0	0	1	-1	0	1	0	0	0	0	0	1	0	1	0	2	0	0	1	1	1
C1GALT1C1	0	-1	-1	1	0	-1	0	0	0	0	0	0	0	0	0	0	0	0	0	1	0	0	0	0	0
C1orf100	0	0	0	1	0	-1	0	1	0	1	2	0	0	0	0	1	0	-1	0	1	0	0	1	0	1
C1orf101	0	0	0	1	0	-1	0	1	0	1	2	0	0	0	0	1	0	-1	0	1	0	0	1	0	1
C1orf105	0	0	0	1	0	2	0	1	0	1	1	0	1	0	0	1	0	1	0	1	0	0	0	0	1
C1orf106	0	0	0	1	0	-1	0	1	0	1	1	0	0	0	0	1	0	1	0	0	0	0	1	0	1
C1orf109	0	0	0	-1	0	1	0	0	0	-1	-1	0	0	0	0	-1	0	-1	0	-1	0	0	-1	0	0
C1orf110	0	0	0	1	0	-1	0	1	0	1	1	0	1	0	0	1	0	1	0	1	0	2	0	0	1
C1orf111	0	0	0	1	0	-1	0	1	0	1	1	0	1	0	0	1	0	1	0	1	0	2	0	0	1
C1orf112	0	0	0	1	0	2	0	1	0	1	1	0	1	0	0	1	0	1	0	1	0	2	0	0	1
C1orf115	0	0	0	1	0	-1	0	1	0	1	1	0	0	0	0	1	0	-1	0	1	0	0	1	0	1
C1orf116	0	0	0	1	0	-1	0	1	0	1	0	0	0	0	0	1	0	-1	0	0	0	0	1	0	1
C1orf122	0	0	0	-1	0	1	0	0	0	-1	-1	0	0	0	0	-1	0	-1	0	-1	0	0	-1	0	0
C1orf123	0	0	0	-1	0	-1	0	0	0	-1	0	0	0	0	0	-1	0	-1	0	0	0	0	-1	0	0
C1orf127	0	0	0	-1	0	-1	0	0	0	-1	-1	0	0	0	0	-1	0	-1	0	-1	0	0	-1	0	0
C1orf131	0	0	0	1	0	-1	0	1	0	1	1	0	0	0	0	1	0	-1	0	1	0	0	1	0	1
C1orf141	0	0	0	-1	0	-1	0	0	0	-1	0	0	0	0	0	-1	0	-1	0	0	0	0	-1	0	0
C1orf146	0	0	0	-1	0	-1	0	0	0	-1	0	0	0	0	0	-1	0	-1	0	0	0	0	0	0	0
C1orf158	0	0	0	-1	0	-1	0	0	0	-1	-1	0	0	0	0	-1	0	-1	0	-1	0	0	-1	0	0
C1orf159	0	0	0	-1	0	-1	0	0	0	-1	-1	0	-2	0	0	-1	0	-1	0	-1	0	0	-1	0	0
C1orf162	0	0	0	-1	0	-1	0	1	0	-1	0	0	0	0	0	-1	0	-1	0	1	0	0	0	0	0
C1orf167	0	0	0	-1	0	-1	0	0	0	-1	-1	0	0	0	0	-1	0	-1	0	-1	0	0	-1	0	0
C1orf168	0	0	0	-1	0	-1	0	0	0	-1	0	0	0	0	0	-1	0	-1	0	0	0	0	-1	0	0
C1orf170	0	0	0	-1	0	-1	0	0	0	-1	-1	0	-2	0	0	-1	0	-1	0	-1	0	0	-1	0	0
C1orf172	-2	0	0	-1	0	-1	0	-2	0	-1	-1	0	0	0	0	-1	0	-1	0	-1	0	0	-1	0	0
C1orf173	0	0	0	-1	0	-1	0	0	0	-1	0	0	0	0	0	-1	0	-1	0	0	0	0	-1	0	0
C1orf174	0	0	0	-1	0	-1	0	0	0	-1	-1	0	-2	0	0	-1	0	-1	0	-1	0	0	-1	0	0
C1orf177	0	0	0	-1	0	-1	0	0	0	-1	0	0	0	0	0	-1	0	-1	0	0	0	0	-1	0	0
C1orf180	0	0	0	-1	0	-1	0	0	0	-1	0	0	0	0	0	-1	0	-1	0	0	0	0	0	0	0
C1orf185	0	0	0	-1	0	-1	0	0	0	-1	0	0	0	0	0	-1	0	-1	0	0	0	0	-1	0	0
C1orf186	0	0	0	1	0	-1	0	1	0	1	0	0	0	0	0	1	0	-1	0	0	0	0	1	0	1
C1orf189	0	0	0	1	0	1	0	1	0	1	1	0	1	0	0	1	0	1	0	1	0	2	0	0	1
C1orf192	0	0	0	1	0	1	0	1	0	1	1	0	1	0	0	1	0	1	0	1	0	2	0	0	1
C1orf194	0	0	0	-1	0	-1	0	1	0	-1	0	0	0	0	0	-1	0	-1	0	1	0	0	0	0	0
C1orf198	0	0	0	1	0	-1	0	1	0	1	1	0	0	0	0	1	0	-1	0	1	0	0	1	0	1
C1orf200	0	0	0	-1	0	-1	0	-2	0	-1	-1	0	0	0	0	-1	0	-1	0	-1	0	0	-1	0	0
C1orf21	0	0	0	1	0	-1	0	1	0	1	1	0	0	0	0	1	0	1	0	1	0	0	0	0	1
C1orf210	0	0	0	-1	0	1	0	0	0	-1	0	0	0	0	0	-1	0	-1	0	-1	0	0	-1	0	0
C1orf213	0	0	0	-1	0	-1	0	0	0	-1	-1	0	0	0	0	-1	0	-1	0	-1	0	0	-1	0	0
C1orf216	0	0	0	-1	0	1	0	0	0	-1	-1	0	0	0	0	-1	0	-1	0	-1	0	0	-1	0	0
C1ORF220	0	0	0	1	0	-1	0	1	0	1	1	0	0	0	0	1	0	1	0	1	0	0	0	0	1
C1orf222	0	0	0	-1	0	-1	0	0	0	-1	-1	0	-2	0	0	-1	0	-1	0	-1	0	0	-1	0	0
C1orf226	0	0	0	1	0	-1	0	1	0	1	1	0	1	0	0	1	0	1	0	1	0	2	0	0	1
C1orf227	0	0	0	1	0	-1	0	1	0	1	1	0	0	0	0	1	0	-1	0	0	0	0	1	0	1
C1orf228	0	0	0	-1	0	0	0	0	0	-1	0	0	0	0	0	-1	0	-1	0	-1	0	0	-1	0	0
C1orf229	0	0	0	1	0	-1	0	1	0	1	2	0	0	0	0	1	0	-1	0	1	0	0	1	0	1
C1orf233	0	0	0	-1	0	-1	0	0	0	-1	-1	0	-2	0	0	-1	0	-1	0	-1	0	0	-1	0	0
C1orf27	0	0	0	1	0	-1	0	1	0	1	1	0	0	0	0	1	0	1	0	1	0	0	0	0	1
C1orf35	0	0	0	1	0	-1	0	1	0	1	1	0	0	0	0	1	0	-1	0	1	0	0	1	0	1
C1orf43	0	0	0	1	0	1	0	1	0	1	1	0	1	0	0	1	0	1	0	1	0	2	0	0	1
C1orf50	0	0	0	-1	0	1	0	0	0	-1	-1	0	0	0	0	-1	0	-1	0	-1	0	0	-1	0	0
C1orf51	0	0	0	1	0	1	0	1	0	1	0	0	1	0	0	1	0	-1	0	1	0	0	0	0	1
C1orf52	0	0	0	-1	0	-1	0	0	0	-1	0	0	0	0	0	-1	0	-1	0	0	0	0	0	0	0
C1orf53	0	0	0	1	0	-1	0	1	0	1	1	0	0	0	0	1	0	1	0	1	0	0	1	0	1
C1orf54	0	0	0	1	0	1	0	1	0	1	0	0	1	0	0	1	0	-1	0	1	0	0	0	0	1
C1orf56	0	0	0	1	0	1	0	1	0	1	0	0	1	0	0	1	0	1	0	1	0	0	0	0	1
C1orf61	0	0	0	1	0	2	0	1	0	1	1	0	1	0	0	1	0	1	0	1	0	2	0	0	1
C1orf63	0	0	0	-1	0	-1	0	0	0	-1	-1	0	0	0	0	-1	0	1	0	-1	0	0	-1	0	0
C1orf64	0	0	0	-1	0	-1	0	0	0	-1	-1	0	0	0	0	-1	0	-1	0	-1	0	0	-1	0	0
C1orf65	0	0	0	1	0	-1	0	1	0	1	1	0	0	0	0	1	0	-1	0	1	0	0	1	0	1
C1orf68	0	0	0	1	0	1	0	1	0	1	1	0	1	0	0	1	0	1	0	1	0	0	0	0	1
C1orf74	0	0	0	1	0	-1	0	1	0	1	1	0	0	0	0	1	0	-1	0	0	0	0	1	0	1
C1orf85	0	0	0	1	0	2	0	1	0	1	1	0	1	0	0	1	0	1	0	1	0	2	0	0	1
C1orf86	0	0	0	-1	0	-1	0	0	0	-1	-1	0	-2	0	0	-1	0	-1	0	-1	0	0	-1	0	0
C1orf87	0	0	0	-1	0	-1	0	0	0	-1	0	0	0	0	0	-1	0	-1	0	0	0	0	-1	0	0
C1orf94	0	0	0	-1	0	1	0	0	0	-1	-1	0	0	0	0	-1	0	-1	0	-1	0	0	-1	0	0
C1orf95	0	0	0	1	0	-1	0	1	0	1	1	0	0	0	0	1	0	-1	0	1	0	0	1	0	1
C1QA	0	0	0	-1	0	-1	0	0	0	-1	-1	0	0	0	0	-1	0	-1	0	-1	0	0	-1	0	0
C1QB	0	0	0	-1	0	-1	0	0	0	-1	-1	0	0	0	0	-1	0	-1	0	-1	0	0	-1	0	0
C1QBP	0	-1	0	-1	0	-1	0	0	0	-1	-1	0	0	0	0	-1	0	-1	-1	-1	0	0	-1	0	0
C1QC	0	0	0	-1	0	-1	0	0	0	-1	-1	0	0	0	0	-1	0	-1	0	-1	0	0	-1	0	0
C1QL1	0	1	0	-1	0	0	0	0	0	-1	0	0	0	0	0	1	0	-1	0	-1	0	0	-1	0	0
C1QL2	0	0	0	1	0	0	0	0	0	0	0	0	0	0	0	1	0	1	0	2	0	0	-1	1	0
C1QL3	0	0	-1	0	0	0	0	-1	0	-1	-1	0	0	0	0	0	0	1	1	-1	0	-1	1	0	0
C1QL4	0	0	0	0	1	0	0	0	0	-1	1	0	0	0	0	1	0	-1	0	0	1	0	0	1	0
C1QTNF1	0	1	0	-1	0	0	0	0	0	-1	1	0	0	0	0	1	0	0	0	-1	0	0	-1	0	0
C1QTNF2	0	0	0	-1	0	-1	0	0	0	-1	0	0	0	0	0	-1	0	0	0	-1	0	0	-1	0	0
C1QTNF3	0	0	0	-1	0	-1	1	0	0	-1	-1	0	0	0	0	1	0	0	0	-1	0	0	-1	0	0
C1QTNF4	0	0	0	1	0	1	0	0	0	1	0	0	0	0	0	0	1	1	0	1	0	0	0	0	0
C1QTNF5	0	0	0	1	0	0	0	0	0	1	-1	0	0	0	0	-1	1	-1	0	0	0	-1	0	0	0
C1QTNF6	0	1	0	-1	0	-1	1	-1	0	-1	-1	0	0	0	0	1	0	-1	0	-1	0	-1	-1	0	0
C1QTNF7	0	0	0	-1	0	-2	0	-1	0	-1	0	0	0	0	0	-1	0	-1	0	0	0	0	-1	0	0
C1QTNF8	0	0	0	1	0	1	1	-1	0	1	0	0	0	0	0	1	0	1	0	0	0	0	2	0	0
C1QTNF9	0	1	-1	1	0	1	1	-1	0	1	0	1	0	0	1	-1	0	1	0	0	1	-1	1	1	0
C1QTNF9B	0	1	-1	1	0	1	1	-1	0	1	0	1	0	0	1	-1	0	-1	0	0	1	-1	1	1	0
C1R	0	0	0	0	1	0	0	-1	0	-1	-1	0	0	0	0	1	0	-1	0	-1	1	0	0	1	0
C1RL	0	0	0	0	1	0	0	-1	0	-1	-1	0	0	0	0	1	0	-1	0	-1	1	0	0	1	0
C1S	0	0	0	0	1	0	0	-1	0	-1	-1	0	0	0	0	1	0	-1	0	-1	1	0	0	1	0
C20orf112	0	0	0	1	1	1	1	1	0	1	0	1	0	0	1	1	1	1	1	1	1	1	1	0	0
C20orf141	0	0	0	1	1	1	1	1	0	1	-1	1	0	0	1	0	1	0	1	2	1	-1	1	0	0
C20orf144	0	0	0	1	1	1	1	1	0	1	0	1	0	0	1	1	1	1	1	1	1	1	1	0	0
C20orf166	0	0	0	1	1	1	1	1	0	1	0	1	-2	0	1	2	1	1	1	1	1	1	1	0	0
C20orf173	0	0	0	1	1	1	1	1	0	1	0	1	0	0	1	1	1	1	1	1	1	1	1	0	0
C20orf194	0	0	0	1	1	1	1	1	0	1	-1	1	0	0	1	0	1	0	1	2	1	-1	1	0	0
C20orf195	0	0	0	1	1	1	1	1	0	1	0	1	-2	0	1	2	1	1	1	1	1	1	1	1	0
C20orf196	0	0	0	1	1	1	1	1	0	1	-1	1	0	0	1	0	1	-1	1	2	1	-1	1	0	0
C20orf197	0	0	0	1	1	1	1	1	0	1	0	1	0	0	1	2	1	1	1	1	1	1	1	0	0
C20orf201	0	0	0	1	1	1	1	1	0	1	0	1	-2	0	1	2	1	1	1	1	1	1	1	1	0
C20orf202	0	0	0	1	1	1	1	1	0	1	-1	1	0	0	1	0	1	2	1	2	1	-1	1	0	0
C20orf203	0	0	0	1	1	1	1	1	0	1	0	1	0	0	1	1	1	1	1	1	1	1	1	0	0
C20orf26	0	0	0	1	1	1	1	1	0	1	0	1	0	0	1	1	1	-1	1	1	1	-1	1	0	0
C20orf27	0	0	0	1	1	1	1	1	0	1	-1	1	0	0	1	0	1	0	1	2	1	-1	1	0	0
C20orf62	0	0	0	1	1	1	1	1	0	1	0	1	0	0	1	2	1	1	1	1	1	1	1	0	0
C20orf78	0	0	0	1	1	1	1	1	0	1	-1	1	0	0	1	1	1	-1	1	1	1	-1	1	0	0
C20orf85	0	0	0	1	1	1	1	1	0	1	0	1	0	0	1	2	1	1	1	1	1	1	1	0	0
C20orf96	0	0	0	1	1	1	1	1	0	1	-1	1	0	0	1	0	1	1	1	2	1	-1	1	0	0
C21orf119	0	-1	0	-1	0	-1	0	-1	0	-1	0	0	0	0	0	1	0	1	-1	-1	0	-1	-1	0	0
C21orf128	0	-1	0	-1	0	-1	0	-1	0	-1	0	0	0	0	0	-1	0	1	-1	-1	0	-1	-1	0	0
C21orf2	0	-1	0	-1	0	-1	0	-1	0	-1	0	0	0	0	0	-1	0	1	-1	-1	0	-1	-1	0	0
C21orf33	0	-1	0	-1	0	-1	0	-1	0	-1	0	0	0	0	0	-1	0	1	-1	-1	0	-1	-1	0	0
C21orf37	0	-1	0	-1	0	-1	0	-1	0	-1	0	0	0	0	0	1	0	1	-1	-1	0	-1	-1	0	0
C21orf49	0	-1	0	-1	0	-1	0	-1	0	-1	0	0	0	0	0	1	0	1	-1	-1	0	-1	-1	0	0
C21orf54	0	-1	0	-1	0	-1	0	-1	0	-1	0	0	0	0	0	1	0	1	-1	-1	0	-1	-1	0	0
C21orf58	0	-1	0	-1	0	-1	0	-1	0	-1	0	0	-2	0	0	-2	0	1	-1	-1	0	-1	-1	0	0
C21ORF59	0	-1	0	-1	0	-1	0	-1	0	-1	0	0	0	0	0	1	0	1	-1	-1	0	-1	-1	0	0
C21orf62	0	-1	0	-1	0	-1	0	-1	0	-1	0	0	0	0	0	1	0	1	-1	-1	0	-1	-1	0	0
C21orf67	0	-1	0	-1	0	-1	0	-1	0	-1	0	0	0	0	0	-2	0	1	-1	-1	0	-1	-1	0	0
C21orf88	0	-1	0	-1	0	-1	0	-1	0	-1	0	0	0	0	0	-1	0	1	-1	-1	0	-1	-1	0	0
C21orf90	0	-1	0	-1	0	-1	0	-1	0	-1	0	0	0	0	0	-1	0	1	-1	-1	0	-1	-1	0	0
C21orf91	0	-1	0	-1	0	-1	0	-1	0	-1	0	0	0	0	0	1	0	1	-1	-1	0	-1	-1	0	0
C22orf15	0	1	0	-1	0	-1	1	-1	0	-1	-1	0	0	0	0	1	0	-1	0	-1	0	-1	-1	0	0
C22orf23	0	1	0	-1	0	-1	1	-1	0	-1	-1	0	0	0	0	1	0	-1	0	-1	0	-1	-1	0	0
C22orf24	0	1	0	-1	0	-1	1	-1	0	-1	-1	0	0	0	0	1	0	-1	0	-1	0	-1	-1	0	0
C22orf26	0	1	0	-1	0	-1	1	-1	0	-1	-1	0	0	0	0	1	0	-1	0	-2	0	-1	-1	0	0
C22orf29	0	1	0	-1	0	-1	1	-1	0	-1	-1	0	0	0	0	1	0	-1	0	-1	0	-1	-1	0	0
C22orf31	0	1	0	-1	0	-1	1	-1	0	-1	-1	0	0	0	0	1	0	-1	0	-1	0	-1	-1	0	0
C22orf34	0	1	0	-1	0	-1	1	-1	0	-1	-1	0	0	0	0	1	0	-1	0	-2	0	-1	-1	0	0
C22orf39	0	1	0	-1	0	-1	1	-1	0	-1	-1	0	0	0	0	1	0	-1	0	-1	0	-1	-1	0	0
C22orf42	0	1	0	-1	0	-1	1	-1	0	-1	-1	0	0	0	0	1	0	-1	0	-1	0	-1	-1	0	0
C22orf43	0	1	0	-1	0	-1	1	-1	0	-1	-1	0	0	0	0	1	0	-1	0	-1	0	-1	-1	0	0
[truncated: 17,539 more rows]
