# Supplementary material for: OncoBinder facilitates interpretation of proteomic interaction data by capturing coactivation pairs in cancer
Source: Oncotarget. 2016 Feb 10;7(14):17608–15. doi: 10.18632/oncotarget.7305 (PMC4951236; doi:10.18632/oncotarget.7305)
Supplement: Supplementary file 5 [file oncotarget-07-17608-s005.xlsx]

## Sheet: genomicMatrix
sample	TCGA-B7-5816-01	TCGA-B7-5818-01	TCGA-B7-A5TI-01	TCGA-B7-A5TJ-01	TCGA-B7-A5TK-01	TCGA-B7-A5TN-01	TCGA-BR-4187-01	TCGA-BR-4255-01	TCGA-BR-4256-01	TCGA-BR-4257-01	TCGA-BR-4267-01	TCGA-BR-4280-01	TCGA-BR-4292-01	TCGA-BR-6452-01	TCGA-BR-6453-01	TCGA-BR-6454-01	TCGA-BR-6455-01	TCGA-BR-6456-01	TCGA-BR-6457-01	TCGA-BR-6458-01	TCGA-BR-6563-01	TCGA-BR-6564-01	TCGA-BR-6565-01	TCGA-BR-6566-01	TCGA-BR-6705-01
A1BG	0.3309	0.3483	0.5675	0.6098	0.8376	0.706	0.3619	0.5546	0.4377	0.4345	0.2973	0.3649	0.3451	0.4314	1.3381	0.5826	0.3309	0.4613	0.8197	0.6854	1.2198	0.7822	0.4811	0.6471	0.7371
A1CF	0.0072	0	1.9142	2.6431	0.2019	0.4149	2.0641	1.2006	0.0088	0.0577	0.0474	2.1845	0.0753	0.2272	1.9194	1.1209	2.8004	0.6392	0.4052	0.026	2.1141	0.1808	2.524	0.9301	0.1443
A2M	6.4729	5.6424	7.5351	6.384	8.3015	7.5463	8.9204	8.7689	8.0647	7.584	6.5349	5.8369	5.9953	6.9369	8.2075	7.2493	7.0772	8.4602	9.0063	7.5715	8.8609	8.6756	7.1892	5.4905	9.3698
A2ML1	0.0475	0.4274	0.3575	0.0095	0.0022	0.6239	0.1733	0.0439	0.0509	0.3375	0.094	0.004	0.0324	1.0623	0.0159	0.036	0.0358	0.0036	0.0055	0.0055	0.0138	0.0162	0.0089	0.0023	0.0407
A2MP1	0.045	0.0104	0.0489	0.0785	0	0.0507	0.1299	0.065	0.0206	0.0162	0.006	0.0105	0.0314	0	0.115	0.0457	0.0708	0.0517	0.0563	0.0436	0.1082	0.0994	0.0253	0	0.1653
A4GALT	3.5114	1.9552	2.4776	2.115	2.4193	2.5112	3.1925	3.516	2.9817	2.1194	1.3511	1.1549	1.1098	1.9779	3.5355	3.4494	2.0138	2.9846	3.852	2.3	3.7298	4.0458	3.0388	3.0056	4.2792
A4GNT	1.2171	5.1732	4.2534	0	0	4.5514	0.0305	0.6654	1.6101	0.0819	4.2731	0.0421	1.7773	1.0224	0.0506	3.7164	0.9546	1.208	1.6117	0.2692	2.7087	3.8224	0.0272	0	0.2438
AAAS	4.0533	4.481	4.4628	4.4047	4.0156	4.3642	4.0572	4.2078	4.4145	4.2129	4.6024	4.9331	4.4994	4.7188	4.7449	4.4791	5.1006	4.3116	4.2391	4.816	4.1372	4.107	4.7676	4.8549	4.4114
AACS	2.6121	3.8818	4.5631	3.3291	2.8781	3.6767	2.4687	2.9338	2.2864	2.7109	3.6888	3.5751	3.1065	3.5304	2.8499	3.1313	3.3672	2.7717	3.2232	3.4572	2.8846	2.9109	3.7371	2.9325	2.7761
AACSP1	0.0096	0	0.0755	0	0	0.0674	0.0193	0	0.0131	0	0.0826	0.0085	1.7088	0.0082	0.0004	0	0.1465	0	0	0	0.0181	0	0.241	0	0.0159
AADAC	0.5911	0.1824	4.5172	0.3123	0.2666	2.9462	3.29	1.8644	0.3451	0.1469	3.8402	0.3094	1.6761	1.2751	1.7987	2.3627	0.9642	0.5482	0.3073	0.0141	1.5176	1.3594	1.2539	1.0881	0
AADACL2	0	0	0.0165	0.1116	0	0.0186	0.0152	0.0487	0	0	0.1344	0	0	0.0104	0.0786	0.0697	0.123	0.0592	0.0115	0	0.0112	0	0	0	0.0452
AADACL3	0	0	0	0	0	0	0	0	0.004	0	0	0	0.0093	0	0	0	0.0059	0	0	0	0	0	0	0	0.0114
AADACL4	0	0	0	0	0.03	0	0.0174	0	0.0052	0	0.0066	0	0	0.0146	0.0255	0	0.0303	0.0142	0.0431	0	0	0	0	0.0185	0.0059
AADAT	1.3957	1.1222	0.5803	1.6683	1.1785	1.7442	1.0368	1.4171	1.5546	1.459	2.2509	0.613	0.3413	1.4436	0.2823	1.8441	1.4335	2.0403	1.3036	2.3838	0.6853	1.3708	1.8379	0.4357	1.0455
AAED1	3.2746	3.3463	4.1746	2.6565	3.7927	3.6379	3.6518	3.3544	3.7409	2.8208	2.4263	3.0326	2.994	3.3071	3.2763	3.0207	2.5689	3.7873	2.8892	3.0557	3.5659	3.199	2.8653	2.3278	3.6377
AAGAB	3.9448	4.0726	4.6414	3.7568	3.9493	3.9345	3.8966	4.873	4.1807	4.4551	3.8911	4.2775	4.5341	4.0492	3.7455	4.1087	3.9838	3.7527	3.729	6.0875	3.4589	3.4631	4.1866	3.7198	3.9424
AAK1	1.6233	1.6126	1.6125	1.4759	1.8254	1.6454	2.167	2.0494	2.1248	2.0003	2.1984	1.303	1.7791	1.8024	1.6009	1.8099	1.7218	2.7197	1.9206	2.1532	1.9984	1.968	1.8642	1.3362	2.1294
AAMP	5.954	6.3216	6.1007	6.2011	5.2971	5.5818	4.6603	5.5204	5.01	4.9738	5.595	5.6738	6.5209	6.0981	5.8204	6.0764	5.9153	5.722	5.6547	5.9074	5.4119	5.6391	5.6917	6.3327	5.4588
AANAT	0.0578	0.1416	0.0313	0.0892	0.1194	0.0422	0	0.0355	0.0301	0.0317	0.0756	0.0896	0.1946	0.0548	0.1263	0.0865	0.0352	0.1014	0.0446	0.0379	0.039	0.0805	0.0308	0.0142	0.1596
AARD	0.125	0.0612	0.1188	0.1707	1.328	0.0512	0.5702	0.7247	0.3113	0.0433	0.0741	0.0141	0.1727	0.0757	0.7884	0.3615	0.8045	0.5042	1.2006	0.157	1.0794	2.2304	0.319	0.0642	0.4205
AARS	5.5988	5.6204	4.5941	5.6833	4.9273	4.4819	5.0404	5.434	5.5174	6.0688	5.1659	5.2306	4.854	5.7573	5.1796	5.7019	5.5873	4.725	5.538	6.1067	4.8769	5.0724	6.8889	5.2024	5.2199
AARS2	2.3549	2.5583	3.1131	2.6317	1.9764	2.1454	1.9039	2.1697	2.2281	2.2358	2.8132	2.7613	2.5371	2.7307	2.4802	2.6769	3.352	1.9145	2.1568	3.1294	2.0687	2.1875	2.9699	2.4647	2.5107
AARSD1	2.1744	3.0267	2.7679	2.7639	2.1393	2.5736	2.67	3.0953	2.6314	2.6762	2.5316	2.8812	2.8559	2.2749	2.4327	2.6462	2.8598	1.6352	2.5096	1.9742	2.3191	3.2149	3.9407	2.246	2.5844
AASDH	0.9117	1.0083	1.8214	1.0119	1.3926	1.0977	1.5348	1.3482	1.622	1.0787	1.6093	1.8031	1.6367	1.207	1.359	1.2823	1.7542	1.1805	0.8977	2.0295	1.203	0.7977	1.1004	0.8053	1.0539
AASDHPPT	3.205	2.8464	3.259	3.7251	4.0265	3.4283	3.9376	3.8245	4.2656	4.015	3.2906	4.1018	4.3004	4.1347	2.9948	2.9387	4.4569	3.2425	2.7848	3.6548	3.4578	2.5786	3.5558	3.1464	3.2419
AASS	0.8396	0.3072	0.7356	1.1203	0.9255	1.5455	1.7751	1.218	1.6695	1.4643	1.143	1.438	0.4147	0.6694	0.6072	0.771	1.5049	1.0568	1.1194	1.9596	1.3875	1.2136	0.8126	0.3386	1.8263
AATF	4.8333	6.4484	4.9464	4.7128	4.9554	4.743	4.3299	4.936	4.9088	4.5863	5.0824	4.7367	5.1316	5.3773	5.2393	5.323	5.4963	4.8218	4.6725	4.6987	4.618	4.5908	6.9895	4.8499	4.8485
AATK	0.9265	3.7802	3.838	3.7065	0.4691	3.0368	1.5368	0.8662	2.4155	1.7945	1.1656	2.2679	2.6915	2.9291	2.2684	3.808	0.3875	1.3142	2.6168	1.083	2.2754	1.3424	2.5353	3.2346	1.9095
ABAT	1.1263	1.9945	1.9686	2.5945	0.7872	2.4839	2.9012	0.9462	1.0636	0.7769	2.2582	2.8078	2.2302	1.6796	1.2445	0.8645	2.8404	1.1446	1.2647	1.5475	2.1487	1.5761	1.6337	0.7835	1.8125
ABCA1	0.0452	0	0	0	0	0.1045	0.1599	0.1069	0.1671	0	0.1393	0	0.1748	0	0.0213	0	0.0845	0.04	0	0	0.09	0.3804	0	0	0
ABCA10	0.0595	0.0663	0.208	0.1468	0.2505	0.3537	0.8025	0.304	0.155	0.1409	0.2272	0.19	0.612	0.1174	0.4162	0.1249	0.0936	0.181	0.2592	0.123	0.8589	0.2583	0.0456	0.0996	0.7366
ABCA11P	1.0847	1.5352	1.9684	2.6357	1.525	1.7618	1.8218	1.3396	1.8763	1.4042	2.3271	2.1976	2.5032	2.2103	1.5305	1.9931	1.9802	1.3663	1.0596	2.3118	1.8025	1.3112	1.4689	1.3472	1.334
ABCA12	0.6319	0.5908	0.5059	0.0089	0.8324	0.299	0.173	0.5818	0.0431	1.6264	1.6845	0.0053	0.0191	0.7869	0.105	2.1233	0.2497	0.0083	0.0835	0.0174	0.0162	0.0812	0.0068	0.1535	0.0463
ABCA13	0.0287	0.3146	0.3031	0.0144	0.001	0.4998	0.2318	0.1161	0.4576	0.0272	0.257	0.067	0.0602	0.0594	0.0226	0.7826	0.0694	0.3141	0.1145	0.061	0.1097	0.027	0.0136	0.0042	0.1316
ABCA17P	0.0101	0.2065	0.0376	0.3801	0.0367	0.0219	0.0606	0.0576	0.025	0.0081	1.3926	0.0338	0.1924	0.1573	0.023	0.119	0.0045	0.0627	0.0558	0.0421	0.0631	0.0255	0.0098	0.0053	0.0664
ABCA2	3.244	2.9548	3.6913	3.6558	1.818	2.6424	2.3227	2.6441	2.1224	2.5613	2.6141	2.8613	4.6789	3.2202	2.2496	2.1667	1.8139	3.6706	3.3108	3.619	2.6407	3.536	2.9443	2.8381	3.677
ABCA3	0.4788	1.9893	0.6984	3.6423	2.2103	0.8129	1.5413	2.1538	1.8011	0.6061	2.7573	0.3837	1.7506	1.1418	1.8277	1.9085	0.8442	3.5634	2.541	1.5946	1.8213	3.0919	0.9305	0.5789	2.9049
ABCA4	0.0239	0.0104	0.0324	0.0146	0.0083	0.028	0.1137	0.0344	0.1211	0.0196	0.1162	0.029	0.0331	0.0174	0.0463	0.0131	0.0257	0.0783	0.0757	0.0599	0.0119	0.0263	0.0092	0.0036	0.1282
ABCA5	0.3843	0.7633	1.2571	1.3499	0.6456	1.23	0.9949	0.7382	0.7576	0.4906	1.5022	2.0268	1.3063	1.1805	0.8896	0.9141	1.7556	0.7261	0.5452	0.5367	1.2904	0.6974	0.638	0.4327	0.5377
ABCA6	0.5988	0.0082	0.8496	0.2568	0.6378	0.7959	2.4205	1.8901	1.6434	0.304	0.3132	0.0834	0.2459	0.3015	1.0106	0.8408	0.5073	0.8651	1.2641	1.0133	1.4572	0.9443	0.7452	0.1215	1.6704
ABCA7	0.9748	1.9552	1.7065	1.9565	1.2572	1.6964	1.1953	1.3366	1.1124	1.6018	1.4866	1.724	2.3369	2.5828	2.1714	1.9396	1.6771	2.5605	1.7279	3.1219	1.7268	1.9415	1.3579	1.4512	3.0584
ABCA8	0.5773	0.0129	0.7557	0.2228	0.3413	0.1613	4.2628	2.2427	1.6183	0.1208	0.2227	0.0478	0.2124	0.1986	2.0005	0.822	0.9125	1.1367	2.7027	1.2222	2.6159	1.8652	0.4784	0.024	3.0658
ABCA9	0.7218	0.048	0.5158	0.1041	0.9106	0.3794	1.3757	1.7061	1.1112	0.1282	0.0957	0.0991	0.1598	0.146	0.6946	0.765	0.6774	0.8138	1.3374	0.6324	1.107	1.2308	0.6088	0.0296	1.1455
ABCB1	0.3908	0.4649	1.7043	1.0841	1.3363	1.5525	2.303	2.2078	1.4294	1.2179	0.9431	2.022	0.7075	1.5145	1.874	1.6731	1.3026	2.0774	1.6231	0.8918	2.5594	1.6566	2.1815	0.3889	1.4745
ABCB10	2.3429	2.7265	3.1636	3.9429	3.0017	2.4104	2.7576	2.1566	3.0677	3.8815	3.4737	3.1202	2.8977	3.4229	1.9152	3.4967	2.4259	2.4324	1.8641	2.0514	2.7135	1.9808	3.4223	2.3369	2.0574
ABCB11	0	0	0.0075	0.0877	0.4779	0.0083	0.0356	0.0124	0.0181	0.0581	0.0904	0.0052	0.0209	0.0139	0.2589	0.0372	0.0098	0.0373	0.048	0.0138	0.0869	0.0063	0	0	0.1955
ABCB4	0.1868	0.0484	0.1987	0.1362	0.1996	0.3407	0.5206	0.34	0.3821	0.1941	0.3045	0.165	0.1408	0.1328	1.2308	1.1209	0.2024	0.5124	0.3172	0.2222	0.5909	0.5553	0.2021	0.1528	0.4214
ABCB5	0.0229	0	0.1785	0.0459	0.0186	0.0151	0.1715	0.2956	0.2264	0.0073	0.0337	0.0079	0.0082	0.0052	0.0923	0.0042	0.0255	0.0678	0.1368	0.0026	0.0344	0.0091	0.0178	0	0.1429
ABCB6	3.473	3.4065	4.2658	4.5389	3.1654	3.9298	3.1978	3.7921	3.1403	3.1199	3.6576	3.5685	3.7029	3.5323	3.9581	4.1003	4.7619	4.6183	3.9179	3.9636	3.2811	3.7967	3.4924	3.8167	3.723
ABCB7	2.7853	2.5661	3.6455	3.1019	3.1845	3.1041	4.0147	3.6079	3.6524	3.1708	3.2838	4.1627	3.5799	3.1288	3.2686	2.705	2.965	3.527	2.8229	3.1866	3.1952	2.5346	2.9952	2.8445	3.0471
ABCB8	3.042	3.1816	3.4348	3.2918	2.6326	2.0556	2.6377	2.4803	2.2967	2.4325	2.3968	2.6647	2.4139	3.2087	2.9328	2.1742	3.0874	1.8705	2.8771	2.6718	2.3871	2.6785	3.7825	3.586	3.4093
ABCB9	0.7044	1.6968	1.3866	1.0158	0.8149	1.7475	1.1231	1.7801	0.7131	0.6828	1.8504	1.2396	1.0841	0.8002	1.369	1.6887	1.5965	1.1117	1.0503	1.4703	1.5568	1.077	0.9624	0.6408	1.3605
ABCC1	5.1484	3.8396	4.6937	4.0271	3.8264	3.9539	4.3492	3.5374	4.2699	4.1093	4.2496	3.9078	3.1706	3.7512	3.3765	3.4412	3.9873	4.1547	3.9103	3.849	3.4155	3.9081	4.4532	2.7016	3.8008
ABCC10	2.3343	2.3816	2.0658	3.2583	2.0558	2.3726	1.6764	1.8265	1.7833	2.3285	2.1601	2.5579	1.9881	2.3603	2.3561	2.5328	2.8488	3.4041	2.4942	2.9096	2.0279	2.1297	3.3344	2.3439	2.5884
ABCC11	0.0286	0.0351	0.0744	0.0558	0.0602	0.0291	0.024	0.0496	0.0513	0.0453	0.1592	0.0099	0.1011	0.1342	0.1081	0.1125	0.0433	0.0088	0.0358	0.1234	0.0202	0.0092	0.1311	0.0048	0.1098
ABCC12	0	0.0073	0.4177	0	0	0.0101	0.0089	0	0	0	0.0083	0	0.0081	0.0019	0	0	0	0	0	0	0.0042	0	0	0	0.0112
ABCC13	0.0101	0	0.6556	0.3854	0.0022	0.0726	0.0845	0	0.0105	0.1881	0.0219	0.0369	0.193	0.0085	0.1957	0	0	1.069	0	0.0083	0.0685	0.025	0.0436	0.7802	0
ABCC2	0.0296	0	1.553	1.1884	0.0847	0.0976	1.1692	0.5824	0.099	0.0307	0.7853	0.2233	0.1133	0.0824	0.5278	0.501	0.2425	0.1643	0.0811	0.0711	1.0041	0.2179	2.9877	0.3928	0.2272
ABCC3	5.4326	5.394	6.6566	5.4697	4.0655	5.1303	3.2824	4.4962	2.808	3.4649	4.8656	4.1529	4.6072	4.7337	3.7413	4.3788	3.7261	4.777	3.3923	3.742	3.8506	2.5676	3.6761	3.1283	3.0124
ABCC4	1.3967	0.7597	3.6648	1.3413	3.6819	2.2703	2.9467	2.5861	2.5865	2.148	2.7718	3.7575	1.7313	1.9063	1.2239	3.5194	3.3805	2.0008	2.0147	2.758	3.0461	1.2901	2.7551	0.6934	2.1758
ABCC5	1.7014	4.1902	2.5511	2.1547	1.4605	2.6987	1.5312	2.7339	1.5616	1.7107	2.276	1.8801	1.8958	1.1179	1.5599	0.9268	1.401	2.9814	1.482	2.1946	1.5453	1.6698	1.6689	0.7811	2.0689
ABCC6	0.6257	0.0631	2.7628	1.7023	0.7311	1.6187	2.2595	0.7151	0.8743	0.2756	0.7436	2.1169	0.7373	0.3418	1.2463	2.3798	1.6628	0.9458	1.399	0.6214	1.7902	1.8322	2.4415	1.0204	1.1327
ABCC6P1	0.2665	0	0.8029	1.0728	0.0245	0.4691	0.9284	0.0373	0.4762	0.0199	0.1796	1.1579	0.1315	0.0505	0.1227	1.1556	0.2298	0.6765	0.0922	0.2378	0.8441	0.24	1.3735	0.0852	0.0552
ABCC8	0.0053	0.0086	0.0072	0.2875	0.0358	0.0425	0.2569	0.038	0.0287	0.0102	0.006	0.0146	0.0559	0.0112	0.0118	0	0.0139	0.0756	0.2287	0.0132	0.0778	0.2324	0.0545	0.0114	0.0435
ABCC9	1.0283	0.2428	1.2841	0.5614	2.4921	0.9344	3.9531	2.6734	3.0869	0.8197	0.4543	0.5964	0.5893	0.4695	1.3273	0.5516	0.5874	1.8165	2.8455	1.0753	1.8713	2.5184	1.3238	0.5536	3.102
ABCD1	3.6694	3.26	2.3622	4.0076	2.9993	5.4078	4.1167	3.5039	3.5153	2.2835	3.071	3.368	5.0251	4.2949	3.5711	4.4866	4.6009	3.5466	4.2696	4.8023	4.3291	4.0515	4.9215	4.0131	3.82
ABCD2	0.1444	0.1887	0.1008	0.0415	0.9146	0.0827	0.7914	0.4671	0.5624	0.2825	0.0909	0.2468	0.2435	0.2416	0.3614	0.4016	0.289	0.1849	0.375	0.2536	0.5191	0.2729	0.3192	0.079	0.5396
ABCD3	3.2437	2.8564	4.0987	3.5675	3.5458	3.1528	4.0151	2.9319	3.6651	3.9196	4.1307	4.151	4.0706	4.3568	3.1986	3.0804	4.1148	3.0893	2.8099	3.745	3.0518	2.4775	3.6225	3.1229	2.2734
ABCD4	2.6816	3.5631	2.6458	3.291	2.4266	3.0955	2.8788	2.4009	2.832	2.8839	2.8798	2.969	3.0841	3.6611	3.3915	2.5531	3.4569	2.9712	3.1244	2.7999	3.1239	2.3636	2.6363	2.4738	3.6013
ABCE1	3.9278	3.5098	3.8479	4.351	4.4255	3.9825	4.3981	4.6154	4.9944	4.7981	4.4059	5.2877	5.236	4.4461	3.6226	3.4869	4.7154	3.7775	2.9607	4.009	3.5269	3.0182	4.1458	3.0325	3.3261
ABCF1	4.3893	4.9007	5.2235	5.0804	4.6496	5.0146	4.3179	4.9819	4.7464	4.7144	5.4313	4.0342	4.0856	4.5806	4.7119	4.9379	5.0451	4.7768	4.7259	5.037	4.3223	4.6533	5.2393	4.6302	4.7078
ABCF2	4.186	4.432	4.1817	4.2159	3.9044	3.4012	4.1647	4.2374	4.4107	4.3849	4.2753	4.2951	4.6357	4.4469	3.7944	3.6305	4.6277	4.0781	3.9697	3.7897	3.6352	3.8207	4.7024	4.0241	4.5652
ABCF3	4.7799	5.0247	4.4508	4.3651	3.4119	4.3981	3.5269	4.1563	3.906	4.2747	4.6654	4.0562	4.1935	4.7809	4.3473	3.6868	4.3237	4.2815	3.9654	4.1732	3.8071	4.1132	4.3925	3.9332	4.0459
ABCG1	2.7984	1.9706	4.182	2.6547	3.4346	2.5741	3.056	2.7137	3.0192	2.6812	3.5176	2.4351	3.3867	3.1824	3.0489	2.6028	2.3004	3.824	2.796	3.1195	3.306	3.0494	2.6923	2.3897	2.6957
ABCG2	0.2525	0.1122	0.6179	0.732	0.3904	0.5977	1.6927	1.1178	0.9361	1.3777	0.4382	0.5508	0.9152	0.2773	1.9199	0.6484	0.3638	0.7624	1.0536	0.817	1.7918	0.9775	2.09	0.4215	1.2063
ABCG4	0.1198	0.0553	0.1349	0.0918	0.024	0.2048	0.2595	0.2497	0.2783	0.0709	0.0411	0.022	0.1305	0.032	0.1459	0.0284	0.0332	0.196	0.3387	0.0566	0.1035	0.3993	0.0594	0.0828	0.3252
ABCG5	0.1142	0.0238	0.1439	0.4555	0.0165	0.0724	1.3062	2.8601	0.0849	0.6009	0.2938	0.1156	1.0313	0.3815	0.8211	1.4847	0.0775	0.0059	0.4387	2.4772	0.4516	0.5897	0.2761	0.509	1.931
ABCG8	0.1759	0	0.0092	0.8531	0	0	1.7987	2.3348	0.0757	0.2606	0.0537	0.0211	0.8478	0.3407	1.0881	2.4095	0	0.0218	0.6763	3.7718	0.5099	0.6575	0.2379	0.5357	3.0405
ABHD1	0.2061	0.3585	0.2454	0.2925	0.3867	0.4357	0.4604	0.2693	0.321	0.2176	0.2672	0.4085	0.3284	0.2033	0.8547	0.3108	0.2955	0.2671	0.5081	0.4821	0.5474	0.5319	0.4454	0.7651	0.7906
ABHD10	2.9659	3.6312	3.767	3.8996	3.5251	3.3811	3.5219	2.8355	3.5403	4.3039	3.6514	4.0805	4.277	4.0859	3.5822	2.9443	3.4693	3.3025	2.7941	3.4484	3.4915	2.7374	2.9135	3.6213	2.9721
ABHD11	3.7701	4.6868	4.4639	5.2859	4.04	4.5246	4.2481	3.7783	4.2066	5.5119	3.9867	5.9243	4.6431	4.048	5.3363	5.1586	3.9947	5.7914	4.0141	4.6973	3.9487	3.7902	5.87	6.7731	4.2618
ABHD12	4.5388	5.4257	5.0845	6.1252	4.9586	5.1749	4.5607	5.1521	4.5052	5.5368	4.9419	4.9551	4.6797	5.3155	5.4802	4.7848	5.9478	5.5788	5.3956	6.0886	5.1636	4.2533	5.756	5.0851	4.2161
ABHD12B	0.0393	0	0.0259	0.0753	0.047	0.1023	0.2588	0.1674	0.0824	0.0205	0.0681	0.0053	0.0246	0.0099	0.132	0.0738	0.0176	0.0502	0.0386	0.05	0.0856	0.0209	0.0155	0.0178	0.2756
ABHD13	2.3235	2.4624	2.9316	3.473	3.0875	2.9326	2.91	2.2018	2.9411	2.8286	2.895	3.4191	2.4548	2.6739	2.3829	2.1666	1.9614	2.105	2.0454	2.3526	2.9013	1.6754	2.7217	2.1573	2.0777
ABHD14A	3.1601	3.9261	3.083	2.5612	2.8343	3.7822	3.5369	2.7656	2.9448	3.3523	3.0729	3.4039	2.8856	4.0709	3.9087	2.6383	3.6366	2.818	3.6262	3.1077	3.9346	3.2445	3.0663	3.5113	3.6663
ABHD14B	4.6338	5.051	5.1168	5.0581	3.8229	5.1594	4.8262	4.2949	4.6622	4.819	4.4339	5.5103	5.4613	5.3471	5.9955	4.3695	5.298	4.2597	5.1017	3.8999	5.4385	4.4816	5.5843	5.071	5.0409
ABHD15	2.0079	3.0411	4.1802	3.1071	2.4517	3.5872	2.7125	2.7332	3.3445	3.0012	3.429	2.5257	2.3207	3.4914	3.293	3.641	3.0745	3.5021	3.2297	3.1232	2.891	2.7304	3.6826	2.5545	3.1642
ABHD16A	4.2397	4.254	4.6265	4.8123	4.2448	4.5823	3.5921	3.9732	3.8271	4.5047	4.1103	4.5352	3.8764	4.2991	4.1067	4.7195	4.0946	3.7619	4.1288	4.1632	4.0287	3.8284	5.1506	3.9851	3.4602
ABHD16B	2.1087	1.666	1.9741	3.0995	2.1541	2.8821	0.8172	1.2457	1.3645	1.7648	2.0564	1.6409	1.5397	2.0397	2.2265	3.4131	2.6972	2.1463	2.4811	2.454	1.5595	2.0151	2.8152	1.7226	2.0913
ABHD2	4.7166	4.7689	5.1152	5.809	4.7828	5.0924	5.954	6.147	6.0808	5.5318	6.6642	4.9616	5.7851	5.8817	4.8196	5.9244	6.6479	4.6343	4.6782	5.3438	4.483	4.743	4.6303	4.9604	4.5934
ABHD3	3.1852	2.9291	3.6233	3.1404	2.8236	3.6416	2.3092	2.5729	2.4612	4.2114	3.6887	3.076	3.6491	3.3462	2.7055	3.9299	2.9762	3.3841	2.4659	3.1628	2.4572	1.4968	3.3184	2.425	2.014
ABHD4	4.323	4.2478	3.6542	3.8633	4.1878	4.4089	4.6529	4.6369	4.2167	3.5399	4.7235	3.9023	4.1426	4.5191	4.1553	4.4764	4.0144	4.539	4.9473	4.6857	3.8269	4.564	3.8873	3.6529	4.7717
ABHD5	2.533	2.2792	1.7092	1.7787	2.9189	2.3159	3.4013	2.7819	3.3763	3.216	2.6961	2.0007	2.9406	2.933	1.9449	2.0736	2.6272	2.3888	2.1071	2.1822	2.0032	2.1191	2.0555	1.8786	3.1395
ABHD6	2.6997	2.273	1.8998	2.1354	2.1627	2.9406	3.0299	2.535	2.6215	2.8352	3.6564	2.3505	3.4787	3.091	3.0684	1.761	3.0588	2.904	2.715	3.0722	2.4656	2.7295	2.4848	2.1413	2.5318
ABHD8	1.9344	2.7817	2.0048	2.3921	1.8959	2.9821	2.8767	2.9064	2.5616	1.3727	2.9253	1.4029	1.6114	2.3406	3.174	3.0137	2.2036	2.8723	3.9018	3.3863	3.1754	3.8371	2.6275	2.185	3.3539
ABI1	4.3927	4.1232	4.1614	5.0507	4.4344	4.583	4.646	4.1804	4.9255	4.7484	4.1434	4.9226	4.8478	4.8009	4.296	4.0312	4.562	5.1353	4.0372	4.3543	4.333	3.4859	5.0865	3.9426	3.78
ABI2	2.5594	2.6791	2.6908	2.7231	2.5434	3.1223	3.3344	3.1783	3.2565	2.683	2.3289	2.3314	2.5522	2.6868	2.0516	3.3758	3.0693	3.0097	2.8529	3.011	2.835	2.9488	2.6142	2.0713	2.8263
ABI3	3.1131	3.7657	3.0852	2.4043	4.2522	2.8475	3.3082	3.501	3.3331	3.4804	2.293	3.2145	3.002	3.3314	4.6807	3.8999	4.2016	3.616	3.781	3.9284	4.2542	3.9805	3.2529	3.6936	3.7261
ABI3BP	1.4221	0.3327	1.9458	0.8478	2.4697	0.7614	4.8694	2.5874	3.4196	0.5334	1.1457	0.4451	0.4963	1.3152	3.0448	2.0508	2.4245	2.6311	3.6759	1.8014	3.7616	3.3203	1.7842	0.2499	3.2362
ABL1	4.5128	4.7171	4.7543	4.6553	4.4904	4.8025	5.0798	4.5194	4.8095	4.1472	3.6694	4.2274	4.2079	4.558	4.5159	3.8892	4.7325	4.748	5.1886	4.5794	4.5613	5.6423	4.9342	4.3275	5.3436
ABL2	1.8414	1.4932	2.162	1.8968	1.6783	1.8647	2.7936	2.2734	2.5475	2.1225	2.4427	1.7721	1.756	1.9388	1.7033	1.9305	1.9605	2.428	1.8873	2.2577	2.0251	1.6733	2.1695	1.0025	2.7641
ABLIM1	4.3298	5.1573	5.2613	4.9748	3.147	6.1564	4.9216	4.0854	4.6377	5.0112	4.9326	4.4384	4.5763	5.2598	4.0264	3.2775	3.7793	3.8388	3.6325	3.9851	4.0264	3.47	3.9065	3.276	3.772
ABLIM2	0.3181	0.3107	0.3339	2.2439	0.7216	0.5239	1.0136	0.787	0.5285	1.0508	0.3802	2.4411	1.6932	0.4816	2.3634	0.5133	0.2367	1.4716	1.4734	1.8373	2.0198	1.506	1.1859	0.619	1.4633
ABLIM3	2.0521	0.5668	3.0571	2.2757	1.2201	2.1346	3.1418	2.4312	2.6388	1.5412	4.0738	0.8565	1.2418	1.5501	2.6916	1.8023	1.593	2.5062	2.8919	1.691	2.7073	2.7494	1.6226	1.593	3.8645
ABO	1.1475	3.566	1.3693	4.3859	3.3824	5.9104	1.8349	1.9832	0.5699	4.8119	5.1361	3.8524	4.0456	2.9206	1.4825	0.1977	5.4055	0.8171	1.8815	1.2003	3.2891	3.7417	1.8393	4.03	2.3849
ABR	4.0083	3.6814	4.5271	4.875	4.1666	4.4332	4.2487	4.4636	3.9836	4.2909	3.6453	4.8812	4.4041	4.7971	4.7802	4.2237	4.6726	4.409	4.1848	4.2575	4.2212	4.5622	4.5303	4.2224	4.5191
ABRA	0	0	0.1084	0.0102	0.1442	0.0389	0.2075	0.115	0.3459	0	0.0345	0.0182	0	0.0332	0.0992	0.0929	0.0088	0.1616	0.1653	0.0287	0.1629	0.0289	0.0096	0.0027	0.3252
ABRACL	4.7047	5.4637	5.0939	5.3816	6.1882	5.5362	5.512	5.4548	5.6712	5.1274	3.9831	6.2779	5.1822	5.0712	5.5787	4.838	4.7691	6.7532	4.3349	4.9628	5.5365	3.7318	5.7149	5.6512	4.0308
ABT1	3.7721	4.5526	3.6412	4.1667	3.437	3.8044	3.6235	4.0792	3.951	4.4063	4.5372	4.7797	4.3274	4.0057	4.4507	4.1354	4.0915	3.1108	3.565	4.0991	3.7405	3.7421	4.1762	4.1851	3.1904
ABTB1	2.8489	2.2716	3.2411	4.4238	3.6328	4.1856	2.9242	3.3577	3.4344	3.8311	3.5553	3.0115	2.8735	3.5989	4.326	3.3008	2.6584	4.4286	4.027	4.2486	3.8059	4.4366	2.799	4.1446	3.8775
ABTB2	2.2917	2.4297	3.3055	3.6051	2.0754	3.2715	1.7528	2.4889	2.484	2.5335	1.4338	1.7907	2.7191	2.7306	1.8495	2.3381	2.4904	4.0854	2.6147	3.3647	1.5818	2.6668	3.3572	1.9413	2.8241
ACAA1	4.6174	4.8085	4.4507	4.9296	4.0302	4.4921	4.1936	4.3186	4.2319	5.6549	4.5066	4.475	4.8201	5.3934	4.7449	4.5458	4.7429	3.8692	4.4896	4.5663	4.4561	4.4516	4.3869	4.6213	4.6275
ACAA2	5.7655	4.8643	3.4642	6.1095	4.8493	5.4493	6.5758	5.0695	5.8629	7.9583	3.3764	6.7269	6.4468	6.8139	6.397	4.7994	5.1489	5.3671	5.0192	6.5155	5.7975	4.2589	6.6061	5.5051	5.2323
ACACA	2.4897	3.0925	3.2983	2.8753	1.813	2.7612	2.6144	2.6084	3.2907	3.4283	2.8632	3.5847	2.8847	3.3841	2.3094	3.1757	2.5336	2.4912	2.4105	2.5599	1.8487	2.7103	4.6991	1.9286	2.9758
ACACB	0.9817	0.568	2.0249	1.9435	1.2005	1.946	2.028	1.9982	1.4169	0.7943	2.135	1.9974	1.7273	1.3929	2.164	1.8585	1.6206	1.9492	2.7564	2.3415	2.4051	3.2379	1.3745	0.7179	4.1351
ACAD10	2.1806	1.7013	2.8691	2.7554	1.862	2.2914	2.6156	2.1579	1.85	2.3741	2.7016	2.7735	2.1918	2.3311	2.9111	1.7398	3.1762	2.1768	2.4178	2.675	2.7464	2.1591	2.4388	2.0053	2.1482
ACAD8	1.9186	2.1785	2.536	2.478	1.7153	1.9214	2.1112	2.0665	2.0526	2.3602	1.7666	2.2339	2.207	2.4652	2.3305	1.9663	2.9837	1.8043	1.7155	2.5891	2.1529	1.9681	2.1132	1.7469	1.7886
ACAD9	3.5016	4.5015	3.3334	3.7647	3.1269	3.3504	3.4266	3.4334	3.5128	3.6264	3.4107	3.7316	3.3686	3.5181	3.8099	3.2851	4.4014	3.5806	3.2305	3.5969	3.033	3.408	3.5559	3.4801	3.5675
ACADL	0.0542	0.0257	0.0704	0.0373	0.0856	0.0507	0.1525	0.0605	0.1081	0	0.3903	0.0085	0.1731	0.2965	0.0967	0.5167	0.0255	0.1121	0.1574	0.0228	0.1486	0.0913	0.0178	0	0.7503
ACADM	2.9853	1.1364	4.3697	3.8604	3.3042	3.2971	4.842	3.788	3.9097	3.6388	4.6289	3.6741	4.6336	3.8109	3.3636	3.3541	3.4191	3.0675	3.2585	3.7739	4.0118	3.329	2.4949	3.0932	3.2441
ACADS	3.9943	4.6587	6.338	4.8436	3.7599	4.1667	4.0314	2.9204	3.7928	3.147	4.2187	5.258	4.6336	5.1531	5.9487	4.1632	5.1297	3.6809	3.9591	3.4836	5.0382	3.8655	4.3193	5.6434	3.9329
ACADSB	1.6042	1.9123	2.7928	2.7182	1.8123	1.8107	2.6386	2.4587	2.2887	2.2752	3.3277	3.0183	3.8096	2.9259	1.5876	1.9177	3.8746	2.3693	2.3664	2.4795	2.5039	2.1145	1.8578	1.6228	1.9211
ACADVL	5.8843	4.8693	6.5539	5.8286	5.0705	5.3567	5.681	5.5311	5.4412	5.2738	5.2633	6.4707	5.6023	6.1252	6.7528	5.2744	6.076	5.1357	5.2803	5.8723	5.5744	5.2485	5.7951	6.1423	5.5947
ACAN	1.4479	0.7672	1.9966	1.0345	0.8022	1.3988	0.4649	1.2818	0.8099	2.2644	1.3238	1.2161	1.0599	1.0122	0.9789	0.3619	0.9422	2.9322	1.2076	1.5635	1.4176	0.4823	1.3011	0.9284	2.084
ACAP1	1.8381	2.2467	1.4738	0.8058	2.7561	1.1145	1.4665	1.6514	2.4025	1.4546	1.0412	1.71	1.7797	2.1759	4.444	3.0479	2.3758	1.8822	2.3791	2.3526	3.3138	2.4019	2.2536	1.9133	2.3302
ACAP2	3.0357	3.1844	3.6753	3.498	3.1187	3.6712	3.7752	3.2066	3.6762	3.8637	3.6389	3.486	3.602	3.572	2.862	2.4969	2.9708	3.4885	2.295	2.9772	2.921	2.1741	3.186	2.249	2.4515
ACAP3	1.7401	2.669	2.2877	3.4367	1.7934	2.6615	2.0155	2.2316	1.7853	2.424	1.3362	3.0067	2.5102	2.6702	2.8678	2.0154	2.6502	2.9182	2.5287	3.3404	2.5582	2.6532	3.0014	2.3714	2.7538
ACAT1	2.5751	2.2377	3.3337	2.7769	3.3497	2.1491	3.951	3.6574	4.191	4.7707	3.169	3.5798	4.2839	3.7317	3.2825	2.4953	4.5475	3.7787	3.1459	3.333	2.9902	3.4546	2.9697	3.046	3.3449
ACAT2	3.0074	4.5487	3.611	4.8766	4.1919	4.1727	3.5941	4.4564	4.277	5.5834	4.1936	4.497	4.9609	4.7444	4.0962	4.0986	4.7574	3.7864	3.0732	3.2846	3.3503	3.0257	4.5972	3.7431	3.0636
ACBD3	5.1431	5.0205	4.5718	5.1227	4.8749	4.4948	4.3205	4.5571	4.6761	5.4435	5.4585	4.5253	5.0984	5.022	3.8639	4.8009	4.443	4.1961	3.9468	5.3361	4.4745	3.4105	4.503	4.3854	4.2322
ACBD4	1.5124	2.7597	2.1771	2.1832	1.4535	2.6018	2.2969	1.9336	1.5052	1.2566	2.0617	2.1959	1.7391	1.9083	2.3634	2.1142	2.1405	1.6143	2.5309	1.586	2.3439	2.6494	1.8423	1.6598	2.0296
ACBD5	3.3971	2.8385	3.3345	4.424	3.2939	3.5185	3.3986	3.1094	3.4503	4.2254	3.8241	3.7411	4.3674	4.7769	3.1757	4.0098	2.9005	3.7062	2.8779	3.2748	3.1751	2.1414	4.2459	3.5925	2.6969
ACBD6	3.4867	4.4284	3.9796	4.4945	3.8337	3.7014	3.7514	3.9527	4.0034	4.0606	4.4383	4.0338	3.2272	3.7378	3.9418	4.4843	4.5579	4.1786	3.852	4.3907	4.1766	3.8116	4.2987	3.724	4.1831
ACBD7	0.6727	2.0139	0.6109	0.7122	0.4066	1.7433	0.1132	0.2303	0.7909	0.1227	0.4174	0.5681	0.7456	0.4217	0.2755	0.709	0.0891	1.0093	0.5921	0.5195	0.2935	0.1671	3.6331	0.2263	1.5723
ACCS	0.5639	2.0046	1.1231	2.1597	0.3381	2.3992	0.6851	0.9095	0.8807	0.3958	0.8742	1.8608	1.6544	1.8143	1.8696	0.8302	2.0369	0.6467	1.1791	2.1179	1.0955	1.0337	1.2711	0.6483	1.4414
ACCSL	0	0	0	0	0	0	0.0219	0.0203	0	0	0.0426	0	0.0135	0	0	0	0	0	0	0.0046	0	0	0	0	0
ACD	2.9187	3.6217	2.312	3.8029	3.1994	3.5386	2.3235	2.7185	2.7968	2.4016	2.8997	2.8998	3.158	3.1345	3.4802	3.4198	3.5606	3.5814	3.0649	3.0084	3.0242	3.196	2.927	3.4475	3.2487
ACE	2.4736	2.3521	4.1674	3.4789	2.2547	3.5662	2.5931	2.2385	2.8084	2.8976	3.9746	1.5443	3.4736	3.8054	3.6047	3.0984	2.2112	3.2401	3.2497	3.5084	3.3876	2.9989	3.4217	2.3418	4.0687
ACE2	1.6427	4.9551	0.3131	2.1613	4.4662	1.8595	3.2457	0.072	0.2023	0.531	0.5399	0.847	1.3395	2.4072	1.5111	3.1171	0.1962	4.4344	0.4547	0.0965	3.1944	1.1214	3.2847	1.7837	0.7088
ACER1	0.025	0.1368	0.056	0	0.0201	0.0969	0.1355	0.0687	0.0781	0	0.0317	0.0679	0.1038	0.0211	0.1799	0	0.0328	0.0246	0.062	0.0311	0.0351	0.0887	0.0242	0.0043	0.0417
ACER2	1.0959	0.378	1.3073	2.4988	1.0346	1.2029	1.5985	2.328	1.0507	3.0259	3.2517	0.923	4.079	4.2547	1.5505	0.6378	2.5108	1.5092	1.5393	1.6505	1.0398	1.1952	1.2978	1.5411	1.0733
ACER3	2.4719	3.1788	3.2261	3.1787	3.3402	3.4402	2.8113	2.7631	2.7402	3.3205	2.9426	3.2752	3.1472	2.8545	2.3561	2.4726	3.6545	3.0914	2.7055	2.8059	2.4148	2.2637	2.2833	2.2999	2.249
ACHE	1.3456	0.5152	3.8343	1.6448	0.9586	2.1546	0.9195	1.8787	0.9703	4.4113	1.8806	0.8143	4.3216	3.6898	2.3044	4.168	0.4463	6.4488	2.1685	2.413	1.5374	2.2462	1.5187	3.6927	1.6111
ACIN1	4.0399	4.3527	3.9129	4.5058	3.9465	3.8659	3.5955	3.3618	3.8186	3.6786	4.2524	4.4978	4.1808	4.4106	4.3259	4.1322	4.7294	4.0489	4.0463	4.302	3.8592	4.0529	4.4893	4.0099	4.6083
ACLY	5.2678	5.7361	5.2096	5.1647	4.5465	4.7968	4.9867	4.9589	5.3638	5.5641	5.5017	5.6144	5.4451	5.7269	4.8715	5.11	5.3201	5.4275	4.9255	4.957	4.6241	4.4962	7.4172	4.5821	5.4191
ACMSD	0.3057	1.5161	2.7274	0.1766	1.4509	0.7841	0.3489	0.214	0.0948	0.0436	0.6995	0.0649	0.1245	0.0852	0.1051	1.7645	0.1042	0.0531	0.0843	0.2534	1.536	0.0682	0.1933	0.0783	0.4396
ACN9	2.6439	0.311	3.6811	1.3131	3.2676	3.7589	3.2211	2.7358	3.1546	3.0523	2.5654	0.5616	3.8738	3.4722	2.6634	3.3725	3.2775	2.2597	2.2257	3.455	2.6049	3.2354	2.2015	3.2205	2.5036
ACO1	4.0997	3.6923	4.7363	3.524	3.6026	3.5333	4.5835	4.1943	4.0229	4.4129	3.8828	4.6814	5.6543	4.9966	3.7929	4.6026	4.9422	3.5866	3.9836	3.9318	3.9401	4.022	4.1054	3.8316	4.4237
ACO2	6.2123	7.0859	7.029	6.5016	5.0783	5.1545	6.0644	5.9395	6.1294	6.3787	5.8327	6.6795	6.9239	6.5791	6.4662	6.3733	6.7793	5.4	5.9661	5.8346	5.8667	5.8552	5.7888	6.1468	6.0406
ACOT11	1.9649	1.5308	3.3113	3.6192	1.7813	2.1572	2.05	1.875	1.2831	1.7425	2.5536	3.2724	2.8874	2.5398	3.1974	2.0422	1.2236	3.1005	2.2014	2.2546	2.2886	1.92	2.7282	3.6937	2.1883
ACOT12	0	0	0	0	0	0	0.0134	0	0.0317	0	0.0106	0	0.0792	0	0.0196	0	0	0	0	0	0.0125	0	0	0	0.0218
ACOT13	2.8215	2.9825	3.11	2.7617	3.784	3.179	3.3354	2.8029	3.2856	2.832	3.5288	3.0987	3.0954	3.2148	3.1735	2.7113	3.1976	2.1728	2.4612	2.3465	2.8298	2.6367	3.4275	3.2688	2.5063
ACOT2	2.2771	2.7259	2.1991	2.5557	2.1013	2.7688	2.786	2.5112	2.6076	2.2825	2.7447	1.6255	2.4996	2.7114	2.8919	2.8752	3.4357	1.6614	3.2409	2.7317	2.6044	3.2572	2.8976	2.2115	3.4544
ACOT4	2.1976	0.9262	1.4355	1.7376	1.4559	2.2842	1.5471	1.7918	2.7215	1.54	2.4852	1.1446	2.063	1.2827	1.9654	2.5516	1.9911	2.4063	1.7248	2.6223	1.6136	1.3697	2.2971	1.6336	2.2493
ACOT6	0.1164	0	0.1994	0.1745	0.0933	0.0225	0.022	0.1809	0.2665	0.2798	0.1568	0.0081	0.1023	0.0675	0.3232	0.1591	0.0238	0.0222	0.0339	0.1888	0.1094	0.1047	0.0391	0.1391	0.4148
ACOT7	4.9184	4.8461	5.9981	4.4867	5.3006	3.5301	3.8001	4.3402	4.31	4.2277	2.4964	6.0661	6.4624	4.7772	5.2179	4.5078	5.09	5.2004	4.2773	3.9122	4.6116	4.3241	5.4605	6.2591	3.7876
ACOT8	2.5861	3.0939	3.3007	3.9191	2.4954	3.1093	3.2473	3.3893	2.5492	3.1765	3.0284	3.5161	3.0041	2.6308	3.7735	4.2858	3.7985	3.7162	3.3935	4.0441	3.24	3.1767	3.3302	3.1305	2.9907
ACOT9	3.5201	2.9329	3.4292	3.3085	5.0013	3.9191	4.1405	3.9918	4.1199	4.0646	4.0172	2.5625	3.7276	4.7074	2.9645	3.7365	3.5112	4.7907	3.5014	3.45	3.3561	4.1189	3.9341	3.5038	4.0876
ACOX1	3.2531	3.8674	4.6424	3.8549	2.8677	3.419	3.6865	4.144	3.6037	3.5027	5.2791	3.3209	3.7989	4.2687	3.1037	4.2218	3.5951	3.9934	3.1048	3.6498	3.1865	3.0971	3.0484	2.7072	3.2188
ACOX2	1.2071	0.2858	1.3054	2.8393	1.1601	1.4115	3.1926	2.2163	1.4992	0.9114	0.4371	4.1195	1.7621	0.6119	2.6136	1.5953	0.9666	1.7271	2.2431	1.0206	2.7112	2.8733	1.4847	3.2268	2.2272
ACOX3	2.88	3.1391	3.285	3.0399	2.9512	2.2918	2.6193	2.6259	2.6871	2.6062	2.1924	2.7215	3.3662	3.4239	2.5669	1.8305	3.2828	2.6637	2.8019	3.1196	2.6229	2.9318	2.9198	2.4636	2.8901
ACOXL	0.0488	0.039	0.077	0.096	0.1291	0.2234	0.058	0.1636	0.5735	0.0665	0.0582	0.2367	0.0835	0.1829	0.0757	0.2657	0.0355	0.0342	0.1608	0.3817	0.2024	0.006	0.2316	0.3367	0.5458
ACP1	4.2896	4.8496	5.4251	4.99	4.5611	4.7838	4.6449	4.9299	5.0175	5.3089	5.3023	5.7758	5.5125	5.2623	4.435	5.2679	4.7459	4.3296	4.0311	4.3808	4.4779	4.1031	4.6969	5.2671	4.095
ACP2	5.0968	5.1384	4.7468	4.4027	4.9582	4.847	4.355	4.3506	4.9107	4.5856	4.3159	4.5034	4.1341	4.6703	4.4688	4.5281	4.9252	4.7941	4.5551	5.3884	4.5709	4.2083	4.6362	4.8475	4.2332
ACP5	5.1723	6.0608	4.0637	4.3924	5.8966	4.7029	4.4225	4.8363	5.2256	5.6046	3.8756	5.3019	4.8952	5.2097	5.481	4.9651	5.3145	4.906	3.9009	5.5169	5.2515	3.0553	5.6498	5.5563	3.1879
ACP6	1.5073	2.5603	1.6821	3.1859	2.2316	3.6564	1.8844	1.6622	2.0574	2.9963	2.5433	2.2731	2.6529	2.81	2.2846	2.3457	1.7312	1.7468	1.9149	2.3095	2.3381	1.9686	2.2432	2.0524	2.2427
ACPL2	2.316	0.4776	3.054	2.9349	1.8833	3.5184	3.2731	2.5488	2.7572	3.3509	2.5358	3.4658	2.4214	3.3821	2.659	2.1467	1.1321	2.8471	2.7871	2.4966	2.6317	2.303	2.8053	2.1405	2.4489
ACPP	3.323	3.8314	0.3663	1.4611	1.6995	1.097	0.7514	1.0663	0.5425	1.3299	1.6811	1.5089	0.6127	1.5523	0.3563	1.9399	3.4729	1.1634	1.0524	0.2714	0.7333	0.1771	0.5532	2.1022	1.3135
ACPT	0.0091	0.0782	0.0877	0.1301	0.1004	0.0126	0.0449	0.0513	0.0096	0.0727	0.0737	0.0938	0.0606	0.0467	0.0526	0.0355	0.0478	0.0071	0.0546	0.3005	0.0545	0.0804	0.1011	0.099	0.3859
ACR	0.031	0	0.1975	0.1378	0	0.2488	0.0257	0.1177	0.0903	0	0.0196	0.0286	0.0332	0.0327	0.1315	0.0068	0.0537	0.0714	0.1574	0.0449	0.1286	0.2377	0.0387	0	0.1715
ACRBP	1.0346	1.1699	1.171	0.7443	0.6471	1.7423	2.0212	0.9979	2.188	2.6957	0.4278	0.7728	2.444	1.9076	2.6864	2.32	0.9145	0.6845	1.0531	1.6297	1.4276	0.724	2.4154	2.6616	1.2358
ACRC	0.0425	0.048	0.2255	0.2997	0.1809	0.5175	0.1247	0.1384	0.2869	0.0687	0.2079	0.353	0.2813	0.0881	0.2219	0.1812	0.2129	0.2877	0.101	0.3986	0.224	0.3569	0.2656	0.0314	0.5185
ACRV1	0.0922	0.2083	0.2489	0.198	0.0553	0.1567	0.0683	0.1817	0.0228	0.108	0.0634	0.1412	0.1008	0.1007	0.0287	0.2905	0.2109	0.0991	0.0771	0.1215	0.0066	0.1305	0.1214	0.0809	0.0595
ACSBG1	0.0885	0.0514	0.1684	0.5042	0.2463	0.1347	0.3019	0.4463	0.2026	0.1149	0.0141	0.4505	2.2954	0.0627	0.178	0.1022	0.1626	0.1448	0.4176	0.1063	0.3077	0.5752	0.1594	0.2284	0.26
ACSBG2	0.0263	0	0.0576	0.027	0.0895	0.0918	0.0443	0.0735	0.0918	0.0631	0.0793	0.1031	0.1953	0.0647	0.0296	0.1054	0.0169	0.0387	0	0.0876	0.0617	0.0487	0.0144	0.0359	0.1667
ACSF2	1.9986	4.0955	2.5291	3.6649	2.3959	2.9309	3.5686	2.5661	1.9121	1.6415	3.3471	3.465	2.8933	3.4417	3.3468	3.722	3.9129	2.8545	2.8241	2.2678	2.9574	2.2829	3.4872	3.3709	2.9494
ACSF3	2.703	2.2846	2.2554	3.9456	2.2448	2.392	2.582	2.3827	2.3724	2.6436	2.2261	4.0984	3.07	3.0239	3.7283	3.5003	3.3982	2.4833	2.8619	3.3146	3.5275	2.713	2.7616	3.2704	3.0486
ACSL1	3.8632	2.2709	2.4853	4.5582	3.7931	3.489	4.0474	3.6209	4.407	4.5504	4.4049	3.0098	4.0417	3.7725	3.0619	2.8701	2.3812	2.8271	3.5266	4.1084	3.0875	3.6447	3.0161	2.3084	4.8615
ACSL3	4.1469	4.2175	4.4598	5.2247	4.7451	4.487	4.1772	4.7461	4.5786	4.969	5.9613	4.3461	2.6395	4.9285	3.4548	5.0892	4.6564	3.6401	3.5266	4.7878	3.7516	3.3558	4.1417	3.6561	3.5378
ACSL4	4.4528	4.1513	3.6103	4.2751	5.1026	4.3163	5.2602	4.2361	4.9268	4.7056	4.1075	4.2201	3.6346	3.8758	3.3723	3.9614	3.05	3.7369	3.2613	3.4608	4.3099	3.6045	3.6593	2.5872	3.9846
ACSL5	5.348	5.0007	3.7315	5.8297	5.7138	4.891	6.1668	5.0794	5.0719	2.4971	5.3739	6.8215	4.6348	2.8025	5.7972	5.4904	4.4648	6.7101	4.0249	3.6597	5.7056	5.3222	6.2384	4.6615	4.1506
ACSL6	0.0482	0.0276	0.0551	0.378	0.0649	0.0229	0.8026	0.1435	0.108	0.1046	0.0594	2.3976	0.2323	0.044	0.2975	0.3736	0.0545	1.2498	0.1456	0.1632	1.1108	0.1279	0.579	1.2773	0.1328
ACSM1	0.5176	1.2245	0.0276	0.1124	0.1435	0.4338	0.2512	0.1601	0.6058	0	0.4574	0.3255	0.0642	0.2442	0.3554	0.4615	0.2429	0.0705	0.1185	0.1058	0.5646	0.2395	0.2735	0.3079	0.5473
ACSM2A	0	0	0.0055	0	0.0026	0	0.006	0.0035	0.0199	0	0.0211	0	0	0	0	0	0	0.005	0.0076	0	0	0	0	0	0.0303
ACSM2B	0	0	0	0	0.0868	0.0223	0.0294	0.0058	0.0213	0	0.0428	0	0	0	0	0.0141	0.0091	0.0083	0.0129	0	0	0.0517	0	0	0.0171
ACSM3	3.4896	4.4875	4.5626	2.8694	2.8331	4.3341	3.5035	2.1325	2.012	1.9951	3.9763	3.0704	3.7974	3.9942	2.4463	4.1825	4.4092	1.7561	2.2122	1.9459	2.7671	1.3777	4.771	4.1662	1.8685
ACSM4	0.0356	0	0	0	0.0171	0.001	0.1038	0.0305	0.0537	0.0088	0.031	0.0293	0.0363	0.0019	0.0753	0.1569	0.0521	0.0119	0	0.0132	0.0308	0.0232	0	0	0
ACSM5	0.1439	0.1801	0.1856	0.1007	0.1312	0.1242	0.3209	0.3797	0.6678	0.1717	0.1795	0.1231	0.2681	0.1328	0.8401	0.1918	0.4408	0.5119	0.3017	0.606	0.4899	0.4526	0.3325	0.099	1.1158
ACSS1	2.8753	1.6972	4.2739	5.2164	1.472	3.8149	3.389	4.3059	3.0476	3.3957	4.094	4.7818	2.7415	3.7671	4.3428	4.7721	4.6634	2.3922	4.2147	4.9141	3.6927	3.1785	4.4704	2.1054	3.7994
ACSS2	3.2898	3.8451	4.6664	5.8652	3.99	3.9224	4.3334	4.0182	3.824	4.633	3.9034	6.8579	5.9481	4.6407	6.0388	4.852	4.7761	5.0971	4.4404	4.2579	4.5239	3.9344	5.3731	5.5633	4.2892
ACSS3	0.8352	0.1396	0.9469	0.3693	0.4922	1.2925	2.2492	1.5584	1.6677	0.6195	0.3641	0.1336	0.169	0.4776	0.9757	0.64	0.5203	1.3319	1.239	1.0917	1.3221	0.9146	1.8705	0.3381	2.1798
ACTA1	0.0541	0.0538	0.057	0.0735	0.0703	0.1025	0.0716	0.3046	0.1301	0	0.0514	0.0252	0.1674	0.023	0.0625	0.2206	0.0623	0.0982	0.329	0.1172	0.1077	1.3526	0.4484	0.0098	0.1996
ACTA2	7.8609	6.2667	6.6791	6.5163	8.3974	8.3077	9.3515	9.515	8.6572	6.4919	5.9418	5.1782	5.0525	5.8053	7.285	5.7967	6.4534	8.0933	9.6272	7.2207	8.5138	10.3335	7.3115	6.7251	8.8597
ACTB	11.7898	11.4803	11.6083	11.6837	12.4414	11.9567	10.9436	11.5556	11.5137	11.5365	10.0528	10.8967	10.9238	11.5353	11.3573	10.9792	11.0409	11.9897	11.624	11.5787	11.1938	12.0082	11.4809	12.0925	11.7362
ACTBL2	1.058	0.0315	0.1947	0	2.2107	0.6455	0.0195	0.5943	0.0961	0.1125	0.2224	0.0356	0	0.2185	0	0.1777	0.0674	0.145	0.1296	0.0481	0	1.0249	0.0048	0.1493	0.3615
ACTC1	0.1972	0.1758	1.2081	0.5075	1.357	2.5303	3.0328	2.1766	1.5433	0.3826	0.5855	0.2003	0.0862	0.4406	0.5139	0.9107	2.0356	2.2769	3.4113	0.2563	2.0464	3.1809	1.1843	0.2736	1.8317
ACTG1	11.3881	11.1608	11.3609	11.1065	11.01	11.1609	10.2075	11.021	11.3259	11.2775	11.4974	11.6625	11.8027	11.1529	11.0738	10.4225	11.2555	10.7709	10.447	10.4365	10.667	9.9224	10.313	11.3607	10.8608
ACTG2	2.4693	5.2175	3.6249	6.3744	8.1363	5.9227	10.5393	10.5965	9.7071	4.3937	3.5879	4.1495	3.0912	4.313	5.8243	3.4753	6.6967	7.6929	10.672	4.2051	8.3686	12.2836	8.8383	4.8479	8.9927
ACTL10	0.9098	0.2332	0.9747	2.3228	0.7939	0.5099	0.7014	0.7541	0.8815	0.7956	1.4243	1.4078	0.7914	1.5793	1.8498	2.4274	0.3004	1.3999	1.9147	2.146	1.3845	1.6315	2.7553	1.4886	1.4818
ACTL6A	5.0422	5.26	5.2395	5.2871	4.3511	5.4005	4.2715	5.3018	4.8768	5.513	5.5914	5.537	5.2024	5.1408	4.4437	4.6662	4.7084	5.2309	4.1864	4.889	3.9872	3.5198	5.5969	4.4807	4.1462
ACTL6B	0	0	0.0235	0.0191	0.1325	0.0294	0	0.0671	0.0352	0	0.0269	0.0071	0.0405	0.0305	0.0243	0.0279	0	3.5082	0.1168	0.0242	0.0952	0.3532	0.0171	0	0.175
ACTL7A	0	0	0.0342	0	0	0	0	0	0	0	0	0	0	0	0	0	0.0083	0	0	0.0315	0.0178	0	0	0	0.0317
ACTL7B	0	0.0922	0	0	0	0.0146	0	0	0	0	0.0062	0	0	0	0	0	0	0.0158	0	0	0	0	0	0	0
ACTL8	0.0363	0	0	6.2664	0	2.7364	0.0291	0.0526	0.0088	0.4442	0.0141	0.0663	2.1259	0.4587	0.1928	0.0101	0.1878	0.1154	0.0183	0.0363	0.0273	0	4.7169	0.2652	1.4059
ACTL9	0	0	0	0	0	0	0	0	0	0	0	0	0	0	0	0	0	0	0	0	0	0	0	0	0
ACTN1	6.325	5.0885	4.9903	6.2577	6.7283	5.8738	6.7065	6.9488	6.7598	5.7423	5.9236	5.1087	5.4593	5.4945	4.8838	4.8608	5.4786	6.3417	7.2131	5.8832	5.5197	7.9475	6.0449	5.1049	6.7139
ACTN2	0.0174	0.0093	0.0614	0.0753	0.8614	0.0389	1.2897	0.613	0.0401	0.0111	0.0277	0.0134	0.0036	0.0049	0.0768	0.0238	0.3796	1.045	1.4661	0.0729	0.1396	4.1518	1.0186	0.0114	0.7464
ACTN3	0.0238	0.1317	0.0086	0.0293	0.0249	0.0812	0.0775	0.0984	0.0246	0	0.0446	0.0595	0.0283	0.0161	0.0792	0.0387	0	0.0921	0.2566	0.0337	0.0701	0.0977	0.0712	0.0798	0.0871
ACTN4	8.2332	8.2471	8.1642	8.3134	8.7441	8.0581	7.2632	8.0077	7.263	7.5149	7.3022	7.5178	7.5393	8.0808	7.8204	9.6378	7.8747	9.328	8.2601	8.3995	7.8299	8.5151	8.4044	8.5485	8.1649
ACTR10	3.5761	3.7407	3.1146	3.8037	4.1755	3.7816	4.5143	3.9262	4.0607	3.5595	3.9144	4.0839	4.061	3.8207	3.4422	3.3465	3.9507	4.1778	3.687	3.5579	3.6593	3.5911	3.4907	3.2392	3.6742
ACTR1A	5.3864	5.583	5.416	4.9438	5.224	5.335	5.4347	5.6492	5.4708	5.0373	4.4774	5.2948	5.1229	5.7475	5.5958	4.9637	5.4608	5.8862	5.5432	4.8313	5.4738	6.1357	5.4107	5.3827	5.6971
ACTR1B	4.4606	5.1762	5.0759	5.4859	3.7777	4.5849	4.2906	4.3795	4.2944	4.7407	4.5478	4.7403	4.5247	5.3066	5.2254	5.2046	5.475	4.6636	4.8492	5.962	4.6843	5.0114	5.5145	5.2464	4.618
ACTR2	5.7165	5.4648	6.1775	6.3967	6.4865	6.1466	6.2268	5.8341	6.4046	6.1795	6.1861	6.0263	5.7281	6.2975	5.4325	5.6085	5.8389	5.7555	4.8685	5.9227	6.0594	4.8375	6.1977	5.6232	5.3707
ACTR3	6.4391	5.8867	6.314	6.5605	7.2569	6.4495	6.2951	6.4328	6.8003	6.7145	6.7234	6.5414	6.5693	6.5629	6.0963	6.1923	6.0033	6.884	5.6447	6.8399	6.026	5.7715	6.2003	6.4336	5.9238
ACTR3B	1.2911	2.3079	1.4245	2.1217	1.3918	1.3875	1.5073	1.0892	1.9918	1.9307	1.5234	2.2422	2.009	2.4042	1.9599	1.3123	2.5626	1.6992	1.7511	2.2205	1.3358	1.1016	3.0599	1.6877	2.2693
ACTR3C	1.9246	2.7854	2.1727	2.2108	1.3944	1.2242	1.5888	1.5823	1.4487	1.7791	1.6416	1.9879	1.298	2.1947	1.5049	2.0103	2.1041	1.9543	1.4927	1.5093	1.3386	0.7417	2.2079	2.451	1.6406
ACTR5	2.0868	2.0252	2.4892	3.3141	2.2162	2.5508	1.8934	2.3936	2.3393	2.2099	2.3985	2.9253	2.4917	2.9166	2.5933	2.9604	2.7315	2.7959	2.2849	2.6471	2.1761	2.1408	3.0816	1.96	1.9381
ACTR6	2.0915	2.0047	2.4643	2.8753	3.4077	2.7972	2.5719	2.7439	2.614	2.7022	2.7077	3.0023	2.9735	2.7015	2.2974	1.6374	1.9854	2.3031	1.703	2.094	2.481	1.7453	2.223	2.1556	1.7825
ACTR8	2.441	2.5908	1.8591	2.1836	2.3374	1.9551	2.6287	2.4678	2.7206	3.1544	3.1709	2.9523	2.9838	2.8108	2.4168	2.5606	2.9322	2.2959	1.9969	2.373	2.4364	2.2351	2.5524	1.7631	2.222
ACTRT1	0	0	0	0	0	0	0	0	0	0	0	0	0	0	0	0	0	0	0	0	0	0	0	0	0
ACTRT2	0	0	0	0	0	0	0	0	0	0	0	0	0	0	0	0	0	0	0	0	0	0	0	0	0
ACTRT3	1.411	0.1073	1.5221	0.949	0.5812	0.9219	0.9351	1.1845	0.4485	1.006	1.5318	1.0042	0.7205	0.7748	0.5882	1.4245	0.1483	0.8766	0.7778	1.0542	0.5521	1.2349	1.161	0.6768	0.8995
ACVR1	3.7062	4.8036	4.3784	3.9483	4.0623	4.6518	4.1295	4.3086	3.8063	3.8729	3.8563	3.1951	3.2379	3.8863	3.303	4.5585	3.6753	3.8693	3.7055	3.3091	3.9046	3.6237	3.3974	3.0025	3.9825
ACVR1B	3.2092	4.2238	3.2529	4.5645	3.0857	4.4148	3.3827	3.6473	2.5738	3.305	5.0364	3.8151	3.6629	4.2069	3.5412	5.7113	4.3886	3.8146	3.8041	4.6206	4.1404	3.0912	3.6217	2.7821	3.5971
ACVR1C	0.2777	0.0835	0.4911	0.2815	0.0235	0.8769	0.082	0.5148	0.4148	1.0698	0.5258	1.0134	0.4629	1.0365	0.706	0.7968	0.3899	0.0257	0.2676	0.7265	0.1928	0.1747	0.7211	0.3706	1.3333
ACVR2A	1.5641	1.0032	2.0165	2.5735	1.7895	2.1367	2.4971	1.9016	1.9633	2.3482	1.7612	2.5642	2.5655	1.9241	1.5622	1.2349	1.7083	1.7494	1.7062	1.521	2.4338	1.7689	1.1881	1.8852	2.0213
ACVR2B	0.4971	0.9352	0.5152	1.1688	0.6651	0.6482	0.7878	0.9346	0.8211	0.8638	1.173	1.1698	1.0114	1.1193	0.5588	0.9157	1.4641	0.7205	0.8275	0.8935	0.6463	1.0521	0.861	0.5829	1.2954
ACVRL1	2.8605	2.3356	3.0302	2.3199	2.5677	2.6331	3.7918	3.0756	3.0679	2.7258	2.1962	2.4057	2.0692	2.7301	3.858	3.0654	2.7747	4.3184	3.7881	2.8465	4.2964	3.4668	2.8913	2.4405	4.2557
ACY1	4.2106	3.691	4.5378	5.6007	3.7419	4.7884	4.8264	4.2797	4.1958	4.8271	4.9825	4.979	4.873	4.8083	4.8572	4.1253	4.9224	3.2266	4.1464	4.845	4.7278	3.4168	5.3376	6.4524	3.879
ACY3	3.012	4.3942	4.0751	4.5449	2.9383	4.0336	4.052	1.8453	1.122	0.4162	2.9561	4.3147	3.2963	4.4408	4.7415	3.9513	2.9491	1.15	3.883	3.2484	4.8104	2.7113	4.1307	4.1233	2.2449
ACYP1	1.9862	2.6553	3.3162	3.6191	2.9053	3.4832	2.6132	1.7618	2.4404	1.8738	1.384	3.4071	3.2376	1.9545	2.2505	1.4129	2.6719	3.7277	1.6385	2.0688	1.8099	1.7257	2.7743	2.4396	2.4042
ACYP2	1.3219	2.175	1.9669	2.3616	1.8476	2.5787	3.1908	2.2558	2.4626	1.8782	1.7408	2.916	3.0439	2.5538	2.6159	2.2977	1.9824	2.183	2.2673	2.0018	2.872	2.5847	1.4464	2.1552	2.1977
ADA	3.4451	2.2	2.3657	3.003	4.887	2.624	3.3497	3.135	3.691	2.5962	2.8014	4.1721	2.7802	2.9156	4.2573	2.6257	4.7489	2.8205	3.0214	2.7863	2.9644	2.7845	4.5182	3.5472	3.4138
ADAD1	0	0	0	0	0	0	0.0116	0	0.0225	0.0115	0.0262	0	0.0202	0	0	0.0166	0	0	0	0	0	0	0	0.0186	0
ADAD2	0.0815	0	0.0372	0.0362	0	0.0571	0.0252	0.023	0.0488	0	0.0114	0.0218	0.029	0.0396	0.3195	0.0484	0.0259	0.0135	0.0948	0.0353	0.0331	0.056	0.0342	0.0252	0.2858
ADAL	0.9533	1.2771	1.5119	1.1695	0.8022	0.9537	1.7796	1.5103	0.973	1.7777	0.8518	1.8476	0.2909	0.9831	1.2901	1.1262	1.3629	1.1034	1.0104	1.8341	1.0246	0.9654	0.7738	0.3773	1.3498
ADAM10	5.3752	3.767	4.2647	4.1491	4.6249	4.1295	4.2261	4.2288	4.8626	5.0787	3.9218	4.6537	4.7633	5.0517	3.1198	3.8512	3.9454	4	3.2397	4.2453	3.3844	2.9941	4.0936	3.634	3.474
ADAM11	0.036	0.1529	0.1529	0.0274	0.0556	0.118	0.1508	0.1495	0.0314	0.0396	0.1362	0.0573	0.1403	0.1898	0.156	0.0337	0.1162	0.2209	0.3189	0.1234	0.0408	0.3675	0.111	0.0624	0.2921
ADAM12	4.915	1.4357	2.4396	0.5165	1.2934	1.9425	3.2345	0.7355	3.4481	1.9933	1.6222	1.2782	1.5172	2.1582	0.9188	0.2245	1.4057	2.0518	2.1168	2.3743	1.3814	0.4564	2.461	2.4492	3.0025
ADAM15	4.6772	4.2504	4.901	6.2772	4.215	5.5101	4.6277	4.5353	5.1342	6.7172	5.1611	4.9147	6.1013	5.5633	5.6565	5.6133	4.7399	5.4951	5.5991	5.3726	5.0193	5.6366	5.7365	5.1776	6.0234
ADAM17	2.6418	2.4772	3.0592	2.6214	2.6201	2.8514	2.7726	2.7503	3.4709	3.0043	2.5999	2.6094	2.525	3.0502	2.4494	2.9954	2.2946	2.993	2.2269	2.8317	2.4817	1.9658	2.8462	2.0161	2.9233
ADAM18	0	0	0	0	0.0358	0.0063	0	0.0141	0	0	0.0016	0	0.0065	0.0073	0	0	0	0	0	0.0035	0	0	0	0	0
ADAM19	3.1235	2.9205	2.9833	1.7889	2.6704	3.1282	2.8521	2.3864	2.898	2.7008	1.8084	2.0472	1.9879	3.0108	3.5227	2.1888	2.0218	4.0463	3.1914	2.5327	2.8689	3.9018	3.6063	2.6277	3.7453
ADAM2	0	0	0	0	0	0	0.0081	0	0.0096	0	0.0059	0	0.0076	0	0	0	0	0	0	0	0	0	0	0	0
ADAM20	0.0098	0.0144	0.0176	0.0101	0.041	0.0037	0.0811	0.0164	0.0596	0.0279	0.0262	0.0091	0.0542	0.0408	0.0786	0.0095	0	0	0.0245	0.0162	0.0355	0	0.0301	0	0.0535
ADAM20P1	0	0.0146	0.0363	0.0945	0.0653	0.0796	0.061	0.0151	0.0376	0.0286	0.1015	0.0789	0.0454	0.0152	0.0132	0.0255	0.0158	0.0266	0.0201	0.0322	0.101	0.0456	0.0369	0.0096	0.1022
ADAM21	0.0801	0.0494	0.023	0.0365	0.0478	0.0155	0.0994	0.1365	0.06	0.0195	0.0672	0	0.0126	0.0301	0.1096	0.1395	0.0091	0.0274	0.0694	0.0505	0.0502	0.0599	0.0198	0.0219	0.1551
ADAM21P1	0	0	0	0	0.0459	0	0	0	0	0	0.0085	0	0	0	0	0	0	0.0109	0.0496	0.022	0.0125	0	0.0129	0	0
ADAM22	0.5545	0.9065	0.5932	0.4113	0.1743	0.447	0.6166	0.9673	0.9096	1.0658	0.7995	0.5932	0.4151	0.3459	0.7468	0.514	0.1883	0.7904	1.2192	1.5363	0.9981	0.4064	0.1876	0.4017	1.1171
ADAM23	0.9328	0.2446	0.6433	0.4651	0.8862	0.4119	1.9953	1.8826	1.8282	0.1911	0.2512	0.0753	0.1648	0.6324	0.9894	0.5048	0.784	1.2422	1.8789	0.6293	1.7022	1.1808	0.8269	0.3465	1.5993
ADAM28	4.2264	4.1358	3.7019	3.2353	4.5126	2.8232	3.7238	4.6675	2.4099	2.0293	4.1454	2.0431	3.2798	2.7889	2.4173	2.4672	3.8403	1.9054	1.9308	2.1223	3.5036	1.67	1.3369	0.8665	1.4094
ADAM29	0.0246	0	0.0075	0	0	0	0	0.0175	0.0098	0	0.0109	0	0.002	0	0.036	0	0.0072	0.0033	0	0	0	0	0	0	0
ADAM30	0	0	0	0	0	0	0.0091	0	0.0055	0.0389	0	0.0415	0.0056	0	0	0	0	0	0	0	0	0	0	0	0
ADAM32	0.1073	0.0603	0.0846	0.0689	0.0961	0.2773	0.4974	0.2374	0.2182	0.0881	0.0603	0.0431	0.5738	0.0582	0.2297	0	0.0675	0.1856	0.1026	0.093	0.2373	0.0968	0.0407	0.0171	0.1895
ADAM33	0.369	0.0314	0.8067	0.952	0.6605	1.5492	2.8007	2.3014	1.6363	0.3575	0.2748	0.1136	0.1503	0.2416	1.9626	0.5239	0.8597	1.4835	2.8554	0.616	2.1722	2.7356	1.1992	0.7304	2.8941
ADAM3A	0	0	0	0	0	0.0035	0	0.0225	0	0.0025	0.0043	0	0.0099	0	0	0	0	0	0	0	0	0	0	0	0
ADAM6	0	0	0	0	0	0	0	0	0	0	0	0	0	0	0	0	0.0259	0	0	0	0	0	0	0	0
ADAM7	0	0	0	0	0	0	0.0101	0	0.0039	0.0095	0.0035	0.003	0.0122	0	0	0	0	0.0052	0	0	0	0	0	0	0.0033
ADAM8	3.4373	2.3744	2.0711	5.0512	2.8295	3.3543	2.1653	3.7003	3.1485	3.0007	4.5042	2.6465	2.8737	3.8145	3.3595	4.736	2.342	2.9503	2.9258	4.1798	2.4036	1.4624	3.3604	3.6889	3.4326
ADAM9	6.1526	5.2605	4.9412	5.3947	6.524	5.6855	5.187	6.5259	6.2831	7.0772	7.0743	4.9173	6.8684	7.0985	3.7357	4.7622	5.5491	4.1675	4.1184	5.6543	3.892	3.7933	4.3609	3.9212	4.2022
ADAMDEC1	3.0712	3.496	2.749	0.8047	4.0495	1.8278	3.966	3.2824	4.0577	3.9375	3.2746	4.066	3.8446	3.3027	3.5589	2.4337	3.5196	3.3131	2.0208	3.8611	2.9228	1.7324	2.9951	3.0207	0.9096
ADAMTS1	4.1603	1.7103	3.8018	2.2279	3.1228	3.4321	5.4714	4.1768	5.1655	3.2917	2.9888	2.4762	2.479	2.6162	4.9072	2.9146	3.7036	4.8974	5.4822	3.5302	4.3125	4.3543	3.6343	2.1346	5.8555
ADAMTS10	1.4733	0.7403	1.6563	0.8993	0.8449	1.8416	1.3897	1.0589	1.0436	0.6873	0.4567	0.4681	0.4175	0.6907	1.8356	0.8966	0.943	1.7244	2.0799	1.8516	1.9064	2.1852	1.4238	0.9591	2.8473
ADAMTS12	4.0172	1.788	3.5088	1.3495	1.8934	2.4616	2.639	2.4144	3.317	3.6258	2.1092	1.5764	1.3692	2.9256	0.5177	0.8645	1.8821	4.0997	1.8369	3.0157	1.161	1.4415	2.2819	2.1506	3.2273
ADAMTS13	0.1399	0.5555	0.5229	0.7197	0.2078	0.5404	0.1729	0.0964	0.101	0.0492	0.1255	0.4589	0.3863	0.3689	0.3826	0.268	0.7387	0.4296	0.2324	0.3989	0.1971	0.2834	0.6581	0.1753	0.6532
ADAMTS14	1.4816	0.6889	2.1375	1.0512	0.7949	1.7759	1.6118	0.9665	1.6046	1.5008	0.963	2.65	1.0071	1.5557	1.8659	0.533	0.7944	1.9936	1.3312	1.2161	1.5261	1.0691	1.1237	1.4148	2.6186
ADAMTS15	1.4593	0.135	0.4693	0.5712	0.2473	0.2714	2.1205	0.6739	0.8408	0.7563	0.1885	1.211	1.0068	0.5453	1.5755	0.1794	0.7633	0.7954	2.3452	1.1472	1.5972	0.7806	1.1482	1.5562	2.7775
ADAMTS16	2.0893	0.0652	0.3968	0.2504	0.2687	0.5886	0.4474	0.1887	1.4596	0.3294	0.2135	0.0757	0.0598	0.7223	0.2078	0.0631	0.1666	0.9957	0.5655	0.9278	0.2406	0.2726	0.348	0.2751	2.0916
ADAMTS17	0.4248	0.0134	1.2632	0.7424	0.0734	1.5551	0.2721	0.6294	0.3375	0.3794	0.1555	0.7072	0.7679	1.3358	0.3276	1.496	0.0499	0.2779	0.8372	1.4003	0.3934	0.6207	0.2588	0.2239	0.8914
ADAMTS18	0.2136	0.0073	0.1919	0.1486	0.1582	0.1397	0.5286	0.2874	0.713	0.1021	0.1174	0.041	0.0877	0.1379	0.1569	0.1077	0.6026	0.1354	0.2942	0.2075	0.2786	0.2621	0.7503	0.0109	0.5785
ADAMTS19	0	0	0	0	0	0.0079	0.037	0.0174	0.0308	0.0274	0.45	0.0549	0.0036	0.0066	0.0116	0	0	0	0.0033	0	0.0603	0.0606	0.0052	0	0.0263
ADAMTS2	5.2627	3.4667	4.6787	2.7071	4.3619	4.9641	4.277	4.2185	4.7141	4.9821	3.0676	2.7517	2.9321	4.6576	2.2544	2.513	3.5923	5.5074	3.9023	4.4398	3.9278	3.0739	5.0685	5.0353	5.2611
ADAMTS20	0	0	0	0	0.0017	0.003	0	0	0.0019	0	0.0042	0	0.024	0	0	0.0136	0.0035	0.0019	0	0.0017	0	0	0.0114	0	0.0198
ADAMTS3	0.234	0.0617	0.4217	0.1209	0.3578	0.3805	1.0147	0.3944	0.5175	0.208	0.1524	0.1206	0.0972	0.2624	0.3123	0.0911	0.1587	0.5258	0.4607	0.3314	0.3962	0.4432	0.1956	0.1041	0.6091
ADAMTS4	5.4385	3.1701	3.7324	1.8553	2.82	3.5317	3.1336	2.9277	4.4087	3.6007	2.0883	2.0675	2.1654	2.4947	3.1059	1.9138	3.0513	4.1514	4.2354	3.2281	2.2673	2.6081	3.6128	2.8377	4.6529
ADAMTS5	2.1378	0.8771	1.3166	0.4808	1.9346	1.8637	2.7777	1.1233	2.2248	1.7238	0.8466	1.0537	1.0284	0.8499	0.9146	0.5746	0.8259	2.449	1.319	1.5533	1.364	0.9555	1.7845	0.7802	1.9884
ADAMTS6	0.4442	0.2546	0.6078	0.8948	0.498	0.8222	0.4199	0.3723	0.6731	0.7769	0.4453	0.2644	0.2693	0.3596	0.354	0.1418	0.2593	0.7101	0.313	0.7759	0.5586	0.4201	0.5975	0.2674	0.7009
ADAMTS7	2.436	1.2954	2.5564	1.3449	1.8239	3.2275	1.5744	1.1756	1.6332	1.8795	1.2026	1.0163	0.9875	2.0692	1.2429	1.6758	1.1347	2.8929	1.8364	2.1029	1.3365	1.5684	1.8748	1.8195	2.8361
ADAMTS8	0.1843	0.0831	0.4951	0.4844	1.5967	0.2256	3.0041	2.2467	2.362	0.3359	0.7643	0.1726	0.1701	0.9432	1.1482	1.2026	0.7707	2.1998	3.6263	0.211	2.254	3.7238	0.8165	0.1601	2.5293
ADAMTS9	2.0702	0.8898	2.667	1.1619	1.3702	1.9158	2.7702	1.6964	2.2626	1.6319	3.4301	1.088	1.2808	1.2738	1.283	1.5232	0.9902	1.4984	2.045	1.737	1.77	1.7957	1.3603	0.5845	3.4649
ADAMTSL1	0.8731	0.2033	0.8083	0.2501	0.4587	0.4572	1.7247	0.7783	1.2807	0.3709	0.3503	0.1599	0.3596	0.4904	1.2028	0.6253	0.2615	0.9146	1.447	0.9169	1.4107	0.949	0.5005	0.1447	2.3691
ADAMTSL2	0	0	0	0	0	0	0	0	0	0	0	0	0	0	0	0	0	0	0	0	0	0	0	0	0
ADAMTSL3	0.3528	0.1069	0.4372	0.6652	0.8097	0.9075	1.8286	1.6247	1.6804	0.1851	0.3596	0.1504	0.2119	0.3271	1.6589	0.8505	1.0414	1.514	1.869	1.166	1.3974	1.9473	0.5159	0.0915	1.3695
ADAMTSL4	2.6568	1.3975	3.7018	1.2773	2.2279	4.7199	3.7115	2.67	3.8716	2.6129	2.9476	0.999	1.1899	2.5584	3.2377	2.0898	1.9439	3.5328	3.2791	2.0987	3.2768	3.0698	2.6947	1.5595	3.5962
ADAMTSL5	2.5765	0.2701	3.0605	3.5816	0.9811	2.8969	1.725	1.383	2.4947	1.8437	1.5482	2.2512	1.9919	2.7939	1.6537	0.3067	0.9894	2.0826	1.1152	1.1894	2.467	1.1241	1.8722	2.7843	2.0893
ADAP1	5.0158	4.9479	5.3966	5.9252	3.8744	5.0057	4.0806	4.3051	3.7513	4.0512	4.9102	5.1999	5.055	4.7243	4.954	5.7515	2.7986	5.9906	4.3423	5.3486	4.2094	5.1275	5.8408	5.9477	3.9121
ADAP2	2.9799	3.0232	2.4342	1.6238	3.0447	2.361	3.4608	3.0577	3.6082	3.2135	2.0985	2.0421	2.1648	2.5041	3.4206	3.1977	3.3246	3.3409	2.6462	3.6447	3.1396	3.0306	2.7548	3.036	3.1086
ADAR	6.1406	5.528	5.6896	5.4689	5.8084	5.6986	6.3361	5.7743	6.4793	6.3716	6.2018	6.1045	6.5867	5.9008	5.5725	6.6027	5.9159	6.0736	5.5403	6.4325	5.3819	6.5001	6.3951	5.5016	6.074
ADARB1	2.0373	1.1332	1.1791	0.9903	1.6261	1.2612	2.1417	1.8342	1.6548	1.5705	0.9219	1.2724	1.7882	1.2922	2.1234	0.9582	2.4096	1.9833	2.5233	1.8117	2.0724	3.2454	1.4531	1.106	2.8404
ADARB2	0.0211	0.0136	0.0098	0.0484	0.0267	0.1395	0.0418	0.0657	0.0148	0.0531	0.1621	0.0017	0.0255	0.099	0.1589	0.1794	0.0334	0.1184	0.0768	0	0.1162	0.1594	0.1467	0.0099	0.0718
ADAT1	2.275	1.9782	2.2275	2.6379	2.4576	1.8516	2.7174	2.2134	2.8524	3.3169	2.8413	2.5037	2.329	3.3111	2.2149	2.8736	3.5248	2.4134	2.0356	2.9213	2.1299	1.6912	2.5993	1.3436	2.5562
ADAT2	0.694	0.6723	0.7747	1.5328	0.8574	1.2717	0.7562	0.8287	1.0033	0.9627	0.6081	1.815	1.5446	0.9105	0.7342	0.4129	0.912	0.862	0.3988	1.0934	0.6402	0.423	1.1144	0.5919	0.7213
ADAT3	3.4106	2.7871	1.5961	3.4573	2.1626	2.6913	1.9393	1.6	2.4297	2.0186	2.6499	2.8133	2.9872	3.3724	3.715	2.3743	1.9316	3.7006	2.7189	2.5293	2.3371	2.2274	2.5314	3.5657	2.847
ADC	0.6736	0.4028	0.5091	0.3012	0.4677	0.4824	0.3907	0.7905	0.6173	0.19	0.2274	0.4218	0.3928	0.4312	0.4634	0.2457	0.4246	1.1338	0.8033	0.8714	0.847	0.8729	0.7118	0.294	1.4046
ADCK1	2.0079	1.5915	1.51	2.808	1.6132	1.8109	2.0429	1.7854	2.0438	1.9332	1.2898	2.4963	1.2548	2.4	2.6448	1.4009	2.0035	2.209	2.07	1.9767	1.7849	1.6269	2.7006	1.9538	2.3046
ADCK2	3.4772	4.6101	3.872	4.0445	3.2299	3.254	3.3948	3.1343	3.8295	3.7841	3.3196	3.6994	3.8749	4.3487	3.9905	3.7739	4.2706	4.5177	3.4876	3.4527	3.5022	3.1881	4.6445	4.313	3.7596
ADCK3	1.8214	2.1057	2.9381	4.4772	1.6647	2.3495	2.8716	3.8943	2.7495	3.5824	4.0648	4.0043	4.2487	2.9298	3.5194	3.809	3.4749	2.2928	3.6555	3.5148	3.4317	3.0973	4.0617	2.7058	3.732
ADCK4	2.627	3.2658	3.4853	2.7111	2.3455	2.3918	1.7548	2.2138	2.1315	1.6362	2.4593	2.4363	2.3818	3.1691	2.6534	4.5604	2.9909	2.6549	2.7121	3.364	2.4921	2.6672	3.1312	2.7763	2.6746
ADCK5	2.1526	2.5946	3.4274	4.0808	1.8787	2.9031	2.5314	2.8073	1.9705	3.3152	2.801	4.3448	4.584	3.5155	4.2844	2.4249	3.7719	3.1695	3.0609	2.829	2.1992	2.088	3.9658	3.5579	1.6533
ADCY1	0.204	0.1	0.353	0.1359	0.1388	0.2739	0.4867	0.5801	0.2412	0.216	0.1332	0.2647	0.202	0.2101	0.394	0.2301	0.1307	0.4493	0.7188	0.4701	0.9835	0.5299	0.2581	0.138	1.2677
ADCY10	0.0088	0.0379	0.0555	0.048	0.0162	0.0189	0.0329	0.0116	0.0255	0.0039	0.0835	0.0168	0.0584	0.0338	0.023	0.0198	0.0102	0.0093	0.0053	0.0096	0.0498	0.0055	0.0208	0	0.0301
ADCY2	0.2298	0.1661	0.2672	0.3317	0.2941	0.5956	1.6003	1.4296	1.0982	0.3047	0.2686	0.0714	0.1506	0.3674	0.142	0.2034	0.2318	0.8763	1.151	0.1603	1.0609	1.3581	0.5288	0.3798	0.8927
ADCY3	3.6672	3.4851	3.723	4.185	3.3346	3.1538	4.0504	3.8417	3.9083	3.8628	2.9919	4.4176	3.8215	3.4698	3.7733	4.0814	4.1485	4.7432	4.3502	4.4098	3.652	3.2061	4.418	3.3977	4.9401
ADCY4	1.0078	0.656	2.1007	1.6143	1.3963	1.6169	1.8579	1.4761	1.8781	0.9731	1.2323	1.0216	1.0695	1.204	2.4984	1.0358	1.455	1.9756	2.1504	1.4377	1.859	2.0459	1.4045	0.7189	3.3401
ADCY5	0.4121	0.1599	0.8188	0.9375	2.3007	2.2912	3.0659	3.3713	1.875	0.1481	0.2611	0.2105	0.2367	0.4758	2.0036	2.409	1.5754	4.1998	4.1563	1.0745	2.9064	4.7187	2.1517	0.1765	3.3877
ADCY6	2.6664	2.6745	4.2958	3.2296	2.3876	3.0233	2.332	2.0887	2.3654	2.2799	3.3086	2.8158	2.7368	2.9456	2.4159	3.6783	2.8153	2.9969	2.718	3.0024	2.3584	2.7084	2.8917	2.2785	3.1444
ADCY7	3.0457	2.1495	2.2051	3.197	2.9312	2.6705	3.2162	2.431	3.358	3.0809	2.6554	2.025	2.5548	3.1048	2.9777	2.7308	2.603	2.8519	2.2299	3.6816	2.6256	2.1987	3.1005	2.2089	2.9593
ADCY8	0	0	0.0121	0	0	0	0.05	0	0.0506	0.0112	0.0049	0	0.0009	0	0	0	0	0	0.0166	0.0056	0.0186	0.0098	0	0	0.0112
ADCY9	3.2784	2.0101	3.3475	2.91	2.5953	3.2612	3.2957	3.411	2.5894	2.4165	2.718	2.076	2.183	2.6713	2.4775	2.4425	1.8113	3.645	3.7741	3.2106	3.0999	4.2849	2.9157	2.3347	3.4665
ADCYAP1	1.1981	0.0665	0.78	0.0213	1.4739	0.0656	3.127	0.4603	1.3828	0.0772	0.2054	0.038	0.036	0.0491	1.0961	0.3924	0.4605	1.0623	1.8217	0.2395	1.8882	0.7688	0.2539	0	1.3311
ADCYAP1R1	0.1033	0.0134	0.024	0.0168	0.0596	0.0668	1.2615	0.2488	0.4204	0.0502	0.0253	0	0.0053	0.0155	0.4193	0.0446	0.1229	0.3466	1.1386	0.1116	0.3007	0.5331	0.1362	0.0346	1.5395
ADD1	4.2208	4.1444	4.6047	4.2362	4.2657	4.1322	4.8633	4.7814	4.612	4.0939	4.4101	4.5166	4.5202	4.4322	4.9454	3.7237	5.0429	4.4984	5.0006	4.5443	4.5273	5.2423	4.2555	3.8947	4.834
ADD2	0.5337	0.051	0.101	0.0363	0.2896	0.0149	0.3211	0.2527	0.5055	0.2942	0.0321	0.0255	0.0439	0.1315	0.6258	0.08	0.2028	0.2347	0.7056	0.3043	0.5004	0.5097	0.1378	0.0418	1.2322
ADD3	3.6132	4.3599	5.5219	5.2449	4.2876	4.5185	5.6132	4.7481	4.276	4.9587	4.3316	6.395	5.2184	5.2206	4.8474	4.1843	6.1834	4.2106	3.2928	3.8823	4.895	3.3174	4.9834	4.19	4.4837
ADGB	0	0	0	0	0.0135	0	0.0149	0	0.0022	0.0037	0.0016	0.0004	0.0122	0	0.0115	0	0	0	0	0.0032	0.0109	0	0	0	0.0001
ADH1A	0.2131	0	0.138	0.0266	0.0172	0.0179	0.4852	0.5541	0.6979	0.3214	0.1604	0.0503	0.0321	0.5895	0.7068	0.3591	0.3877	0.0618	0.5808	0.1334	0.4648	0.1439	0.077	0.0141	1.4715
ADH1B	2.6539	0.0735	2.5757	1.0307	0.3293	0.4848	5.622	4.6757	4.2928	0.5387	1.4819	0.201	0.9546	2.2844	5.0826	2.1214	2.539	2.2652	4.5392	2.7775	4.9931	3.9385	0.8361	0.0787	6.4039
ADH1C	4.9032	4.813	7.58	2.294	0.1315	6.1505	4.2409	5.3542	3.302	2.4849	6.6975	1.4602	4.6722	6.5909	5.0083	4.2969	4.9513	3.4109	5.9685	4.077	5.2626	4.6535	2.6583	1.9033	3.6259
ADH4	0.2355	0	1.2833	0.3665	0.0875	0.3197	2.785	0.0918	0.5782	0	0.1952	0.8883	0.1715	0.2791	5.7782	1.2639	0.0225	0.0917	0.4187	0.0482	0.1405	0.4625	0.1537	0.3308	0.3355
ADH5	4.3472	4.5242	5.1102	4.2985	4.8384	4.6704	5.4912	5.305	5.3239	4.8802	4.3252	5.2772	4.1691	5.1879	4.8884	4.5163	4.9126	4.35	4.656	4.0085	4.3424	4.4533	4.026	4.3468	4.2523
ADH6	3.559	2.5031	4.8131	1.4807	0.0538	1.2738	3.8713	0.2866	0.1894	0.7796	0.4286	3.7626	0.2276	3.5271	4.05	4.316	0.8313	0.1496	1.2469	0.1023	2.3901	0.7386	0.8538	3.2493	0.1235
ADH7	0	0.1668	0.0104	0	0.0027	0	0	0	0	0.027	0.0322	0	0.6504	0.1158	0	0	0.0445	0.0324	0	0	0.0106	0	0	0	0
ADHFE1	0.0382	0.0961	0.2393	0.0505	0.8169	0.5196	1.2724	0.8724	0.7501	0.2618	0.1878	0.1552	0.6209	0.1003	0.7443	0.4068	0.405	0.6121	0.9723	0.399	0.8593	1.8014	0.4809	0.101	1.4219
ADI1	4.1462	4.2438	3.7948	4.356	3.986	3.6233	4.2647	4.1492	3.7826	4.6857	4.3659	4.2897	4.7284	4.2752	4.366	4.3749	4.1167	3.5184	3.8895	3.3587	4.102	4.0126	4.0026	5.5245	3.8314
ADIG	0	0	0	0	0	0	0	0	0	0	0	0	0	0	0	0	0	0	0	0	0	0.074	0	0	0
ADIPOQ	2.9308	0	0.0159	0	0	0	1.1731	0.1388	0.0158	0.0056	0.0964	0	0.0036	0.0025	2.5385	0	1.7726	0.6358	2.1359	1.7382	0.2349	0.4151	0.0453	0	6.2452
ADIPOR1	6.2504	5.8052	5.7457	6.6912	5.5252	5.7034	5.6525	6.5225	5.9804	6.8856	7.0488	5.9543	6.1867	6.1231	5.5992	6.4373	5.7425	6.4384	5.8323	6.2598	5.9356	5.6042	5.9547	5.9	5.8624
ADIPOR2	4.088	4.3778	4.9012	4.6421	4.2335	4.3547	4.2263	3.9075	4.3318	4.4826	4.4919	4.1983	4.2859	4.4435	3.9074	4.9636	4.1154	4.3053	3.4569	4.0604	4.0936	3.5322	4.2419	3.9646	5.6424
ADK	3.257	2.8414	3.4665	3.6921	3.6933	3.6796	3.6401	3.712	4.3282	3.8313	3.0273	3.83	3.7781	3.301	3.5726	1.8031	3.4276	3.6288	3.1524	4.1012	3.248	2.2465	3.8468	2.8627	3.0036
ADM	4.9732	3.1213	2.5787	3.349	2.0373	3.1118	3.5556	2.4526	4.1993	5.1163	3.5302	4.543	4.1086	3.7067	3.0377	2.6305	2.07	3.8472	2.5029	2.3831	3.5849	2.4789	2.0844	4.5196	2.7869
ADM2	1.6992	0.2793	2.5452	3.0139	0.9708	2.8502	1.0203	1.3839	1.4209	2.1841	1.6663	1.4125	0.4966	2.3512	2.5859	2.9661	1.295	1.6601	2.6203	1.764	2.5572	0.9464	2.5277	1.4636	1.3288
ADNP	3.505	4.2449	4.4414	5.0161	4.1343	4.1675	4.654	4.8844	4.4882	4.7384	4.8453	4.8708	4.9096	4.667	4.0801	5.4728	5.0231	4.811	3.8918	5.3036	4.1661	3.7773	4.67	3.412	4.0303
ADNP2	3.192	0.587	2.4051	2.7756	2.0858	2.5332	2.9241	2.8019	3.3338	3.5391	2.7903	3.2857	3.5951	3.3934	2.444	2.6368	3.2429	2.6084	2.4772	3.1466	2.5591	2.2273	2.8682	2.2668	2.5072
ADO	3.4115	3.3551	3.1961	3.5094	3.4253	3.3154	3.3859	3.5415	3.5122	3.0446	3.524	3.6475	3.4939	3.9881	3.1528	3.6368	3.551	3.8563	3.3201	3.9838	3.3255	3.4526	3.2875	3.1177	3.5416
ADORA1	1.2632	2.8307	0.543	0.4787	0.8306	0.6705	1.6098	0.8435	0.7698	0.9103	2.2358	0.1431	0.1674	0.8665	1.4286	0.9291	0.7703	0.7578	1.3786	0.7279	1.1804	0.5701	0.9537	1.0892	1.9059
ADORA2A	1.2871	1.3596	1.2554	0.7222	1.6737	0.7331	1.1007	1.2872	1.313	0.7764	0.744	0.9982	1.0629	1.4919	3.3143	2.4457	1.6628	1.3459	1.73	1.5504	2.005	1.4101	1.5133	0.9957	1.8697
ADORA2B	1.1951	0.4759	0.4532	2.5339	1.3108	0.9593	2.123	1.5138	3.3142	3.2896	2.3895	3.2316	1.0804	2.6325	0.59	0.9159	0.4078	3.6127	0.9652	0.8603	2.4222	1.0017	2.3457	1.0902	1.0027
ADORA3	1.2756	1.2368	1.812	0.6155	1.6323	1.1736	3.0243	2.7911	1.8337	1.9579	1.4547	1.1547	1.2562	1.0349	1.7956	1.0151	2.2733	1.7113	1.7753	2.1783	2.1917	1.9033	1.1765	1.4843	1.0325
ADPGK	1.3314	1.5717	1.1843	0.967	0.6554	0.7858	0.7726	0.758	1.3468	1.2081	0.9239	1.0058	0.9539	1.4233	1.3325	2.2179	1.4972	1.379	0.8012	1.8019	1.1622	0.7434	1.2695	0.7946	1.3275
ADRA1A	0.0396	0.024	0.0156	0.0151	0.0338	0.0228	0.1357	0.0519	0.1494	0.0534	0.0359	0.0091	0.0584	0.0249	0.1376	0.0372	0.0435	0.0862	0.3168	0.04	0.215	0.1451	0.058	0	0.4547
ADRA1B	0.4261	0.0582	0.5331	0.2969	0.0193	0.2384	0.1018	0.1282	0.1932	0.4084	0.1042	0	0.0149	0.1039	0.2314	0.34	0.0678	0.4036	0.3337	0.5383	0.2302	0.1457	0.0692	0	0.9354
ADRA1D	0.241	0.1534	0.1868	0.4011	0.8171	0.1418	1.3101	0.8634	0.3528	0.0895	0.0609	0.1397	0.0219	0.1046	0.6354	0.0892	0.3212	1.1307	1.6941	0.3309	0.498	1.9048	0.7287	0.0645	1.2984
ADRA2A	3.6328	0.3192	5.26	3.719	0.3044	3.6866	4.4378	1.4861	1.8399	0.5241	5.858	4.1664	2.3493	2.0488	4.1885	3.5647	1.013	1.3616	3.9068	1.1655	4.3339	2.7877	0.9579	3.1741	3.557
ADRA2B	0.2987	0.027	0.5813	0.1672	0.1752	0.2858	0.2676	0.4612	0.2009	0.0459	1.0392	0.2255	0.352	0.4635	0.2166	0.6888	0.2035	0.4872	0.3112	1.192	0.1842	0.6513	0.0435	0.2889	1.0212
ADRA2C	1.6972	0.1097	0.4618	1.8781	0.3404	1.3109	0.6473	1.0114	0.6502	0.2731	2.5311	0.8968	0.4251	1.9467	1.7003	1.2464	0.8946	0.8169	2.6068	0.9123	1.5586	2.292	0.4057	0.8131	1.4916
ADRB1	0.115	0.1621	1.5961	0.4837	0.3202	0.6231	0.1128	0.3002	0.1541	0.1843	0.116	0.2941	0.3341	0.1996	0.7274	0.3933	0.9477	0.29	0.2544	0.4682	0.698	0.3955	0.2274	0.3079	0.9872
ADRB2	1.0692	0.2684	1.0716	0.1062	0.7027	0.4303	1.8583	1.127	1.1004	0.1692	0.2505	0.2698	0.5087	0.3232	2.1039	0.9187	0.3555	1.1876	1.7003	0.8581	1.6534	1.8941	0.8458	0.3317	1.4325
ADRB3	0.0559	0	0	0	0.2936	0.0078	0.1614	0.22	0.3945	0.0294	0.0073	0.0095	0.0495	0.026	0.0744	0.2719	0.3919	0.2339	0.7417	0.0756	0.2201	1.5935	0.0247	0.0328	0.8282
ADRBK1	5.2858	5.9404	5.3313	6.6358	4.696	5.6542	4.6482	5.2363	5.5815	5.6119	5.2993	5.8186	5.638	5.8434	6.4113	7.059	6.3178	5.4993	6.3362	6.8351	5.723	5.456	6.0074	5.4288	5.5778
ADRBK2	0.9569	1.3831	1.1639	0.7568	1.4063	1.1752	2.2527	1.2814	2.1369	1.4301	0.9498	2.0571	1.712	1.2287	2.1674	2.3703	1.3772	1.413	1.1035	1.4654	1.9327	0.9256	1.677	0.6241	1.9805
ADRM1	5.5895	6.0402	5.7544	6.1767	5.4337	5.7187	4.5852	5.665	5.3242	5.5918	5.1271	5.6649	5.7997	5.7143	5.9328	6.9732	6.1827	6.4607	5.7586	6.2637	5.4097	5.7023	6.2891	6.115	5.6449
ADSL	4.0848	5.1398	4.653	4.5183	3.9925	4.2259	5.0528	5.1101	5.2271	4.8569	4.2825	5.5366	5.0628	4.5371	4.7991	4.7965	5.4214	3.8582	4.4729	4.2475	4.1108	4.0775	4.8785	4.183	4.7569
ADSS	3.9101	3.0494	3.7181	4.5773	4.4617	4.089	3.7473	4.2079	4.3114	4.8724	5.1766	4.1457	4.3337	4.0552	3.508	4.2794	4.2775	3.3644	3.1252	4.454	4.0345	3.0045	4.4714	3.499	3.7609
ADSSL1	1.5128	1.2306	0.635	0.8421	0.3362	1.4339	2.1592	1.8989	1.2296	1.2164	1.9074	0.2998	0.7592	3.2594	1.4411	0.6617	0.5745	1.6103	1.5899	0.9461	1.7719	1.4848	0.7076	1.7262	2.6007
ADTRP	0.2779	0.1692	0.8871	1.5321	1.7566	2.4483	2.9532	0.8324	0.1595	1.778	2.8006	3.8455	2.3506	1.098	3.1895	3.7311	6.2304	0.5078	2.2794	1.024	3.9511	0.8233	3.3427	3.2834	0.6198
AEBP1	8.434	5.6825	7.2222	5.8845	6.7447	8.5189	7.0602	7.3318	6.5919	6.2808	5.3262	4.3862	4.4452	6.2617	6.7351	6.0923	5.9839	8.2196	8.0769	8.3018	7.6209	7.9073	6.8484	8.0683	7.5031
AEBP2	2.4391	3.1601	2.8055	3.0892	3.2029	2.9753	2.5945	2.2646	2.7914	2.4234	3.0533	2.6831	2.7349	2.8746	2.155	3.2409	3.5761	2.4816	2.3927	2.7708	2.7305	2.5655	2.8873	2.2187	2.5523
AEN	3.4627	3.2286	4.0389	2.6738	2.8018	2.8486	2.7095	3.0254	3.2873	3.3065	4.0371	3.476	3.5141	3.9181	3.3814	4.9683	4.1185	3.1091	2.331	3.7757	2.8788	2.9897	3.159	2.8268	3.095
AES	5.9658	7.4151	5.9114	7.0905	6.3361	6.5818	5.9369	5.6776	5.5962	5.9114	6.1897	5.9114	5.4789	6.574	7.2523	6.47	6.6834	6.8308	6.6801	6.1466	6.871	6.8527	6.2161	6.8198	6.4138
AFAP1	3.5252	2.6529	3.2074	3.8152	3.9993	3.7704	4.1536	3.865	3.6307	3.9899	3.1525	3.298	3.0446	3.4402	3.2094	2.7117	2.9451	4.09	3.9885	4.0098	3.8671	4.1897	3.7575	3.0731	4.2965
AFAP1L1	1.2211	1.1404	2.5173	1.541	1.809	1.6526	2.5113	1.8407	2.3627	1.7074	1.3657	0.7411	0.9862	1.1142	1.7073	1.1667	1.5294	2.1968	2.0902	1.852	1.809	1.9561	1.4645	0.9527	3.3647
AFAP1L2	1.7654	0.8626	1.6331	2.5546	1.6832	2.4405	2.0258	2.3726	1.9312	2.9145	1.3444	1.171	0.9894	1.8094	2.1506	1.4051	0.9872	2.0878	2.0735	1.9352	2.3636	2.3131	1.498	1.1915	2.6404
AFF1	2.9995	2.8242	3.6103	2.8776	2.8416	2.9669	3.8715	3.5166	3.7686	3.3688	3.6777	3.4931	3.2896	3.6983	2.6281	3.2317	4.1551	3.6474	3.2712	3.3103	2.9696	3.4594	2.952	2.5452	3.5317
AFF2	0.1021	0.0563	0.0571	0.0494	0.0394	0.0228	0.2708	0.0957	1.3307	0.0249	0.0164	0.1086	0.0376	0.0398	0.2395	0.1933	0.2075	0.048	0.1358	0.0605	0.3535	0.0875	0.0783	0.0135	0.203
AFF3	0.1084	0.044	0.1535	0.1787	0.1634	0.2335	0.8987	1.0417	0.378	0.1818	0.2595	0.1512	0.2242	0.2589	1.9706	0.3974	0.3922	0.5325	1.2956	0.2443	1.3407	1.5641	0.2043	0.0841	0.8651
AFF4	4.4871	2.7744	3.4206	3.1869	3.6208	3.5946	4.4155	4.1932	4.4172	3.9794	4.7482	3.8969	4.0565	4.1147	2.6695	3.4867	3.6097	3.8878	3.1103	3.8827	3.5682	3.0509	3.2728	2.5309	3.2963
AFG3L1P	0.8247	0.8593	1.2412	2.4749	1.5328	1.4727	0.8225	0.9122	1.3224	1.3562	0.9546	1.7053	1.424	1.2633	1.707	1.3816	1.6358	1.0891	0.8604	1.4614	0.9682	0.9794	1.7445	0.7548	1.4506
AFG3L2	4.0378	4.5803	5.0938	4.8306	4.0544	4.6369	4.4546	4.3118	4.8142	5.772	4.8317	5.2603	5.0357	5.0834	4.8447	5.0553	4.7516	4.1024	4.2482	4.5518	4.476	3.9248	5.3102	4.6436	4.4898
AFM	0	0	0.0185	0	0.1033	0	0	0	0	0	0.6854	0	0.0076	0	0	0	0	0.0112	0	0	0	0	0	0	0
AFMID	2.3596	3.3581	2.1998	3.0129	1.9957	2.2253	2.1327	2.2552	1.9304	2.5249	3.6236	3.8728	2.8387	2.4208	2.4799	3.5188	2.9743	1.7909	2.6725	2.3509	2.6953	2.3403	1.8094	2.3483	2.1844
AFP	0	0	0.9027	0.006	2.6814	0.0176	0.026	0.0325	0	0	0.037	0.0318	0	0.0099	0.0172	0.0321	1.5787	0.0873	0.0145	0.0431	0	0.0172	0.0283	0.0373	0
AFTPH	3.224	4.1359	4.3292	4.6346	4.0072	4.2893	3.7861	3.8512	4.0023	4.2712	4.4363	4.1358	3.8828	4.1891	3.816	4.417	3.978	3.835	3.2067	4.0098	3.9082	3.3313	3.9774	3.7849	3.0646
AGA	2.2508	2.327	2.3961	3.1843	2.9887	2.8759	3.7184	3.6577	2.5449	3.1945	3.4366	2.851	2.5177	3.281	3.0999	3.0697	2.7326	2.4163	2.9511	2.8605	3.5498	2.3306	2.0774	1.839	2.5586
AGAP1	2.2062	3.2393	3.1708	3.2614	1.4502	2.463	2.4703	2.7628	2.3898	2.903	2.0843	2.7973	3.0731	2.6455	2.4062	2.9279	2.7234	2.7398	3.0176	2.6186	2.1785	3.6626	2.5578	2.4756	2.8845
AGAP11	0.0965	0.0363	0.5264	0.4773	0.2286	0.4531	0.217	0.2329	0.2739	0.1486	0.6746	0.282	0.3398	0.4374	0.3514	0.1162	0.6578	0.3222	0.3985	0.911	0.3583	0.519	0.2313	0.066	0.7703
AGAP2	2.6018	1.8746	1.1979	1.5092	1.8806	1.9289	1.2214	2.1084	2.2824	1.8648	1.4365	1.4072	1.6004	2.3519	2.5102	2.1363	1.7228	1.8695	2.31	2.0044	2.2233	1.8412	1.9227	2.1017	2.4408
AGAP3	3.0469	3.1883	3.4584	4.0943	2.2052	2.756	2.3436	2.3588	2.7033	2.6376	2.1738	2.9345	2.8968	3.1902	2.803	2.1914	3.0546	3.4028	2.8391	2.8677	2.7411	2.8272	3.8133	3.5045	3.3981
AGAP4	0.0132	0.2208	0.5901	0.9815	0.3822	0.3714	0.293	0.0986	0.2942	0.0664	0.101	0.6485	0.4516	0.0507	0	0.2742	0.3029	0.3413	0.1153	0.1255	0.2647	0.2026	0.2474	0.1535	0.264
AGAP5	0.2781	0.5224	0.9613	1.0911	0.548	0.7334	0.5637	0.518	0.6177	0.5859	0.8768	0.9935	0.9788	0.6905	0.5826	0.667	0.7562	0.6329	0.4738	1.2912	0.941	0.6995	0.6889	0.2068	0.6561
AGAP6	0.3016	0.5025	1.3854	1.9856	0.7907	1.4683	0.8066	0.6451	0.9477	0.7916	0.9994	1.7085	1.3261	0.8433	0.9978	0.8371	0.8357	0.988	0.4932	1.2298	1.2496	0.9618	0.994	0.3065	1.0058
AGAP7	0.1141	0.0544	0.0389	0.0165	0.0813	0.0164	0.0112	0.0463	0.0464	0.0426	0.0761	0.0104	0.0239	0.1749	0.9541	0.0382	0.0142	0.0092	0.0352	0.023	0.0815	0	0.0308	0.024	0.0544
AGAP8	0.0499	0.2462	0.1827	0.3107	0.0509	0.105	0.047	0.1249	0.1255	0.0992	0.1532	0.1208	0.0976	0.0899	0.0892	0.1043	0.125	0.1557	0.128	0.2444	0.2035	0.118	0.2777	0.0325	0.1278
AGAP9	0.0191	0	0.0124	0.0171	0.0289	0.0219	0	0.0124	0.0053	0	0.0071	0.0063	0.0091	0.0029	0	0.0146	0.0029	0.0095	0	0.0096	0.0092	0	0.0379	0.0106	0.0222
AGBL1	0	0	0	0	0.0159	0	0.0245	0	0.0146	0.0037	0.6799	0.0029	0.0366	0	0	0.0243	0	0	0	0	0.0058	0	0	0	0
AGBL2	0.217	0.3822	0.5274	0.5117	0.3524	0.9337	0.1908	0.2303	0.2606	0.0654	0.4414	0.5154	0.2872	0.1557	0.1231	0.1534	0.3944	0.0921	0.0746	0.364	0.1995	0.0513	0.3421	0.0366	0.18
AGBL3	0.086	0.2848	0.4036	0.2279	0.1469	0.0718	0.2021	0.1665	0.1336	0.1238	0.3507	0.1063	0.2823	0.1405	0.1025	0.2051	0.3187	0.0923	0.1481	0.1789	0.1996	0.1007	0.1632	0.1359	0.2799
AGBL4	0.0101	0	0.082	0	0.0056	0.0228	0.0043	0.0172	0.0229	0	0.0718	0.0121	0.0009	0.0037	0.0065	0.2219	1.8916	0.0195	0.0055	0.0091	0.0082	0.0315	0.0085	0	0.0145
AGBL5	4.6232	6.1132	4.9397	5.0145	4.4304	4.9216	4.5	3.9865	4.0401	4.2072	4.4238	4.7019	4.4233	4.8559	6.0471	5.4014	4.7807	4.7008	5.6149	5.0596	5.3299	5.7722	5.1237	6.4595	5.3006
AGER	0.332	0.8557	0.8072	1.0329	0.4403	0.7791	0.3389	0.3545	0.7044	0.541	0.6069	0.8828	0.7579	0.4205	1.1582	1.0973	0.9081	0.5014	0.5139	0.7802	0.8045	0.7358	0.8678	0.3464	0.8969
AGFG1	4.2392	4.0824	4.3265	4.0289	3.6317	3.6951	3.717	3.9318	3.8611	4.2027	4.2468	4.0565	4.1323	3.8089	3.0601	3.763	3.5942	3.6012	2.9276	3.7668	3.0158	2.5125	3.384	3.2622	2.9632
AGFG2	1.856	4.1829	2.5996	3.0272	2.3964	2.9178	2.0359	2.9668	1.5287	1.6442	2.7253	2.2645	2.7093	2.6297	3.0055	6.3368	2.6713	3.948	2.7606	2.4284	2.7103	5.2102	3.1533	2.7414	2.8611
AGGF1	2.778	2.1761	3.5114	2.9139	3.3106	2.7592	3.6419	3.0107	3.6621	3.1873	3.7809	3.9017	3.5317	3.6834	2.7663	2.8713	3.1033	3.3326	2.4479	3.1468	3.0167	2.3961	3.0897	2.6676	2.7274
AGK	2.5964	1.0269	2.7527	2.0676	2.976	2.5578	2.915	2.709	2.6207	3.1495	2.7204	3.155	3.2247	2.4033	2.5112	2.4282	3.5018	2.7376	2.3705	2.654	2.607	2.3619	3.2382	3.0162	2.9855
AGL	2.1054	1.5578	2.5591	2.2504	2.3328	1.7832	2.7601	2.74	3.2273	3.1121	2.9032	2.889	3.4929	3.4	1.8431	1.5966	2.4413	2.3067	1.8022	2.5582	1.7278	1.7786	2.1342	1.6047	1.5884
AGMAT	3.3034	3.2404	4.7565	3.975	2.7718	2.1892	3.1557	1.9616	2.6955	3.2851	2.2173	4.1443	3.1325	3.2171	4.2011	2.8795	3.711	2.783	2.6764	3.0106	3.0068	1.1471	4.209	4.0675	2.6746
AGMO	0.4191	0.1538	1.0875	0.1198	1.931	0.8541	0.2601	0.8366	0.2883	1.6016	2.6996	0.1406	0.1495	1.7694	1.5126	0.6586	0.2159	0.1237	0.8679	0.3626	0.49	0.4116	0.3209	0.3294	0.5021
AGPAT1	4.874	5.0426	5.2849	4.4756	4.2436	4.9155	5.0489	5.4794	4.7939	4.6581	5.75	5.0133	4.6893	4.6333	4.9556	5.3453	5.5003	5.1833	5.4316	5.1659	4.7619	5.2309	5.1168	4.9335	5.4998
AGPAT2	7.5966	8.5877	7.5122	6.8994	6.8162	7.6694	5.9636	5.5905	5.4849	5.838	5.4951	6.2427	6.3605	6.8968	6.2222	5.4066	5.9235	7.1408	5.3022	6.0964	6.7065	5.8962	6.6331	7.5043	6.3394
AGPAT3	3.916	3.3574	4.5841	4.3133	3.1568	3.5839	3.657	3.6073	3.9738	3.8043	3.9307	4.2003	4.0455	4.1727	3.8905	3.5837	4.4622	4.4799	3.5443	3.8071	3.5677	3.5533	3.9517	3.8369	3.9261
AGPAT4	1.4425	0.8576	0.6402	0.4762	0.638	1.1574	1.3932	1.0917	1.2504	0.9521	1.0014	0.3365	1.0776	0.8997	0.6937	0.2744	0.411	1.5534	1.1585	0.9621	1.0898	0.9942	0.8091	0.7762	1.4516
AGPAT5	2.696	2.3	2.2502	3.6702	3.2942	2.8417	3.0497	6.1719	3.809	4.2745	2.8221	4.0679	5.1335	3.7425	3.6044	2.6023	4.2059	2.4359	1.6519	3.2012	2.4023	1.4134	2.502	2.9116	2.1218
AGPAT6	3.6945	3.5234	2.9564	3.7929	3.5577	3.6301	3.0448	3.5203	3.7383	4.1802	3.4824	3.3906	3.8663	4.219	3.8777	2.9706	4.5432	4.0432	3.0544	3.6676	3.1423	3.3377	3.7953	3.1413	3.1491
AGPAT9	1.8791	3.6426	2.0788	2.1007	1.4828	1.4792	1.6639	2.5984	1.976	2.3299	2.4733	0.7409	1.6809	2.2179	1.3384	1.8071	1.1559	1.8164	1.3071	0.996	1.4496	1.0785	0.7769	1.3142	1.1822
AGPS	2.7402	2.6609	3.1537	3.4451	3.3178	2.9912	3.9233	3.5619	4.0572	3.7015	3.4387	3.742	3.5887	3.3239	2.7087	2.5365	3.3849	2.8539	2.4594	2.9864	3.1217	2.4168	2.9582	3.0269	3.0773
AGR2	8.5708	9.601	10.7237	9.137	7.7447	8.7916	7.2468	8.6724	6.1428	11.6644	9.547	9.2253	9.5363	10.5858	9.1408	10.498	9.5002	6.0904	9.5351	9.6874	8.6538	7.8608	7.54	10.0733	5.9315
AGR3	4.3557	4.5447	5.7308	7.6051	2.6094	6.4838	6.1759	4.8117	1.9433	6.9339	2.7222	5.133	5.6807	5.5895	6.7025	5.7609	3.3032	0.6731	4.0691	2.1813	5.5451	4.4379	4.9934	7.2204	0.4864
AGRN	6.9609	6.5891	7.3229	6.3126	5.4352	6.1894	4.1222	4.8891	4.7321	6.2773	4.8153	4.441	4.4771	6.1728	4.2933	6.2277	6.1754	6.158	5.4275	7.0765	4.8532	5.3293	4.7109	5.27	5.8198
AGRP	0.0349	0.3573	0.1033	0.1683	0.0907	0.0949	0.0793	0.0982	0.0521	0.1921	0.1931	0.1253	0.0341	0.0494	0.1205	0.2179	0.0971	0.1647	0.1538	0.2084	0.1674	0	0.1639	0	0.0146
AGT	0.9658	0.6774	4.447	4.5994	2.9217	2.8382	8.1193	6.5749	3.6663	4.9149	2.4842	3.1379	3.0474	3.5928	5.4531	4.1265	3.9092	4.4674	5.9928	2.1974	5.7883	4.488	3.438	2.2137	5.3031
AGTPBP1	1.3293	1.5112	2.1929	2.2868	2.2362	1.621	2.1612	2.0485	3.0305	2.6901	1.9428	2.6183	2.9113	1.9887	1.7587	1.8264	1.9112	2.7423	1.4857	2.2918	1.7679	1.5028	2.3797	1.0923	1.8245
AGTR1	0.6326	0.0843	0.3394	0.0731	1.242	0.167	2.839	2.0082	2.0756	0.1312	0.0787	0.0291	0.0131	0.0787	0.6773	0.0146	0.4142	0.6294	1.8057	0.2401	0.5294	2.2612	0.8962	0.1667	1.676
AGTR2	0	2.9727	0.0421	0.0193	0	0	0.5953	0.5798	0.0223	0	0	0	0.0058	0	0.1645	0	0.052	0.0567	0.189	0.0079	0.0521	0.8452	0.0182	0	0.2533
AGTRAP	5.5969	6.0838	4.9056	4.6939	5.5194	5.117	4.7598	5.1968	5.5966	4.4866	4.0736	3.9877	3.6557	4.512	4.7048	4.9055	4.7335	5.2457	5.2633	4.8622	4.7048	5.0064	5.0215	4.7433	4.856
AGXT	0.0099	0	0.4975	0.7788	0.0634	0.165	0.3603	0.0813	0.0351	0.1109	0.031	0.0891	0.2136	0.1275	0.4748	0.5792	0	0.036	0.1667	0	0.0274	0.0729	0	0.0809	0.0165
AGXT2	0.0081	0.0196	0	0.0246	0.0236	0	0.0273	0.0036	0.0053	0.0101	0.0181	0.0059	0.0334	0.0012	0	0.1222	0	0	0	0	0.0075	0.0118	0.0078	0.0129	0
AHCTF1	2.1838	1.8804	2.356	3.0961	2.4489	2.2153	2.515	2.8278	3.0935	3.5684	4.0308	3.0321	3.1524	2.5179	1.7319	2.3526	2.683	2.072	1.5949	3.0287	2.3126	1.4365	3.0839	1.7509	2.1279
AHCY	5.7155	6.3204	6.4407	6.4938	5.0721	5.6602	5.4836	6.4719	5.6493	6.0537	5.8983	7.1028	6.9846	6.0056	6.4513	5.9721	7.502	6.1964	5.8253	5.8463	5.3165	5.185	6.8591	6.2277	5.492
AHCYL1	4.7359	4.9447	4.7636	4.7616	4.8552	4.6598	5.3326	5.1603	5.1492	5.1358	5.0197	5.6698	5.181	5.3895	5.0694	4.7761	5.081	4.8878	4.8934	5.1038	4.7854	4.8866	4.9025	4.5215	4.4374
AHCYL2	5.1887	3.6908	5.8222	3.5434	4.6571	4.5984	4.4446	2.5512	4.3489	5.4354	5.9904	3.2073	5.7354	5.5469	3.6271	4.8276	2.3807	5.0937	2.9092	2.3955	3.4724	2.4267	2.746	4.6105	2.0636
AHDC1	2.8027	2.5466	3.1865	2.921	2.361	3.186	3.2243	2.9668	2.6955	2.4654	2.1115	2.1276	2.2836	3.0731	3.026	2.9744	2.2004	3.1274	3.9461	3.2933	2.8304	4.0744	2.9086	2.5478	4.1077
AHI1	1.3738	1.0188	1.6326	2.0786	1.8366	1.7378	2.1409	1.8347	1.8214	1.8873	1.6312	2.0384	2.2956	1.8334	1.6977	1.2745	1.582	1.9476	1.3304	2.2969	1.4738	1.2738	1.492	1.0784	1.566
AHNAK	5.3931	3.7465	5.4677	5.2394	4.7295	5.3687	6.271	6.2864	5.916	5.9147	5.8909	4.9519	5.3836	5.8955	4.9998	5.0422	4.8384	6.0645	6.491	6.2517	5.7889	6.9824	5.5289	4.8183	6.7762
AHNAK2	3.8702	0.6201	1.5854	1.8639	3.3985	3.586	4.408	4.2697	3.5566	1.0793	2.8915	0.4318	0.6911	1.393	1.3824	1.1947	1.2487	4.255	4.4554	0.9713	3.0823	5.2076	3.103	2.3889	3.8874
AHR	5.3602	3.2485	4.9761	5.2798	5.3449	5.3336	6.063	4.6016	4.3115	5.3715	5.3887	3.6042	4.4866	5.184	4.2356	5.2436	4.4356	5.0766	4.4738	5.4925	4.9894	3.8852	4.6651	2.9273	4.5403
AHRR	0.5234	0.8591	0.6148	0.7396	0.3175	0.3895	0.955	0.4754	0.4076	0.6422	0.6443	0.8672	0.7501	0.8125	0.9746	0.9789	0.7675	0.5175	1.0329	0.9086	0.7294	0.3693	0.4842	0.5754	0.5539
AHSA1	5.9956	6.0431	5.1919	5.8462	5.8642	5.7063	5.6218	5.4657	6.1931	6.1067	6.1709	6.3296	6.6097	6.6427	5.7771	5.5817	6.3742	5.7521	5.2101	5.1934	5.358	5.408	6.2645	6.3022	5.6086
AHSA2	0.7145	1.7929	2.5865	3.6552	1.7276	2.88	1.4205	0.9738	1.7787	1.6552	2.1278	2.9144	3.1486	1.8444	2.2316	2.3573	2.1145	1.8756	1.44	2.7877	2.0703	2.0048	2.9563	0.9039	2.1852
AHSG	0.0965	0.0457	0.1784	0	0.5055	0.0835	0.0142	0.2941	0	0	0.0894	0.0131	0	0	0	0.0577	0	0.0012	0	0	0	0	0.0138	0.0301	0
AHSP	0	0	0.0948	0.0545	0.0914	0.1548	0.2426	0	0.0992	0.113	0.1229	0	0.126	0.045	0.2885	0.142	0.0236	0	0.0337	0.066	0.0499	0	0	0.1641	0.088
AICDA	0.0098	0.0471	0.0351	0.0481	0	0.0148	0.1086	0.0082	0.0096	0.0186	0.0837	0.0091	0.0233	0	0.5415	0.3988	0.0086	0.0317	0.0955	0.0162	0.4057	0.0131	0.0467	0.0588	0.0877
AIDA	1.749	1.2914	1.9405	2.0534	2.6273	2.0351	2.683	2.9064	2.8708	2.8081	2.9123	2.2064	2.4931	2.4561	1.6987	2.4876	1.904	2.2148	1.8964	2.35	2.1093	1.9055	2.4629	1.98	2.2265
AIF1	4.0835	4.8344	3.3493	2.4731	5.3409	3.0983	5.5758	3.9106	5.3538	4.4959	3.5967	3.4376	3.6779	3.5054	5.0448	4.3125	4.2551	3.2807	3.7282	4.2313	5.3161	4.3076	3.967	4.4501	3.3284
AIF1L	1.06	0.1206	1.841	1.1826	0.4597	1.9643	2.6731	2.2709	2.24	1.3515	0.5159	0.9473	1.7447	1.9455	3.153	1.1398	1.3981	2.065	2.9991	1.9644	2.6086	2.0965	1.7662	0.5737	4.819
AIFM1	3.7624	4.1479	4.345	3.9661	3.808	3.6046	4.0369	3.551	4.0841	4.1725	4.1938	4.6839	4.4034	4.4249	4.2444	3.2754	4.1916	3.8703	3.1538	4.0396	3.9805	3.1641	4.6954	3.9398	3.7351
AIFM2	2.9154	2.165	2.5859	3.5375	1.8838	2.4188	2.1793	2.7313	2.9574	2.3834	3.2076	2.697	3.1746	3.6846	2.3775	2.3828	2.3767	3.4329	2.774	3.1637	2.6717	2.7833	3.0917	3.1292	3.075
AIG1	2.7234	2.3624	2.5339	3.4639	2.9883	3.1631	3.5521	3.4922	3.5317	2.6324	2.3724	3.267	2.4241	2.8216	3.1699	3.217	3.8665	2.9423	2.8687	2.7669	3.5493	3.1512	2.1798	3.3881	2.6554
AIM1	4.1142	2.7561	3.6614	2.9968	2.8289	2.9566	3.3202	2.6397	3.6753	4.7405	1.0937	5.2621	3.7413	4.607	3.1238	3.1756	1.4407	4.7965	1.512	3.2811	3.4023	1.5545	3.368	3.7574	1.9091
AIM1L	2.5898	1.3627	2.8106	3.319	2.7514	2.512	1.3167	0.9714	1.5024	1.255	1.1287	2.4289	1.244	1.988	1.3076	1.6717	1.0209	2.9258	0.9979	1.1357	1.3646	0.531	1.7949	3.17	2.2943
AIM2	3.3954	1.3381	0.8433	0.0281	4.9789	0.3531	1.4672	1.1993	1.5032	1.4312	0.8336	1.56	1.4293	1.2316	2.5505	1.7538	1.2252	2.2805	2.7104	2.9253	1.9626	0.8161	3.1769	1.9554	1.3327
AIMP1	3.4331	4.0153	4.6753	4.2441	4.1383	3.8311	4.1742	4.1156	4.2383	4.4299	4.4234	4.5453	4.3345	4.1416	3.6104	3.8346	4.406	3.3716	3.1902	3.7262	3.7807	3.4343	3.6644	3.7828	3.0776
AIMP2	4.557	5.5963	5.0157	5.2045	4.5439	4.923	4.7846	4.9817	4.9758	5.5171	4.9828	5.5126	5.1278	5.042	5.0105	5.1963	5.2208	5.028	4.4846	5.6721	4.3044	4.4204	5.4786	5.3859	4.8972
AIP	4.6796	5.6554	4.4723	5.7624	4.8036	5.4351	4.6327	5.4103	4.5128	4.8138	5.6472	4.854	4.4536	5.0122	5.9112	5.8407	5.8081	4.739	6.058	5.0569	5.8084	5.725	5.188	5.03	5.3424
AIPL1	0.0906	0	0	0	0.0968	0	0.0144	0	0.0297	0.0136	0.046	0	0.0012	0	0	0.0099	0	0	0	0.0009	0.0068	0	0	0.0229	0
AIRE	0	0	0.0314	0.0179	0.0456	0.0193	0.0606	0.0099	0	0.0303	0.0114	0.0082	0.0189	0.0257	0.199	0.0242	0.0331	0.0612	0.0352	0.0035	0.0592	0.0509	0.0105	0	0.0314
AJAP1	0.3736	0.246	0.4265	0.2244	0.1759	0.5591	0.3341	0.3215	0.3531	0.1301	0.0927	0.0703	0.2096	0.1881	0.5166	0.0689	0.1049	0.2086	0.4857	0.1427	0.433	0.3373	0.1425	0.1274	0.983
AJUBA	3.3279	3.1768	2.2021	3.2214	3.553	2.9353	1.9316	2.1383	2.5491	2.1794	2.6845	2.5883	2.1711	3.4482	1.0816	3.0878	3.0244	2.5249	2.6237	3.372	2.1608	1.7422	2.8078	2.4942	2.2372
AK1	4.3832	4.9063	4.9255	5.2902	4.3563	5.1629	4.4294	3.6144	3.3105	3.1458	3.6963	3.2777	4.8081	4.5363	4.3608	3.9506	3.3524	4.137	3.9605	3.2514	4.3256	5.5507	3.2747	5.0382	3.9961
AK2	4.235	4.7358	4.4237	3.9012	4.1158	4.2954	3.9252	4.1672	4.3204	3.6004	3.3408	4.8363	4.8031	4.1367	3.9909	3.6904	4.7236	3.9348	3.6068	3.8071	3.6483	3.225	4.1518	4.1998	3.6824
AK3	3.2322	3.7083	3.57	4.4939	4.9937	3.9391	5.0897	4.1496	4.7863	4.2123	5.2511	5.3846	4.5095	4.0429	4.4206	3.2542	4.4815	3.691	4.1631	3.681	4.3159	3.7794	4.3075	4.2121	4.0535
AK4	1.8567	2.4085	2.0062	0.9087	1.5139	1.8273	2.9497	3.0743	3.0785	1.8602	3.6443	3.1957	2.2697	2.077	2.2404	1.1245	2.1399	2.3193	1.6992	2.2008	1.697	2.5331	1.1523	1.5921	2.3846
AK5	1.3889	0.0393	0.2029	0.073	0.2652	0.4868	0.4707	0.5871	0.4061	0.1526	0.1033	0.0722	0.0956	0.1051	0.2304	0.0199	0.0835	0.1972	0.2646	0.0772	0.4205	0.0839	0.0971	0.244	0.2592
AK7	0.5685	0.3768	0.6532	0.6567	0.3996	1.2304	0.9094	0.2442	0.6698	0.5645	0.8381	0.672	0.3762	1.0042	0.3399	1.3561	0.3102	0.3957	0.4218	0.3593	0.2922	0.1984	1.1737	0.3293	0.3552
AK8	0.1114	1.1369	0.5212	0.642	0.3797	0.4728	0.3124	0.3708	0.2016	0.085	0.3847	0.1559	0.1942	0.3516	0.3234	0.7748	0.4567	0.3642	0.488	0.2568	0.3934	0.6649	0.23	0.0986	0.5709
AKAP1	4.1289	4.9363	5.2672	5.4778	3.5163	4.8317	4.1441	4.3467	4.1929	4.3829	5.2705	5.3686	5.11	5.1389	3.9243	5.2221	4.8986	4.8822	4.6641	4.1174	4.1439	4.7045	5.1467	4.1064	4.4068
AKAP10	2.6522	1.8079	3.112	2.8352	2.9101	2.4427	3.2896	3.0403	3.4685	2.4796	3.3709	3.0624	2.6934	3.0711	2.5697	3.3706	3.2477	2.7441	2.3451	2.936	2.5661	2.6081	2.5261	1.708	2.8213
AKAP11	2.4124	2.0973	2.6873	4.0484	2.9359	2.9961	3.7604	3.2847	3.4429	3.1726	3.3861	3.7741	3.1498	2.8583	2.4517	2.5783	2.4456	3.212	2.6541	3.112	3.2407	2.675	3.3202	2.428	3.0942
AKAP12	2.86	0.8049	3.2566	1.8413	3.7493	2.2659	3.9034	3.821	5.5152	1.5472	1.6642	0.6141	0.5847	1.2389	2.541	1.8244	2.3145	3.8127	4.2621	2.5058	3.427	4.3491	2.397	1.4168	4.2001
AKAP13	3.5125	3.3851	4.0383	3.0876	3.1006	3.9694	3.8465	3.6779	3.7174	3.2035	4.4975	2.7109	3.0697	3.5925	3.6142	5.1132	2.9986	3.5782	3.5886	3.6823	3.71	3.545	3.412	2.7601	3.9818
AKAP14	0.0239	0.0059	0.0012	0.2066	0.1946	0.3648	0.0687	0.0342	0.1177	0	0.0202	0.6291	0.1272	0.0253	0.1231	0	0.0606	0.0004	0.0461	0.134	0.1189	0.0218	0.1389	0.199	0.1008
AKAP3	0.3189	0.5593	0.063	0.0856	0.2049	0.1145	0.8534	0.2751	0.5059	0.566	0.1068	0.5984	0.4936	0.7379	0.5151	0.096	0.3267	0.4766	0.3953	0.1697	0.1936	0.4013	0.1692	0.1555	0.4173
AKAP4	0	0	0	0.0232	0.3743	0	0.0181	0.0102	0	0	0.0174	0.0414	0.0387	0	0.1286	0.0249	0.0665	0	0	0	0	0	0.213	0	0.0303
AKAP5	0.5029	0.3807	0.3596	0.6761	1.1963	0.8815	0.7054	0.4273	0.7243	0.6887	0.2307	0.4353	0.4794	0.7769	0.4396	1.1293	0.4945	0.7488	0.3846	0.58	0.9566	0.2098	0.9653	0.4439	0.4424
AKAP6	0.0531	0.039	0.3019	0.3902	1.285	0.1724	1.654	1.8405	0.6792	0.1463	0.3281	0.3761	0.1718	0.1641	0.3869	0.2058	0.4165	0.9736	1.5338	0.5008	0.6854	2.2924	0.7956	0.0657	1.0042
AKAP7	0.6842	4.0171	2.9642	1.2883	1.8595	0.5411	1.7536	1.6052	1.9195	2.159	0.8054	1.2853	1.1925	1.7404	2.5848	3.0204	4.2043	1.3538	1.3432	1.7892	1.7363	1.2421	1.1817	0.9739	1.0333
AKAP8	2.8634	2.9657	2.9512	3.3639	3.028	2.6869	2.2469	2.5169	2.4643	2.8008	3.0374	3.3339	3.1113	3.5001	3.0429	2.9364	3.1408	3.6087	2.5956	3.0237	2.818	2.6334	3.7179	2.5493	3.1452
AKAP8L	3.109	3.6539	2.687	3.7119	3.5203	3.3623	2.724	3.0642	3.3659	3.1102	3.3482	3.4894	3.3092	3.5205	3.7434	3.2926	3.7004	4.0096	3.2555	3.552	3.4302	3.7401	3.9985	3.0558	3.6931
AKAP9	1.6004	2.2385	3.3601	3.7908	2.4664	2.6602	2.6426	2.423	2.3424	2.6172	2.9798	2.8031	2.2266	2.7337	2.4148	5.2299	2.6335	2.5714	1.8936	3.8056	2.6499	2.7457	2.319	2.3019	2.0226
AKIP1	2.7171	3.3914	2.9203	3.2787	2.8257	2.7424	2.9559	2.7525	2.9376	3.4088	2.8839	3.1353	2.957	3.0022	2.6448	2.9823	2.9617	3.4287	2.6533	2.5072	2.6812	3.0887	2.9727	2.6487	2.7478
AKIRIN1	3.8937	4.3251	4.4726	4.0025	3.9007	4.5964	4.499	4.5747	4.8179	4.6818	4.2091	4.2404	4.0935	4.5866	4.3139	4.1495	4.114	4.2283	4.0422	6.7807	4.014	4.5455	4.0848	3.5324	4.0847
AKIRIN2	4.4725	4.3269	3.8678	4.8099	4.8803	4.5043	4.1429	4.3286	4.682	4.3984	3.4288	4.6583	4.3991	4.3438	4.7215	4.3537	4.7241	4.3803	4.1737	4.333	4.5203	4.3172	4.4939	4.2345	4.5103
AKNA	2.9039	2.8368	2.8124	1.5594	2.8055	2.4499	2.6985	2.0297	2.4786	1.7177	1.9109	2.7304	2.3037	3.1364	4.2922	3.4018	3.1725	3.1914	3.1685	3.2186	3.5905	3.3835	3.0433	2.4875	3.4112
AKNAD1	0.1748	0.2252	0.2568	0.2433	0.0892	0.1173	0.2752	0.2011	0.1213	0.2103	0.2381	0.2494	0.2344	0.277	0.0961	0.2343	0.2473	0.3193	0.2855	0.3718	0.2327	0.2472	0.229	0.1188	0.2574
AKR1A1	5.3103	6.344	6.1345	4.9552	4.8014	5.3225	5.6783	5.1911	5.5067	5.5202	5.6793	6.1733	6.307	5.647	6.086	5.3998	5.7106	4.6852	5.4511	4.975	5.5768	4.8623	4.773	5.5742	4.7508
AKR1B1	5.3275	6.1215	4.5862	2.9809	5.2747	5.1925	5.2753	5.6749	5.1644	5.0886	4.7099	4.0453	3.9307	4.0369	6.0051	5.2218	4.7069	4.7348	5.2896	5.0223	5.6076	5.1317	4.2802	4.3717	7.2683
AKR1B10	4.3906	4.4856	8.5454	5.4549	4.2342	5.8998	2.9291	5.2161	1.8434	2.2572	2.732	1.1113	6.8613	6.7609	6.1699	2.7557	6.5159	1.9844	4.3068	5.015	4.2546	3.2526	1.9982	6.8417	2.8097
AKR1B15	0.066	1.1639	0.099	1.2447	0.0449	0.406	0.0379	0.0172	0.0591	0.1303	0.2719	0.0682	2.2872	0.0277	1.5686	0.3472	1.7843	0.0136	1.0996	0.0071	0.7111	0.0186	0.1474	1.8724	0.1971
AKR1C2	0.5869	4.3417	2.9823	1.3312	0.3832	1.8971	2.2858	1.2542	0.4331	0.3436	0.1777	0.4622	1.7229	0.4453	1.5054	1.3703	0.4184	0.835	0.8721	0.1293	1.3846	0.855	0.3418	0.1102	2.2736
AKR1C3	4.1972	5.9755	4.6229	5.3291	4.1388	4.5182	5.705	4.285	2.8556	4.4375	3.4938	3.255	3.4614	3.5982	5.3434	5.5139	3.6121	4.9034	3.8255	2.2296	4.8603	3.7667	4.4879	4.6352	3.3151
AKR1C4	0.3541	0	0.7811	3.0684	0.1054	0.7715	2.0013	0.2838	0.0068	0.3615	0.637	1.6951	0.1647	0.5223	1.3689	0.819	0.2323	0.0553	0.3503	0.1197	0.9163	0.1279	1.0332	0.3004	0.038
AKR1CL1	0	0	0.0116	0	0	0.0228	0	0.0095	0.0243	0.0055	0	0.0066	0.0118	0.0035	0	0.0025	0	0	0	0	0	0	0.2687	0	0.0425
AKR1D1	0.0066	0	0.028	0	0	0	0.0131	0.0071	0.0049	0	0.0291	0.0129	0.0253	0.0128	0	0.0225	0.0142	0.0033	0.0283	0.0035	0.0269	0.0119	0.0122	0	0
AKR1E2	0.2316	0.0741	0.8993	0.1301	0.3095	0.1917	0.8663	0.746	0.5046	0.1946	0.342	0.4408	0.5061	0.6981	0.5554	0.2969	0.1239	1.9516	0.4514	1.3216	0.5487	0.6951	1.5157	0.2195	1.1932
AKR7A2	4.1815	4.0753	4.7999	5.111	3.0183	4.3722	4.6072	3.8762	3.7687	3.9062	3.8456	4.1385	4.4623	4.9189	5.2678	4.4995	4.417	4.1326	4.7649	4.1826	4.3062	4.1411	4.2869	4.6844	4.2378
AKR7A3	5.2072	2.962	5.1788	6.3878	1.6223	5.7045	5.2187	5.1643	4.6176	4.5923	7.4233	6.2758	7.1295	6.6188	6.3087	5.3197	4.0532	3.7944	5.3315	5.2645	4.9994	3.5091	5.6262	5.9932	4.4741
AKR7L	0.9428	0.2444	2.4057	2.2834	0.3825	1.7823	0.6914	1.1397	0.8621	1.0199	2.6414	2.6145	3.1928	2.1427	1.4789	1.3222	0.8298	0.5886	0.9474	2.1662	1.1565	0.4481	1.6568	1.2975	1.2406
AKT1	5.3888	5.8568	4.964	5.6597	4.6702	5.5715	4.8434	5.0556	4.8755	5.2834	5.4863	4.975	4.9659	5.9886	5.3068	5.1174	6.0385	5.7869	5.5429	5.2182	4.9877	5.6073	5.3952	5.3946	5.7362
AKT1S1	5.1621	5.5949	5.6613	4.8359	4.8928	4.851	4.3313	4.5757	4.4648	4.3869	4.5888	4.6822	4.7435	5.2348	5.2106	4.2725	5.5508	5.0545	5.5175	5.8626	4.937	5.5165	5.5679	5.5519	5.9112
AKT2	4.0656	4.7683	4.0315	3.7523	3.4871	3.4991	3.6191	3.83	3.7764	3.3849	3.6006	3.8642	3.6358	4.0063	4.1257	5.1832	4.6405	4.2618	4.2846	4.4679	3.8267	4.3791	4.9345	3.9314	4.563
AKT3	1.9512	1.2415	2.2994	1.904	3.0725	2.6387	3.7841	3.6414	3.4638	2.3702	2.5652	1.2415	1.2332	1.856	2.2276	3.3693	1.8981	3.6034	3.2025	2.6121	3.0566	3.5377	2.5988	1.6638	3.4557
AKTIP	2.3119	2.1816	3.0931	3.7159	3.8027	3.5704	3.6985	3.2372	3.1089	3.3454	2.7827	3.3403	3.3721	2.8912	2.8408	3.084	2.3537	3.0483	2.7932	2.7823	3.0914	3.2364	3.6145	2.6808	2.7587
ALAD	3.9405	4.008	4.8405	3.9348	3.7301	4.6985	3.8432	4.0255	3.6057	3.0146	3.858	3.6892	4.0096	4.4857	3.6091	3.9117	4.4145	4.8746	3.8418	3.892	4.2187	4.8268	4.2135	3.3414	4.1249
ALAS1	6.4057	6.7265	4.872	5.1392	5.1418	4.9994	4.4454	4.3706	5.0691	5.53	5.3162	5.5191	5.4852	5.3676	4.9102	5.1945	5.2443	4.964	4.2564	4.6634	4.6055	4.6234	4.8467	5.1992	4.2619
ALAS2	2.0633	0.0025	0.0322	0.0134	0.006	0.0624	0.038	0.001	0.3011	0.3886	0.4935	0.0242	0.1367	0.0324	0.0007	0.0689	0.038	0.0519	0.0318	0.0062	0.1053	0.0199	0.0128	0.0009	0.0121
ALB	0.1105	0	0.1985	0	4.6497	0.1467	0.0239	0.1715	0.153	0	1.7287	0	0.0474	0.1219	0.0352	0.9239	3.3677	0.0095	0.0589	0.2182	0.0294	0	0.0116	0	0.0201
ALCAM	1.4712	1.2631	1.782	2.93	1.9295	2.1944	2.2884	2.4325	3.3605	4.2454	4.7159	3.8564	2.0741	3.848	2.509	2.5278	3.6565	2.3224	2.1425	2.9895	2.9358	1.7421	3.0604	2.3313	2.3516
ALDH16A1	4.1456	4.3993	4.1522	3.5993	3.842	3.1437	2.6859	3.7415	3.1924	3.4283	3.2989	3.1147	3.5447	4.3968	4.5228	3.7024	4.923	4.0673	4.2696	4.9003	3.8595	3.4439	4.3081	4.6958	3.9071
ALDH18A1	5.3268	5.0716	6.5423	5.6384	4.5982	5.4493	5.4956	5.3411	5.1521	5.7629	5.4915	6.0315	5.6788	6.2329	4.9865	5.0694	5.6068	5.2534	4.6243	5.9823	5.3483	4.9945	5.6967	5.058	4.8127
ALDH1A1	7.3029	6.5135	9.3373	2.4695	4.3097	6.9239	5.8855	6.0862	4.5774	2.2156	2.858	3.05	4.1347	7.3509	4.5338	7.846	10.0283	4.1403	5.2335	4.2024	6.4609	5.0199	5.3557	3.5735	3.8237
ALDH1A2	0.178	0.0944	0.54	0.0567	0.0718	0.0211	0.4707	0.2554	0.5935	0.1972	0.0761	0.0193	0.1124	0.2073	0.3931	0	0.5721	4.0305	0.4324	1.3504	0.4058	0.3078	0.1607	0.0075	0.8522
ALDH1A3	3.7618	1.5095	3.4155	2.8353	2.6656	3.5458	4.2307	4.5388	3.3412	2.3368	2.8457	1.2102	1.3269	3.1024	3.7898	3.5589	3.6277	4.1196	4.4433	3.6208	4.9925	3.877	3.1498	1.8509	4.6051
ALDH1B1	4.6727	4.1932	4.2135	4.3236	5.6289	4.7629	6.3793	5.3362	5.733	4.1261	3.7245	6.5039	4.6733	4.5193	4.738	3.1561	4.9181	4.7652	6.0924	3.6554	6.7715	6.9987	5.2731	4.9213	5.4675
ALDH1L1	0.0984	0.0201	0.0156	0.2988	0.0553	0.0056	0.08	0.1803	0.0871	0.0071	0.0176	0	0.1748	0.0042	0.2135	0.0305	0.1487	0.1018	0.3456	0.1547	0.0857	0.2896	0.0645	0.3101	1.617
ALDH1L2	2.0172	0.5425	1.3941	0.634	1.3663	1.7494	2.7343	2.2852	1.9627	3.3866	0.7273	0.6013	0.6407	1.6713	0.7865	0.7837	0.6796	1.6861	1.8048	2.6179	1.5219	1.0653	1.4139	0.9798	2.1644
ALDH2	7.57	5.8429	7.1627	6.9031	5.952	7.1734	6.4535	6.8859	6.6153	6.5314	7.7029	7.0288	7.4558	7.8316	7.0599	6.5445	7.2438	6.6459	6.6669	5.9478	7.2981	7.1778	6.9076	7.4011	6.3324
ALDH3A1	2.4358	1.1686	4.5769	3.0226	1.6643	2.7672	2.0643	2.1614	1.9043	2.0375	4.9692	0.1971	3.8526	4.4393	2.8116	1.5547	5.0871	1.0889	3.0253	2.076	2.5564	2.1959	1.2344	0.2505	2.3588
ALDH3A2	3.8565	3.0041	4.688	4.7047	4.1271	3.5586	4.6063	4.1087	4.63	4.4384	4.7762	4.3837	4.6985	4.9929	4.3926	4.0032	4.2484	3.8452	3.4389	3.7561	3.8455	3.8587	4.1846	3.6579	3.6253
ALDH3B1	2.1936	1.9025	3.2437	4.4883	2.7495	4.0828	3.2186	3.1839	2.5084	3.5855	3.8402	2.2182	1.7251	3.1812	3.3575	5.2647	1.8576	2.817	3.9559	3.6445	3.7053	2.6312	2.5243	2.7102	3.7125
ALDH3B2	0.944	2.8042	1.2568	1.9038	2.1473	2.6411	0.3549	0.3056	0.0422	0.1271	0.349	0.3539	0.4919	0.6465	0.2576	2.1759	1.7145	0.1347	0.8654	0.1904	0.3066	0.2446	0.4378	0.3363	0.5387
ALDH4A1	2.845	3.2262	3.2083	4.5368	1.8354	2.7967	2.83	2.7246	2.9094	3.3002	2.4453	1.8355	1.9678	2.9715	2.3842	2.6792	3.4824	2.2617	3.0244	2.4116	1.8478	2.4315	4.0211	2.2457	3.142
ALDH5A1	2.5167	0.4955	3.8135	4.1125	2.6691	2.4697	1.6867	2.0311	2.9595	2.3796	3.4395	3.0244	3.5544	4.321	2.2274	3.2276	2.4025	1.3843	2.0437	2.575	2.7287	1.7903	2.6665	2.1151	1.7319
ALDH6A1	2.7005	2.6342	2.4069	3.6234	2.403	2.6362	3.3581	2.8152	3.1597	3.7675	4.7842	3.701	3.5246	3.8011	2.5604	2.4467	3.5938	2.4626	2.8023	3.287	2.9207	3.0654	2.4564	2.7736	3.7565
ALDH7A1	2.7075	0.4845	2.9094	2.593	1.4874	2.5207	3.2025	3.0646	2.5115	4.2067	3.0742	3.2577	3.2057	3.9998	3.3202	2.6136	3.5495	2.3531	2.8421	2.7843	2.8314	2.347	3.7101	2.1116	2.8454
ALDH8A1	0.082	0.0797	0.1012	0.0531	0.0716	0.168	0.25	0.1176	0.0959	0.0249	0.0517	0.1255	0.201	0.0175	0.0459	0.2581	0.0366	0.0487	0.0723	0.0727	0.028	0.2518	0.0602	0.0112	0
ALDH9A1	4.2734	4.656	5.1517	5.2894	4.0245	4.0628	5.3539	4.9451	5.1058	5.0978	5.6603	5.1063	5.6121	5.5147	4.8952	5.2444	5.0978	4.1923	4.3874	5.2929	4.7554	4.2911	4.8026	4.3252	4.5961
ALDOA	9.3541	9.6099	8.1461	8.5927	8.0489	8.6724	8.3616	8.2011	8.6664	9.5835	9.0038	9.2466	9.4682	8.964	8.5039	7.9907	8.3711	8.2433	8.2023	8.4472	8.1315	8.2189	8.7369	9.4035	7.6535
ALDOB	0.1851	0.0718	4.8264	3.4361	0.0531	1.8241	6.6077	0.8954	0.5356	0.5002	5.9111	3.2808	4.7594	2.3313	7.8816	4.863	0.6212	0.6249	2.8487	0.2133	8.0416	6.0489	2.269	3.7726	3.3188
ALDOC	3.492	5.9608	2.7841	3.9284	2.9714	3.8276	3.254	3.116	3.9367	2.3988	3.2124	5.4362	4.962	3.458	4.0235	2.8913	1.9338	2.6439	3.4043	2.8665	3.1456	2.8718	4.6344	4.3101	2.8507
ALG1	3.2564	3.0459	3.5627	3.8068	2.626	3.5341	3.5771	2.8156	2.9856	3.9779	3.1507	3.0375	2.8319	3.4797	3.4687	3.1287	3.1068	2.8925	3.4619	3.328	2.9973	2.8367	3.638	3.062	3.003
ALG10	1.1836	1.6037	1.8544	1.3062	1.4807	1.319	1.5326	1.3379	1.7691	1.7202	2.1125	1.4925	1.7236	1.8994	0.7488	1.4812	1.5149	1.1132	0.8121	1.4604	1.2896	0.6795	1.3985	0.8518	0.8425
ALG10B	0.5585	0.6503	0.9714	1.2852	1.2582	1.3861	0.9425	0.8718	1.045	1.0228	1.8142	0.1223	1.1605	1.252	0.3803	1.2711	0.16	0.6927	0.5433	1.083	0.7546	0.5139	0.805	0.4837	0.506
ALG12	4.437	5.2262	5.2404	3.8649	3.6141	4.0962	3.9389	4.0941	3.7098	3.3996	3.5502	3.8183	3.65	4.6751	4.1542	4.9686	4.7649	3.8183	4.5172	3.8592	3.8611	3.9343	3.9175	3.8708	4.2846
ALG13	2.1138	2.2965	2.5729	1.7837	2.689	2.4158	2.1582	2.2308	2.2745	2.0634	2.6847	2.5507	2.5591	2.9666	2.0859	2.1365	2.4018	2.3733	1.9943	2.211	2.3731	2.0636	2.0456	1.9048	2.2468
ALG14	2.9196	3.6852	4.1845	3.2972	3.1087	3.512	3.1841	2.7906	3.4626	3.2349	3.7814	4.0951	3.2135	3.2589	3.5259	2.9378	2.7531	3.1244	3.2969	3.6157	3.4892	3.1597	3.3977	3.4297	2.632
ALG1L	1.3394	1.2272	1.7983	2.6421	0.4009	2.4396	0.9225	1.5669	0.422	1.8303	0.2437	1.4716	0.9773	2.1494	1.5485	2.8204	0.7385	0.5721	0.8471	2.0847	0.9921	1.8487	0.9758	2.3923	1.7075
ALG1L2	0.028	0.2211	0.3434	0.2718	0.2362	0.2461	0.2134	0.2814	0.0407	0.654	0.5201	0.9216	0.6396	0.3715	0.3954	0.3051	0	0.1861	0.125	0.1899	0.163	0.2401	0.2793	0.5118	0.5436
ALG2	3.8321	3.6791	4.6666	3.5511	4.579	3.7068	3.7804	3.3894	4.0543	3.5098	3.6697	4.0705	4.4817	4.3472	3.6348	3.8855	3.6959	3.8557	3.3731	3.695	3.6425	3.9343	3.5975	3.3694	3.5109
ALG3	6.0269	6.2207	5.7847	5.7563	5.2654	6.4864	4.487	5.8915	4.7717	5.3954	6.0918	5.1331	5.2335	5.6357	5.1667	4.8669	5.6102	5.3169	5.1163	5.5622	4.7496	4.7036	5.6083	5.4928	4.6919
ALG5	4.4008	4.7332	5.1211	5.8562	4.5859	5.1132	4.9487	4.7215	4.8357	5.4676	5.5422	5.5497	4.5409	4.6002	4.9131	4.0493	4.5467	4.0542	4.5546	4.0568	4.7289	3.7656	4.335	4.4857	4.4636
ALG6	2.0916	1.9743	3.2482	2.351	2.943	2.4275	2.5455	2.3367	2.7814	2.1829	3.4451	3.0821	3.0021	2.7877	2.1021	2.2941	2.9624	2.3078	1.9084	2.4317	2.0054	1.2253	2.3873	1.8327	1.788
ALG8	3.8816	3.7689	4.4801	5.0417	4.3233	4.8521	4.52	4.7678	4.2398	4.9503	5.0546	4.5641	4.0406	4.2565	4.2115	4.1736	5.7611	2.9816	4.7816	4.2593	4.3179	3.6277	4.3898	3.6663	3.6318
ALG9	1.9833	2.0549	2.3349	2.6602	2.0618	1.9829	2.3295	2.1549	2.2978	2.7931	1.6886	2.6504	1.921	2.7208	2.0435	1.9603	2.9868	2.2743	2.1033	2.1823	2.077	1.8306	2.4256	1.9001	1.9183
ALK	0.0175	0.0746	0.0405	0.0474	0.1007	0.0926	0.0176	0.0463	0.0645	0.0081	0.0082	0.0066	0.0056	0.0108	0.1267	0.0176	0.0242	0.0815	0.2147	0.0422	0.0965	0.2483	0.0664	0.0023	0.0838
ALKBH1	2.003	2.4086	2.2641	2.3782	2.7881	2.2109	2.7635	2.4086	2.4428	1.9156	2.7014	2.9594	2.4664	2.56	2.5142	2.3029	2.5853	2.252	2.0912	2.2116	2.33	2.2613	2.4556	2.1783	2.584
ALKBH2	3.0875	3.2878	3.0894	3.1096	3.2603	3.3418	3.0351	3.758	3.8711	3.5088	4.1385	3.4301	4.3555	3.8805	2.7374	2.9575	4.1077	3.156	3.3225	3.4272	3.3886	3.3479	3.1647	3.6191	2.7144
ALKBH3	1.4003	3.058	2.2196	2.5073	3.2107	3.838	3.0439	3.235	3.4709	4.124	2.9071	3.8597	3.676	3.3894	3.0145	2.5659	3.6345	3.92	2.5849	3.6667	3.4603	3.0159	2.8643	3.3274	2.3882
ALKBH4	2.1063	3.4941	2.5083	2.513	1.8984	2.5512	2.0038	3.6448	2.0867	2.1631	2.2627	2.0486	2.1575	2.9125	2.6347	2.484	2.8456	2.6698	2.9191	2.6658	2.5286	2.5158	2.7331	2.7236	2.8837
ALKBH5	4.7225	4.489	4.9691	4.395	4.2479	4.6225	4.2691	4.4993	4.155	4.4431	3.654	4.8788	4.8131	5.3584	4.8053	4.5094	4.6606	4.4205	4.7149	4.6838	4.4749	5.1715	4.6612	4.581	4.9227
ALKBH6	2.5331	3.7276	3.153	2.7287	3.1525	3.0071	2.3889	2.7118	2.7561	2.4754	2.5315	2.5856	2.8527	2.7914	2.879	4.154	3.2214	3.8368	2.6794	3.5547	2.438	2.9193	3.4072	2.8032	3.0365
ALKBH7	4.5598	6.1437	4.7963	5.4136	4.2051	5.0955	4.5481	4.4679	4.2491	4.7138	4.7726	5.1071	5.3876	5.0652	6.0616	4.0637	4.7344	4.8526	5.2676	4.557	5.7645	5.2971	4.4201	6.3779	4.7341
ALKBH8	1.1156	1.1055	1.7683	1.7344	1.4141	1.3741	1.3942	1.5748	1.7848	1.7886	1.3706	1.6939	1.3457	1.8474	1.3498	1.0554	1.9012	1.5228	0.9736	1.4691	1.5372	0.9834	1.2571	0.757	1.3077
ALLC	0.0108	0	0	0.0963	0	0.0081	0.0092	0.1701	0	0	0.0366	0	0.0099	0	0.0461	0.0148	0.0959	0.0175	0.2863	0.0089	0.2943	0.2531	0.0208	0	0.0179
ALMS1	1.574	1.3567	1.7455	1.7598	1.5376	1.6539	1.8364	1.6504	2.0181	1.7529	1.2403	1.727	1.6196	1.9101	1.1235	1.651	1.8805	2.3363	1.3016	2.1706	1.297	1.2951	2.5701	0.9309	1.7176
ALMS1P	0.1156	0.0201	0	0.0176	0.1078	0.1365	0.036	0.0965	0.044	0.0164	0.0545	0.0079	0.0365	0.0175	0.0376	0.0852	0.03	0.0552	0.0426	0.0489	0.0969	0.1884	0.0733	0	0.0704
ALOX12	0.6214	0.5883	0.6519	1.0129	0.3976	0.705	0.674	0.5382	0.5947	0.5725	0.567	0.4791	0.5036	0.5132	0.4293	0.6905	0.487	0.4435	0.6992	0.5931	0.6397	0.4351	0.7638	0.3631	0.8691
ALOX12B	1.4077	0.4357	0.5086	0.5102	0.4486	0.2749	0.031	0.2164	0.3436	0.0359	0.171	0.103	0.4246	0.5568	0.2263	0.5094	0.2228	0.1029	0	0.1439	0.1618	0.1674	0.2119	0.4419	1.0986
ALOX12P2	0.1378	0.0272	0.0804	0.0269	0.0144	0.7041	0.0589	0.3502	0.0445	0.0318	0.0232	0	0.0201	0.0006	0.0764	0.4525	0.1162	0.0318	0.1118	1.2123	0.0709	0.1226	0.0753	0.0174	0.2123
ALOX15	0.0091	0.0146	0.0082	4.6627	0.0805	0.0136	1.4724	0.1605	0.0838	0.051	0.0915	0.1161	0.3399	0.0243	0.6254	0.0548	1.2473	0.2866	0.0114	0.1876	0.096	0	1.7297	0.0043	0.1579
ALOX15B	1.0001	1.4401	1.1561	0.4685	1.1391	0.992	0.5918	1.2457	1.2262	1.129	0.3216	0.7535	0.945	1.2183	1.8335	0.852	1.5504	0.9002	0.7101	1.1967	1.232	0.4115	0.9893	1.3833	0.2725
ALOX5	3.1675	3.6457	2.6531	5.0714	3.1166	3.3342	4.1923	3.2476	4.2983	3.8939	3.0351	3.0921	2.7008	3.573	4.0225	4.3032	2.9039	4.5947	2.6884	3.806	4.9976	2.9328	4.0511	2.8044	3.0931
ALOX5AP	5.6885	4.5474	4.2828	3.1637	6.0879	3.4234	5.4864	4.5231	6.6267	6.1313	5.2316	4.4963	4.4602	4.0842	5.5209	4.6107	3.7727	4.3817	4.3586	4.1956	5.444	4.3953	3.9942	5.0023	4.1276
ALOXE3	0.8573	0.5978	0.2006	0.1846	2.1789	0.0531	0.0263	0.1319	0.5108	0.0215	0.3319	0.085	0.152	0.1829	0.0108	0.0535	0.0487	0.3495	0.0095	0.0494	0.0376	0.0411	0.0478	0.3772	0.2983
ALPI	0	0	0.1301	1.2745	0.0091	0.1876	2.9424	0.0599	0.0578	0.0446	0.1202	1.5457	1.6389	0.0733	1.0666	3.129	0.0182	1.4849	0.1955	0.209	2.3444	1.6365	0.1437	3.8467	0.1173
ALPK1	1.7704	1.4832	1.8581	1.5063	2.0416	1.3579	2.0795	1.4451	2.4297	1.1365	2.0367	1.6122	1.5012	1.9358	1.2717	1.8989	1.5422	1.6016	1.3107	1.6869	1.4733	1.0643	1.4952	0.8113	1.2147
ALPK2	1.2107	0.569	0.5289	0.1684	0.4717	0.3859	1.2628	0.3171	0.7759	0.5763	0.1965	0.3007	0.4532	0.2859	0.9211	0.2034	0.115	0.5056	0.9956	0.4039	0.6751	1.6061	0.7653	0.4277	0.6257
ALPK3	0.7171	0.5662	1.3465	0.9598	1.2322	1.0415	1.3991	1.6708	1.5589	0.6736	0.4877	0.4482	0.3776	0.5639	0.6594	0.663	0.8375	1.7959	2.2471	1.0301	0.7314	2.9802	1.1811	0.441	2.3273
ALPL	4.4083	0.8699	1.9255	1.1846	1.1438	1.3831	2.7382	1.328	1.7378	2.1451	0.7785	1.1427	1.1411	1.2724	4.0886	2.1018	1.4892	2.4914	3.0428	0.8744	3.0983	2.0605	2.424	1.439	4.1005
ALPP	0.085	0	0.2916	0.8768	0.3908	1.15	0.2414	1.3934	0.0142	0.4016	0.0209	0.0219	0	3.9918	0	0.0881	0.0125	0.0078	0.5842	0	0.0527	0.0071	0.2134	0.2693	0.0317
ALPPL2	0.4323	0.0266	1.1541	0.7773	1.7544	3.6325	0.1259	0.6805	0.0096	0.4068	0.0507	0.1529	0.0786	6.6005	0.2449	0.1638	0.0334	0.0785	0.4466	0.0091	0.3171	0.0081	0.5872	0.7318	0
ALS2	1.6797	1.7239	2.174	2.0718	1.6911	1.7635	1.7785	1.9135	2.0967	2.065	2.1049	2.3966	1.8675	2.0536	1.2928	1.7479	1.7007	1.5629	1.2068	1.6668	1.5038	1.4031	1.4172	1.4559	1.656
ALS2CL	1.4523	1.197	1.8313	3.7746	1.6214	2.6228	0.9915	0.5731	2.2951	2.3594	2.7822	1.8676	1.6741	2.0242	1.4129	1.2772	0.4872	1.47	0.9603	1.2141	1.8932	1.2501	1.6996	1.3033	1.3651
ALS2CR11	0.0128	0.0358	0.0114	0.0291	0.0272	0.0151	0.174	0.0774	0.037	0.0158	0.0242	0.005	0.0121	0.0134	0.027	0.0439	0.0129	0.0563	0.0185	0.0305	0.0355	0.0269	0.0036	0.0118	0.0718
ALS2CR12	0.0188	0.1065	0.0819	0.0398	0.0553	0.0613	0.1976	0.0809	0.1182	0.0218	0.05	0.0596	0.0407	0.0559	0.1405	0.1003	0.0861	0.0344	0.107	0.1342	0.1245	0.1579	0.0537	0.0135	0.163
ALX1	0	0	0	0	0	0	0.0379	0.7517	0.0063	0	0.0135	0	0	0.2885	0	0	0	0	0.0264	0.8654	0.0642	0.0307	0.0405	0.0225	0
ALX3	0.4374	0.5621	1.1468	1.1969	0.3559	0.6304	0.8718	0.753	0.7827	0.3745	0.3951	0.6979	0.6021	0.8117	0.9633	2.0531	0.6111	0.6831	1.1227	1.1126	0.7079	1.0369	1.0146	0.4262	1.0934
ALX4	0.0225	0.0639	0.0425	0.0154	0	0.0286	0.0535	0.0545	0.0369	0.0119	0.0126	0.0045	0.003	0.0085	0.1439	0.024	0.0389	0.0253	0.0797	0.0513	0.0538	0.0992	0.0384	0	1.0211
ALYREF	5.5277	6.9125	5.6279	5.3937	5.3768	5.1371	4.0647	4.5494	5.3203	5.3514	5.2269	5.4951	5.5009	5.702	5.8608	6.2975	6.0395	5.5059	4.9768	5.1243	5.1888	4.896	5.8517	6.3044	5.5876
AMACR	2.2135	2.9875	2.9373	3.0065	2.4336	1.7442	4.0042	2.3451	2.8958	3.2875	2.7855	4.6897	3.5328	3.207	4.3285	3.2327	4.2374	2.6769	2.9034	2.0464	3.6488	2.3193	3.1533	3.8593	2.5433
AMBN	0	0	0	0	0	0.0358	0	0.0076	0.0162	0	0.0048	0.0125	0	0	0	0.0089	0	0	0.0019	0	0	0	0	0	0
AMBP	0.6355	0.4312	1.6604	0.4483	0.318	1.4049	0.0668	0.8575	0.0817	0.4572	0.1146	0.2089	1.055	1.3514	0.1406	3.1117	0.0118	0.1412	0.7267	0.0868	0.5631	0.7407	0.3565	0.4398	0.2358
AMBRA1	3.2537	3.2693	2.9693	3.5348	2.4276	3.0525	2.8764	3.0891	2.9445	3.0166	3.3597	3.2127	3.1408	3.1842	3.0434	3.1536	3.9502	4.0357	3.159	3.6508	3.2516	3.061	3.469	2.6273	3.2707
AMD1	5.019	4.6249	4.4391	4.6723	5.4103	5.4544	4.4822	4.7505	5.0067	5.0111	4.3946	5.6788	5.2601	5.2741	4.4848	4.3566	5.0806	5.7148	3.9391	4.8768	4.138	4.0639	4.9567	4.8581	4.0878
AMDHD1	0.0255	0.0594	0.8827	0.6611	0.3194	0.2069	0.3286	0.4069	0.4326	0.2263	0.79	0.3925	0.1552	0.1202	0.266	0.1823	0.1186	0.0711	0.2234	0.3509	0.3568	0.1888	0.338	0.0473	0.1529
AMDHD2	2.6067	2.8293	3.2874	3.1421	2.0145	3.59	3.0527	2.4431	2.881	2.2956	2.6396	2.5385	2.0416	2.2573	3.6098	2.5264	2.7523	2.7844	3.1605	2.8451	3.0949	2.774	3.2092	2.9299	3.2482
AMELX	0	0	0.0101	0.2449	0	0.038	0.0473	0.0156	0	0.0156	0.1546	0.0298	0.0048	0	0.0315	0	0.0286	0.0266	0.0496	0	0.1439	0.1668	0.0315	0	0.0262
AMFR	4.8608	4.7472	4.4748	5.4719	4.4966	4.4947	4.7448	4.3865	4.6703	5.1673	4.8863	4.5043	4.8193	5.26	5.0461	4.8585	5.3067	4.6765	4.8372	4.5978	5.0545	4.5824	4.5667	4.405	4.8008
AMH	1.007	1.3897	0.0417	1.8201	2.3527	2.889	0.1847	0.2879	0.7353	1.1532	1.3426	1.2534	2.1845	1.385	0.8736	2.7248	3.1623	0.6628	0.1919	0.7216	0.9954	0.1425	0.2656	1.1482	1.1516
AMHR2	0.0146	0	0.024	0	0.197	0.0523	0.1688	0.2907	0.0322	0	0.11	0.0269	0	0.063	0.074	0.0787	0.0384	0.0218	0.1239	0.1941	0.1982	0.0837	0.063	0.0235	0.4138
AMICA1	1.3022	1.6178	0.8281	0.8846	2.8042	0.679	3.0353	1.5839	1.8279	1.3061	1.4372	1.6234	1.458	1.6783	2.712	1.9583	2.2267	1.1759	1.9206	1.5453	2.6365	1.7136	1.5494	0.9461	1.6857
AMIGO1	0.3694	0.0445	2.1416	1.9519	0.5521	1.2596	1.832	2.174	1.5414	1.3567	2.131	1.53	1.4811	0.495	1.5722	1.7281	1.634	2.2247	2.4906	2.7069	1.871	2.8651	1.8142	0.2193	1.553
AMIGO2	1.9874	2.2146	2.6226	3.4048	2.259	3.8978	2.4228	2.7109	2.8895	3.4625	1.9019	1.1333	0.9957	2.3659	2.2652	2.6168	1.8292	3.8161	2.4955	1.9539	3.0815	2.1451	3.1176	3.1015	4.4511
AMIGO3	1.3909	1.8823	1.7983	1.1039	0.8082	2.2126	0.6928	0.8291	0.9894	1.9362	1.357	0.9554	1.2421	2.1578	1.2456	1.5513	1.8416	0.9907	1.19	1.6049	1.0665	0.8361	1.1553	0.8774	1.5799
AMMECR1	1.9927	1.5741	1.6132	2.113	2.7042	2.5584	2.0817	2.2262	2.3537	2.3947	2.445	2.8777	2.5299	2.2931	1.7661	2.4127	3.9714	2.525	1.594	2.9485	1.9522	1.1398	2.2761	2.0382	2.2508
AMMECR1L	2.5069	2.2256	2.7435	3.1261	2.238	2.8629	2.5033	2.7539	2.8791	2.9678	3.0795	2.7345	2.7998	3.0435	2.3101	2.9079	2.4737	3.058	2.3289	2.7337	2.5016	2.4364	2.396	2.2004	2.9047
AMN	4.3869	5.1703	4.4485	4.9077	1.2158	5.3141	4.3446	2.8463	3.2681	4.7257	5.5154	4.0442	4.1086	5.5594	5.8923	3.6465	3.0096	2.8916	4.7785	3.5147	5.1199	4.1313	4.1761	6.1496	3.8641
AMN1	1.8847	2.2892	2.399	1.382	1.8828	1.999	1.9842	1.8969	2.3518	1.4181	2.7982	1.9205	1.729	1.4533	1.4201	1.1256	1.5026	0.8924	1.2346	1.4785	1.6689	1.3465	1.0769	1.0142	1.2385
AMOT	1.1442	3.4756	2.3781	2.0275	2.5607	1.845	1.9478	2.2247	1.1877	1.4428	1.7226	1.6197	0.826	2.8281	1.8995	2.5309	5.1341	0.7461	1.8937	2.0188	2.1712	1.4273	2.6133	1.3866	2.0836
AMOTL1	2.3011	2.0858	2.5694	1.5528	2.7003	2.3036	3.9706	4.2878	3.7724	1.9837	1.8228	1.412	1.4077	1.8868	2.333	2.561	2.8221	3.4169	4.1632	3.0907	3.0923	4.6228	2.9279	1.5437	4.3052
AMOTL2	4.4842	3.1772	3.4004	4.0127	3.177	3.9095	3.4352	3.5009	3.5836	2.7785	4.0727	2.8855	2.7509	3.274	3.3848	4.0463	2.7488	3.9852	4.1079	4.7376	3.8879	3.9839	3.5681	3.2343	4.5722
AMPD1	0.2061	0.0185	0.1786	0.1178	0.2075	0.1113	0.1715	0.8694	0.2309	0.032	0.2181	0.313	0.3567	0.23	0.6374	1.429	0.1058	0.0727	0.4755	0.1647	1.0174	0.1665	0.2666	0.373	0.0377
AMPD2	3.5686	2.9778	3.9168	3.7753	2.8157	3.3658	3.525	3.35	3.7044	3.5105	3.8015	3.885	4.1041	3.9451	3.9517	3.4073	3.9097	4.3529	3.8357	4.5329	3.5711	3.2282	3.8598	3.297	3.4957
AMPD3	1.7529	1.4928	1.5637	2.1063	1.9422	1.9512	2.0767	1.1406	2.8808	1.7394	2.4085	2.1545	1.4777	1.935	2.3866	2.6146	1.3462	2.1923	1.3684	2.2768	2.0429	1.6633	1.7172	1.5417	1.2853
AMPH	0.5435	0.0849	0.5096	0.3594	0.3423	1.0241	1.6302	0.9905	1.3658	0.6351	0.3211	0.1264	0.1956	0.4583	0.531	0.2147	0.1873	0.769	1.0277	0.2795	1.2508	0.9122	0.3488	0.337	1.0278
AMT	0.2574	0.7624	0.5936	1.9789	0.8307	0.9195	1.9454	1.6817	0.7672	2.8276	0.7693	1.3367	2.0495	1.7768	1.0196	3.0807	0.8596	0.8118	1.4442	2.6982	2.5042	2.0113	1.1551	1.0196	1.0917
AMTN	0	0	0	0	0	0.3956	0	0.0304	0	0	0.0346	0	0.3975	0.0681	0	0	0.0121	0.0443	0.0839	0.0987	0.0753	0.0201	0	0	0
AMY1B	0	0	0	0	0	0	0	0	0	0	0	0	0	0	0	0	0	0	0	0	0	0	0	0	0
AMY1C	0	0	0	0	0	0	0	0	0	0	0	0	0	0	0	0	0	0	0	0	0	0	0	0	0
AMY2A	0	0	0	0	0	0	0	0	0	0	0	0	0	0	0	0	0	0	0	0	0	0	0	0	0
AMY2B	0.2733	0.6229	0.8817	1.0729	0.9174	1.1391	0.9513	0.7222	0.9983	0.618	1.3382	1.3659	1.5738	0.6727	0.9532	0.6084	0.8897	0.6975	0.5146	0.7702	0.858	0.6808	0.7688	0.4255	0.622
AMZ1	0.5881	0.3319	0.1278	0.0587	0.4986	0.0487	0.0356	0.1268	0.0977	0.134	0.0849	0.0418	0.095	0.2589	0.1104	0.2181	0.2977	0.2213	0.2138	0.3579	0.1582	0.1354	0.418	0.4378	0.4384
AMZ2	3.5748	4.18	3.9275	3.6178	3.4164	3.7691	4.1585	3.963	3.9354	3.4204	4.3756	4.0635	4.4001	4.0781	3.7528	4.7037	4.0289	3.6338	3.8328	3.5938	3.6558	4.0526	3.8673	3.3897	3.7768
AMZ2P1	0.6229	1.5814	1.7047	1.1942	1.0742	1.6873	1.8109	1.2795	1.2907	0.8404	1.3307	1.0109	0.9372	1.5402	1.218	1.2696	1.555	0.8246	1.6498	0.9301	1.665	1.6965	0.9407	0.6545	1.0945
ANAPC1	1.903	1.6421	2.319	2.6119	1.6639	1.7183	2.4047	2.2792	2.5982	2.7181	2.3862	3.1364	2.5835	2.4906	1.4906	2.246	2.4577	2.2797	1.2504	3.1364	1.5434	1.2491	2.1113	1.6991	1.8864
ANAPC10	2.6963	3.6834	2.777	2.8727	3.8333	2.9699	3.318	3.4961	3.4253	2.9578	3.2379	3.7783	3.3682	2.9051	3.293	3.0376	3.2665	3.0791	2.705	2.7641	3.0955	3.0808	2.7701	3.2472	2.6388
ANAPC11	5.1133	6.6989	5.3584	5.0754	5.2042	5.3713	4.788	5.3164	5.1091	4.8721	5.6353	4.9819	4.8916	4.7952	5.2006	5.6962	5.1504	4.9387	5.0269	4.7898	4.7259	5.0903	4.9486	5.6001	4.8397
ANAPC13	4.0175	5.7943	5.3282	4.9161	5.4311	5.7889	5.7549	4.9098	5.3999	5.7788	5.3709	5.27	6.0228	5.6856	4.8408	5.1356	4.6306	4.5978	4.8268	5.0298	5.1794	5.1623	4.8941	4.9899	5.1222
ANAPC16	3.3976	4.5191	4.7073	4.6295	4.1507	4.4618	4.0915	4.2482	3.6622	3.9515	3.8542	4.0426	3.7194	4.2178	4.684	4.069	3.9934	3.8316	3.9895	4.1985	4.7179	4.4519	3.8789	3.805	3.7839
ANAPC2	3.3788	3.9789	3.8377	3.5356	2.956	3.8891	2.2931	2.8798	2.628	2.5679	3.0729	3.1706	3.3105	3.8772	3.581	3.5183	4.0368	3.7433	3.3431	3.7305	3.1213	3.8112	3.6616	3.1957	4.2172
ANAPC4	1.7162	1.9641	2.5631	2.4369	2.62	2.3705	2.5908	2.2737	2.6333	2.4423	2.4766	2.9921	2.9205	2.4837	2.0774	1.3729	2.3949	2.2506	1.6078	2.6192	2.1501	1.6457	2.575	1.6847	1.8336
ANAPC5	4.1557	4.098	4.7403	4.5681	4.2288	4.8223	4.386	4.4837	4.4712	4.7051	5.2036	4.8958	4.7205	4.832	4.2532	4.0325	5.3111	4.4342	4.2395	5.3417	4.2847	3.6696	4.8175	4.157	4.091
ANAPC7	3.1093	3.2985	3.4892	3.8104	3.244	3.867	3.5531	3.772	3.594	3.5676	4.1609	4.1912	3.7288	3.6782	3.4791	3.5122	4.1181	3.4786	3.3312	3.8605	3.1592	3.1458	3.9427	3.1296	3.4845
ANG	4.5441	5.2222	4.4958	3.6623	3.1949	4.3309	3.7295	3.4355	3.2276	4.774	5.6685	4.1847	5.2497	4.9792	4.4233	4.8508	4.6172	3.8886	4.3493	3.6579	4.6627	3.9304	3.7424	5.0316	3.6979
ANGEL1	2.961	3.427	2.6622	3.6443	2.5751	2.7344	3.0187	2.5486	3.1873	2.7367	2.4486	3.5066	3.0446	3.0793	3.1382	3.4642	3.6118	2.9202	3.2331	3.0924	2.6154	2.9922	3.5267	2.6729	3.8163
ANGEL2	1.5374	1.3401	2.3884	2.6065	2.124	1.7913	2.2645	2.2577	2.6622	2.4189	2.6062	2.4274	2.3568	2.3274	1.7301	2.6883	2.2254	2.0766	1.7022	2.3972	2.365	1.6819	2.2866	1.6614	2.1272
ANGPT1	0.4513	0.3452	0.9549	0.6208	1.2615	1.1728	2.6585	1.4077	1.3062	1.0076	0.46	0.3235	0.5741	0.8457	0.6668	0.7687	0.7528	0.9631	1.2547	0.9143	1.75	1.4879	0.8813	0.3528	1.9067
ANGPT2	1.6244	1.4037	2.2581	1.4668	2.1984	2.2181	1.8655	1.5245	1.8778	1.9294	1.7568	2.0521	1.97	1.535	1.3258	0.7851	1.1852	2.077	1.3404	1.2668	1.0509	0.8745	1.0641	1.2983	2.0144
ANGPT4	0.0862	0.0484	0.0937	0.0146	0.0307	0.1902	0.0421	0.0079	0.0168	0.2445	0.0109	0	0	0.041	0.1476	0.0387	0.143	0.2795	0.2217	0.1059	0.0751	0.0526	0.061	0	0.5162
ANGPTL1	1.2757	0.1426	0.7471	0.5052	3.1185	0.3427	4.7759	3.6632	2.8086	0.2612	0.2591	0.155	0.23	0.1731	1.607	0.5181	1.2661	2.0786	3.6879	1.147	2.1024	3.9138	2.0355	0.1106	2.888
ANGPTL2	5.2309	3.6559	4.631	3.9254	6.4389	5.6583	6.2004	5.7883	6.4467	5.1861	3.4377	3.4067	2.729	4.7712	3.4696	3.2147	3.719	6.3581	5.945	4.2673	4.996	6.6668	5.1608	5.6677	6.3231
ANGPTL3	0.0144	0	4.0568	0.0377	0.0658	0.1577	0.0209	0.0139	0.0068	0.0484	1.4201	0.0475	0.0809	0.067	0	0.107	0.0505	0.0311	0.0161	0.0264	0.1235	0.6587	0.0822	0.0273	0.0642
ANGPTL4	6.0699	2.2206	1.8258	1.1971	1.9369	1.2588	2.8198	2.7814	2.7526	3.2107	1.9402	1.065	2.2605	2.3659	2.8959	2.25	1.9395	2.4306	3.4378	2.3377	1.4258	2.5673	1.7849	3.591	4.8267
ANGPTL5	0.023	0	0.0052	0.0178	0	0.0255	0.4565	0.103	0.0574	0	0	0	0	0.029	0.0169	0	0.0646	0.0373	0.0431	0.0751	0.149	0.1526	0.0092	0	0.1519
ANGPTL6	2.8063	3.056	1.4771	1.9705	2.8204	2.8983	2.3568	2.1162	2.6773	2.3686	2.7507	2.4407	2.9435	2.0086	3.0945	2.9679	2.7117	2.8109	2.9105	2.3586	2.5045	3.2978	3.9022	2.5681	2.6329
ANGPTL7	0.0834	0.0063	0.3214	0.149	0.4902	0.0544	1.0866	0.7416	0.5371	0.0116	0.0421	0.0262	0.0609	0.076	0.5528	0.0393	0.3315	0.6728	2.1282	0.2807	0.5556	2.2224	0.4602	0.026	1.8249
ANHX	0	0	0	0	0	0	0.0182	0	0	0	0	0	0.0048	0	0	0	0.0131	0	0	0	0	0	0	0	0
ANK1	1.28	0.0703	0.1555	0.9233	0.2654	0.1164	2.6175	1.2216	1.3816	1.0888	1.5336	0.2933	0.8155	1.5369	0.6302	1.1925	0.2094	3.723	0.2836	0.263	0.7419	1.7671	0.3637	1.095	0.874
ANK2	0.3298	0.118	0.7013	0.3177	0.9627	0.447	2.8906	2.087	1.7728	0.3132	0.2885	0.1897	0.2101	0.4595	1.325	0.6284	0.922	1.1618	2.1007	0.5353	2.0119	2.2586	0.8063	0.1055	1.8236
ANK3	0.7346	1.6483	1.0992	1.9109	0.896	1.2614	1.4824	1.3811	1.4904	1.3827	1.1148	1.6385	1.1252	1.7634	0.6745	1.3298	2.4028	2.4127	1.1338	1.6749	1.4436	0.777	0.7939	0.4155	1.1292
ANKAR	0.1731	0.1803	0.4723	0.7787	0.3513	0.6819	0.6824	0.5498	0.4604	0.5398	0.5857	0.4905	0.4892	0.5976	0.4307	0.4017	0.3997	0.4221	0.2744	0.4282	0.6094	0.2592	0.2987	0.2892	0.3626
ANKDD1A	0.4408	0.2479	0.5821	0.3716	0.9604	0.7385	0.9259	0.9195	1.0779	0.4529	0.4379	0.3901	0.6845	0.4338	0.8303	0.7294	0.7136	0.6543	0.8258	0.486	0.9783	1.0076	0.6098	0.3635	0.8565
ANKFN1	0.2579	0.1729	0.0301	0.0564	0.0293	0.0665	0.0927	0.0095	0.0134	0	0.2284	0.0216	0.066	0.36	0	0.2614	0.0198	0.0588	0.0827	0.0506	0.26	0.0488	0.0267	0	0.0647
ANKFY1	3.59	2.1193	2.9624	3.0396	3.2405	2.8146	3.9412	3.5578	4.1842	3.4034	3.0571	3.8758	3.5747	3.8381	2.9335	2.9939	3.9739	3.2489	3.1377	3.5101	3.1248	3.6581	3.3075	2.4901	3.7017
ANKH	3.5098	1.7114	3.4398	4.1724	2.6072	3.5836	4.2636	3.8929	3.2546	3.7939	2.8138	3.7219	3.293	3.2821	3.4277	4.2571	3.1667	4.51	4.2757	3.922	4.0599	3.5887	3.7012	3.035	4.2727
ANKIB1	3.2215	3.0839	3.6732	3.3148	3.4579	6.1019	4.0467	3.3858	3.8191	3.7305	3.5939	3.3609	2.131	3.2231	2.3811	5.5934	2.9711	4.1701	2.9016	6.1739	2.8022	3.7599	3.5998	2.4597	3.0539
ANKK1	0.0108	0.0517	0.117	0.1564	0	0.1757	0.0246	0.0474	0.0474	0	0.0272	0.063	0.0585	0.027	0.2064	0.0294	0.0188	0.0219	0.0982	0.0719	0.1023	0.0466	0.0856	0.0109	0.0854
ANKLE1	0.1193	0.1688	0.1153	0.1713	0.2304	0.1118	0.1069	0.1654	0.3915	0.0428	0.1403	0.1784	0.2303	0.18	0.6194	0.1813	0.0959	0.2823	0.0934	0.1573	0.2628	0.099	1.3388	0.069	2.0671
ANKLE2	3.7594	3.6256	4.059	4.2814	4.5507	4.4799	3.085	3.67	4.0756	3.7323	4.3699	3.796	4.0924	3.7292	3.5766	4.0077	3.9617	4.0837	3.4759	4.6272	3.3672	3.5868	3.8924	3.6397	3.6507
ANKMY1	0.8023	1.6087	1.4707	2.0424	0.8593	1.5215	0.7532	1.157	1.3554	1.739	1.8222	1.4865	1.6419	1.6035	1.4963	1.2751	1.9263	1.5061	1.1974	1.5374	1.3754	1.2003	1.4372	1.2821	1.8808
ANKMY2	2.6659	3.2972	4.1631	3.813	2.9311	3.2104	3.6459	3.1314	3.7027	3.9516	3.6092	3.5314	3.6379	3.8297	2.4181	3.5487	4.2014	3.8902	2.4586	4.2978	2.8186	2.4189	3.5156	2.983	2.3761
ANKRA2	2.2431	2.2708	2.6298	2.8392	2.8633	3.0409	2.7661	2.1658	2.6318	2.1252	3.0233	3.203	2.8598	2.7906	2.8012	2.6048	3.0498	2.7057	2.2912	2.4812	2.8887	2.454	2.4184	2.1357	2.1925
ANKRD10	2.4188	3.0446	3.1728	4.6723	2.9489	4.102	3.4096	3.0907	3.2926	2.8049	3.3431	4.0864	3.0652	2.8148	3.1242	2.5962	2.5748	2.886	2.5975	2.782	3.7552	2.8302	2.9238	1.8889	3.1368
ANKRD11	3.4211	3.2836	3.9018	4.5808	3.4224	3.7385	2.8434	2.68	2.9779	2.8951	2.9033	3.1032	2.8559	3.5036	3.3853	3.4507	3.4677	3.1222	3.5469	3.6322	3.0057	3.5159	3.3038	3.3168	3.8793
ANKRD12	2.0739	2.318	2.534	2.8155	3.1692	3.0206	3.2066	2.4621	2.547	2.6355	3.0629	2.5873	2.4891	2.4349	2.949	2.9487	2.1446	2.1644	2.2547	2.3775	3.1433	2.2589	2.5767	2.7195	2.1719
ANKRD13A	2.698	2.9964	3.0483	3.4985	3.5013	3.8576	3.4755	3.1969	3.5986	3.1991	3.335	3.6883	3.685	3.2321	3.5329	3.508	3.0184	3.6149	3.3165	3.2972	3.6815	3.1601	3.4822	2.5569	3.2638
ANKRD13B	1.4524	2.2563	1.7998	3.0082	1.6663	3.0863	1.6868	1.5604	2.4981	1.764	0.7489	2.629	3.0367	2.7796	1.9378	0.9535	2.0979	3.259	1.9532	1.9062	1.9581	2.1004	4.1008	2.268	2.8487
ANKRD13C	2.0529	0.5059	2.3509	2.1731	2.2968	2.3102	2.3436	2.1366	2.3556	2.2042	2.7234	2.292	2.3528	2.789	1.995	1.9786	2.0055	2.2514	1.9275	2.4098	2.0796	1.9572	1.9534	1.2446	1.9764
ANKRD13D	2.8337	2.6529	2.5373	3.2302	2.3673	4.0309	1.8405	2.2296	2.5678	2.5291	2.2097	2.2856	2.9089	2.7257	2.9494	3.4236	3.1846	2.902	3.5316	3.4592	2.5248	3.1209	2.9195	2.4608	2.7376
ANKRD16	0.8941	1.0188	1.1506	1.8855	0.8812	1.5871	1.2171	0.6857	1.0012	1.2758	0.9483	1.6344	1.5009	1.803	1.5106	1.7654	1.1441	2.0002	1.5224	0.9962	1.5659	1.202	2.2151	1.1729	1.5051
ANKRD17	3.4306	3.3324	3.9785	3.6999	3.724	3.3195	3.9372	3.7043	4.0985	3.7725	4.4504	4.3921	4.089	4.132	3.5211	3.5703	4.0946	3.3126	3.1979	4.1875	3.389	3.2343	3.6049	3.3021	3.5687
ANKRD18A	0.3179	0.4175	0.836	0.3962	0.4652	0.4688	0.1319	0.0864	0.9791	0	0.953	0.7108	1.0398	0.8008	0.3263	0.5966	0.0121	0.0286	0.1546	0.1317	0.5082	0.2014	0.0192	0.264	0.3254
ANKRD18B	0.001	0.0165	0.023	0.0156	2.3568	0.5635	0.004	0.1239	0.0286	0	0.8789	0.0134	0.0151	0.0116	0.0108	0.241	0.0063	0.7998	0.0053	0.4136	0.0025	0	0	0.003	0.2724
ANKRD18DP	0.0092	0.0154	0.0337	0	0.0566	0	0.0198	0.0114	0.0164	0.0012	0.0446	0.0019	0.0145	0.0116	0.0802	0.0065	0.0124	0.0495	0.0118	0.0039	0.04	0	0.0092	0	0
ANKRD19P	0.2487	0.4113	0.5416	0.8677	1.0466	0.4905	0.3919	0.3891	0.4407	0.1344	0.3861	0.2517	0.4441	0.3188	0.8757	0.4139	0.1541	0.2947	0.4466	0.3502	0.3699	0.747	0.2035	0.3316	0.5394
ANKRD2	0.1002	0.2654	0.3102	0	0.0325	0.2243	0.4467	0.1781	0.2306	0.0356	0.1427	0	0.023	0.0356	0.1699	0.0505	0.0566	0.0154	0.4443	0.0887	0.162	0.31	0.0452	0.1344	0.099
ANKRD20A11P	0	0	0.0212	0	0	0.0071	0.028	0.0387	0.0112	0.0318	0.0707	0.0461	0	0.0073	0.1375	0.0678	0.0083	0.023	0.0219	0.0078	0.0091	0.041	0	0.0101	0.0384
ANKRD20A2	0	0	0	0.0036	0	0	0.0199	0.0099	0.0016	0.0033	0.038	0.0495	0	0.0116	0.0283	0.0494	0	0.0085	0.0032	0.0099	0.0238	0	0.0183	0	0.0023
ANKRD20A3	0.0069	0	0.088	0	0.0233	0.0155	0.0328	0.0115	0.0733	0	0.0256	0	0	0.0401	0	0	0.2064	0	0	0	0.0006	0	0.0033	0	0
ANKRD20A4	0.0494	0.0459	0.2842	0.047	0.2214	0.0373	0.0492	0	0.0085	0.0136	0.0049	0.0358	0	0.0992	0.1014	0.0753	0.3031	0.0174	0.0267	0.0119	0.0426	0.0105	0	0.0358	0.0119
ANKRD20A5P	0	0	0.0266	0.002	0.2537	0.1636	0.327	0.1832	0.1831	0.1288	1.0058	0.7439	0.0727	0.2514	0.3618	0.2788	0.1938	0.1162	0.0352	0.115	0.2917	0.0624	0.1383	0.1003	0.074
ANKRD22	4.3941	2.0971	3.1579	3.1762	5.0154	3.2082	2.5106	3.848	1.9031	2.4415	4.3047	3.0491	3.1797	4.6455	3.2222	3.6141	2.4484	4.1483	2.1555	3.2589	2.9507	2.5304	3.2239	3.1889	1.3734
ANKRD23	0.2036	0.6325	0.7871	1.0715	0.474	0.8341	0.3917	0.3486	0.344	0.3329	0.6041	1.0072	0.7364	0.744	0.8664	0.9006	0.8328	0.8832	0.6349	1.4893	0.5784	0.7571	1.2224	0.3656	1.0894
ANKRD24	0.2155	0.6747	0.3122	0.2681	0.3065	0.2909	0.2222	0.2343	0.2249	0.082	0.5489	0.1922	0.3084	0.5559	0.2605	0.1889	0.4089	0.2151	0.363	0.5537	0.2428	0.5057	0.1317	0.1322	0.3971
ANKRD26	0.2647	0.7908	1.0253	2.1643	1.5389	1.5676	1.4613	0.7094	1.0664	0.5474	0.914	1.2035	0.7589	0.7128	1.4746	1.0925	1.1369	1.4757	0.9019	1.181	1.2776	0.7863	2.3302	0.8149	1.1446
ANKRD26P1	0	0	0	0	0	0	0.0748	0.0025	0	0.001	0.0118	0.0305	0.0027	0	0	0	0	0	0	0.0042	0	0	0	0	0
ANKRD27	2.5082	2.8375	2.9303	3.4223	2.8856	2.5106	2.6037	2.5228	2.8888	2.6266	2.9605	2.939	2.713	2.946	2.5123	3.3057	3.0859	4.0489	2.4243	2.7773	2.1551	2.8153	3.5674	2.3059	2.6375
ANKRD28	2.1737	1.982	3.0288	2.6597	2.4272	2.4086	2.8231	2.2061	2.98	3.2699	3.0056	3.0541	2.8353	2.7187	2.0937	2.0788	2.572	2.5862	1.7419	2.1144	2.2225	1.5672	2.3163	1.903	2.0701
ANKRD29	1.6234	0.2507	2.3866	0.1771	2.2329	2.0473	1.7301	2.0522	1.5276	0.6573	1.1636	0.5389	0.5434	0.449	1.7496	1.9679	0.6568	1.4279	1.9617	2.0115	1.7248	1.5896	1.817	0.3911	1.7748
ANKRD30A	0	0	0	0.0121	0	0	0.0116	0	0.004	0	0	0	0.0259	0	0	0	0	0	0	0	0	0	0	0	0.0037
ANKRD30B	0.0023	0.0039	0	0	0	0	0.0305	0	0.0174	0	0.0066	0.2274	0.0088	0.004	0.2889	0.0009	0.0166	0	0.0182	0.0039	0.0373	0	0.0045	0.1003	0
ANKRD30BL	0	0	0.0056	0	0	0	0.0122	0.0069	0.0134	0	0.0183	0.0114	0	0.0052	0	0.0085	0	0	0	0	0.0172	0.0179	0	0	0
ANKRD30BP2	0	0.0039	0.0022	0	0	0	0.0183	0	0.0029	0.0023	0.0783	0.0023	0.0359	0	0.0036	0.0058	0	0.0016	0	0	0	0	0	0	0.0082
ANKRD31	0.0352	0.0509	0.0584	0.0322	0.1173	0.0694	0.1015	0.0366	0.0412	0.0086	0.0774	0.0042	0.0665	0.0191	0.0418	0.1152	0.0452	0.0346	0.0108	0.0428	0.053	0.0328	0.0132	0.0049	0.0151
ANKRD32	1.1035	1.1073	1.3649	0.9096	1.6592	1.0664	1.4034	1.225	1.7193	1.3064	1.4491	1.5778	1.5475	1.475	1.1363	1.3347	1.7231	1.431	0.8892	1.5365	1.0542	0.7122	1.6757	1.1306	1.0203
ANKRD33	0	0	0	0.0076	0	0.0653	0.0073	0.0327	0.0112	0.0211	0.0183	0.1326	0.0641	0	0	0.0694	0	0.1865	0	0	0	0	0.0389	0.039	0
ANKRD33B	1.2845	0.2376	0.5599	0.1703	0.3817	0.2605	0.695	0.9147	1.286	0.2385	0.3192	0.1329	0.2085	0.5383	1.4564	1.2409	0.6083	0.4767	0.7466	0.751	1.0772	0.7383	0.5932	0.1074	1.0696
ANKRD34A	0.3827	0.4397	0.5188	0.4751	0.5954	0.677	0.6339	0.6629	0.3084	0.2866	0.1703	0.072	0.6226	0.6026	0.6211	0.3175	0.4112	0.5394	0.8175	0.5853	0.4656	1.0245	0.3861	0.389	0.9259
ANKRD34B	0.0069	0	0.0062	0	0.0121	0	0.0206	0.0249	0.0348	0.0132	0.1338	0	0.0141	0	0	0	0	0	0	0.0229	0.0193	0	0.0134	0	0.023
ANKRD34C	0.025	0	0	0.0104	0	0	0.0325	0.0112	0.0091	0	0.0096	0.0093	0.0201	0	0.0367	1.2824	0	0.0042	0.0376	0.0042	0.0118	0	0.0049	0	0.0942
ANKRD35	0.3967	0.4013	0.4297	0.5579	1.2305	0.9177	1.696	1.7719	1.109	0.4774	0.2023	0.1422	0.2316	0.2992	0.9281	0.6375	0.4688	0.9195	1.6996	0.4756	1.5865	2.3446	0.6623	0.5974	1.4695
ANKRD36	0.2118	0.3239	0.4747	0.6908	0.5685	0.4805	0.2668	0.1947	0.3628	0.2024	0.3652	0.5264	0.5329	0.381	0.6734	0.3762	0.3744	0.3819	0.2206	0.6633	0.3908	0.323	0.3982	0.4102	0.6509
ANKRD36C	0.1984	0.226	0.3807	0.6353	0.2718	0.2244	0.5013	0.2839	0.3622	0.4421	0.8424	0.8535	0.7423	0.558	0.2882	0.6005	0.9735	0.8084	0.1822	0.4804	0.362	0.715	0.491	0.34	1.144
ANKRD37	3.3983	2.2177	1.9639	1.926	2.925	2.8146	2.7434	2.5107	3.0122	2.6818	3.0514	2.9446	3.4698	2.9423	2.4818	1.908	2.9539	1.6156	2.4361	1.9195	2.5915	2.9006	1.9145	2.8222	2.2596
ANKRD39	3.3145	4.2431	3.4331	4.1595	2.852	3.4714	3.1943	3.5491	3.3474	3.7438	3.3604	4.1229	4.2017	3.761	3.9373	3.4698	3.662	3.3036	3.5709	4.0616	3.4101	3.8243	3.5434	4.6468	3.0852
ANKRD40	3.6988	4.3124	4.5443	3.7591	4.0278	4.1141	3.9438	3.9112	4.0668	3.3944	3.9177	3.8759	3.6963	3.6812	3.3752	4.082	4.2579	4.3439	3.9099	3.4715	3.6968	4.3122	3.7224	3.3508	4.2008
ANKRD42	1.4095	2.0676	1.8319	1.296	1.5699	2.1898	1.35	1.3669	1.424	1.7671	1.1999	1.2477	1.83	1.9044	1.1065	1.1706	1.7193	1.2358	1.7672	1.5366	1.5648	1.6655	1.2591	0.9923	1.3097
ANKRD44	0.732	0.6308	0.8081	0.6532	1.7494	0.8731	1.7999	1.3833	1.8475	1.3118	1.0279	1.1892	1.2018	1.1558	2.088	1.3532	0.9168	1.6371	0.966	1.4359	1.7226	0.9042	1.1463	0.5043	1.0877
ANKRD45	0.0313	0	0.0405	0.0169	0.4146	0.0809	0.2956	0.1214	0.1538	0.0772	0.0417	0.045	0.0524	0.1465	0.0482	0.0801	0.046	0.1038	0.1238	0.1221	0.0906	0.4868	0.06	0.0594	0.1979
ANKRD46	1.2255	0.8745	1.9625	2.6514	1.6284	1.9612	1.909	2.0194	1.7839	1.9955	2.9801	2.0794	2.7572	2.4526	1.9336	1.4194	2.6763	1.8451	1.7736	2.0219	1.6379	1.422	2.3489	1.0973	1.3001
ANKRD49	1.3194	1.6196	2.6635	3.0663	2.4319	3.1619	2.1109	1.9209	2.0751	1.9457	2.3879	3.2291	2.4582	2.3001	2.2179	2.0312	2.7382	2.451	1.5624	2.6071	2.3496	1.5484	2.4791	1.5678	1.8171
ANKRD50	2.2563	2.8801	1.9682	2.42	2.2573	2.827	3.4731	4.1383	3.1174	2.8806	2.5714	2.0341	2.2927	2.769	1.4455	1.9412	2.5518	2.5082	2.5002	3.2166	2.848	1.8903	1.8873	1.4532	2.753
ANKRD52	3.5001	3.6705	3.9598	3.1185	2.8605	2.9965	2.6959	2.8725	3.4109	3.2414	4.0013	3.5827	4.0465	4.4863	3.2692	4.4547	3.3787	3.861	3.7205	4.0713	2.794	4.0109	3.619	3.3277	3.8778
ANKRD53	0.4326	0.0517	0.2768	0.2582	0.4943	0.3626	0.9998	0.5895	0.59	0.1948	0.113	0.1866	0.0457	0.2203	0.6045	0.5487	0.2275	0.5465	1.0316	0.4219	0.8487	1.2777	0.3755	0.3175	1.3121
ANKRD54	3.1101	4.2827	3.1508	2.934	2.7047	3.1483	2.7501	2.6762	2.7211	2.8388	2.4102	3.1973	3.7929	3.9892	3.3211	3.8085	3.5337	3.0442	3.2082	3.1057	2.9976	3.4293	3.8007	2.86	2.9773
ANKRD55	0.0768	0.0477	0.1333	0.0541	0.1268	0.0192	0.4422	0.1522	0.342	0.0488	0.0559	0.0048	0.0694	0.0718	0.5772	0.0687	0.1473	0.0733	0.1395	0.0816	0.3557	0.0272	0.1054	0	0.4346
ANKRD6	0.9035	0.3917	1.7718	0.6992	1.2942	1.7231	1.6152	2.0771	1.3498	0.7371	1.2227	0.6213	0.5608	0.611	1.0012	1.6437	0.5764	1.9704	1.1602	1.3866	1.387	1.6201	0.6845	0.4791	1.4884
ANKRD62	0.0075	0	0.0507	0.0039	0	0.0432	0.0315	0.0022	0.0166	0.0053	0.0072	0	0.0046	0	0	0.0482	0	0	0.0069	0.0122	0	0	0	0.002	0.0373
ANKRD63	0	0	0	0.0484	0	0.1088	0.1313	0.0588	0.0749	0.0208	0.0035	0	0.0291	0	0.0232	0	0	0.1914	0.2956	0.073	0.0223	0.2333	0.057	0.022	0
ANKRD65	1.2047	0.5528	0.8157	1.1054	1.8114	0.9999	2.2422	2.52	1.7785	0.6419	0.6061	0.2474	0.3834	0.58	2.4939	2.6615	1.059	1.7282	2.7919	1.4526	3.1591	3.4097	1.3123	0.9509	2.4922
ANKRD7	0.0199	0.0643	0	0.0246	0.0853	0	0.2868	0.0439	0.0876	0	0.0344	0	0.0062	0	0.0722	0	0.0035	0.0325	0.0811	0	0.0466	0.0999	0.0195	0	0.0445
ANKRD9	3.4616	3.8046	3.2551	4.5528	2.7611	4.5319	3.2805	3.1199	3.5338	3.3312	4.3255	3.7618	3.6506	3.8831	4.9834	3.3206	3.5105	4.517	4.7076	4.4008	4.2582	3.8517	4.5159	4.5669	4.1448
ANKS1A	2.9384	2.911	3.2519	3.8017	2.5824	2.9978	3.443	3.8221	3.4958	3.5325	3.6464	3.4119	3.0479	3.3268	2.8285	3.1366	3.0925	3.0759	3.6203	3.3756	2.9597	4.1477	3.6596	2.6172	3.5808
ANKS1B	0.2094	0.481	0.5516	0.8986	1.0696	1.1568	0.8878	0.5874	0.6801	0.6506	0.5555	0.6392	0.4367	0.4601	0.6782	0.548	0.5858	0.7984	0.6453	0.466	0.7655	0.829	0.5734	0.5966	0.6111
ANKS3	0.8012	1.1043	1.4687	1.8452	0.9336	2.2218	0.8303	0.9123	0.882	0.8759	0.905	1.1351	1.0303	1.3739	1.2137	1.3001	1.308	1.3888	1.3276	1.5977	1.4764	1.5047	1.6319	0.9843	1.6703
ANKS4B	2.945	4.3521	4.0224	3.7369	1.9158	2.9931	3.2769	1.0302	1.3182	1.0175	1.9918	3.9772	2.7301	3.3441	3.1594	3.9353	4.1087	3.5719	1.7286	0.0792	2.7361	1.6854	4.3435	3.6579	0.5132
ANKS6	1.6439	1.8017	3.9988	2.9688	1.9705	2.0173	2.0969	2.1172	2.2436	2.757	1.6434	2.0864	2.6426	2.7868	1.8706	2.5249	2.1694	2.6248	1.9461	3.024	1.9154	2.2627	2.8004	1.56	2.8264
ANKUB1	0	0	0	0	0	0	0.0218	0	0.03	0	0.0471	0	0.0342	0	0.0092	0	0	0	0.0079	0.0001	0	0	0	0	0
ANKZF1	2.4016	2.3333	2.273	3.5828	1.9943	2.4697	1.7614	2.2141	1.8872	2.3427	2.41	3.6381	2.9499	2.8539	2.6443	2.6175	2.5428	3.3465	2.0743	3.2481	2.2622	2.1991	2.5995	2.6174	2.1999
ANLN	3.4298	3.3174	4.2493	3.3719	3.8052	2.9458	2.7961	3.2522	4.1035	4.5715	3.6774	3.7415	4.2694	4.4061	2.0407	4.1086	3.5777	4.7885	1.7014	3.7731	1.4382	1.6325	3.9453	3.8067	2.8223
ANO1	3.7349	0.9722	4.2414	5.6615	4.0309	5.6598	2.4932	4.3726	3.7385	4.7412	4.485	2.3031	4.7653	5.4551	4.1713	3.5839	3.372	4.5245	3.887	4.3803	4.1143	3.4433	3.5868	2.6053	4.7172
ANO10	3.058	3.2283	2.6045	3.2978	2.6598	3.3439	4.2666	3.4294	3.4709	4.0786	3.3358	3.8868	2.8294	3.409	3.757	2.6556	4.4495	3.1414	3.4008	2.8269	3.9482	3.1272	3.0507	3.1696	3.6282
ANO2	0.0363	0.0685	0.2046	0.1564	0.1448	0.2213	0.3822	0.1735	0.1012	0.1037	0.103	0.2856	0.0961	0.13	0.2551	0.1034	0.1467	0.1698	0.3583	0.0676	0.2662	0.307	0.1242	0.0701	0.6538
ANO3	0.0239	0.0598	0.1817	0.0096	0	0.103	0.0129	0.1189	0.0193	0.0085	0.0065	0	0.0203	0.0387	0	0.4341	0.0135	0.8698	0.0109	0.0269	0.0104	0.0039	0.024	0.0048	0.1904
ANO4	0.0346	0	0.0053	0.022	0.1519	0.0781	0.2355	0.1263	0.1137	0.0544	0.0428	0.0705	0.0192	0.0269	0.0764	0.0159	0.0286	0.0174	0.1522	0.1712	0.2733	0.038	0.0083	0.0247	0.0172
ANO5	1.0349	0	0.3021	1.6437	1.1411	0.0946	1.1812	1.2982	1.8324	1.6868	1.805	0.0317	0.1694	0.0991	0.074	0.9027	0.9857	0.8312	1.0425	0.0546	0.8254	1.5471	0.405	0.0132	0.4653
ANO6	3.881	3.3621	3.638	4.2196	4.8219	3.7702	4.4605	4.4219	4.7864	4.4983	3.9538	4.1621	3.9333	4.2696	3.1022	3.8062	4.3417	4.2866	3.8327	3.7969	4.2684	3.925	4.1009	2.6635	4.8167
ANO7	0.5976	0.1072	1.0747	1.6713	0.062	0.8345	0.3128	0.4812	0.5966	0.8656	0.7493	0.2801	1.4077	1.1562	0.2217	0.7502	0.8799	0.6902	0.6854	1.0889	0.2819	1.0301	0.268	0.4566	0.7596
ANO8	2.023	2.0256	1.3157	2.5061	1.6016	1.8749	1.1031	1.0469	1.1548	1.9583	2.1628	2.1632	1.5115	2.5298	1.6548	1.717	2.2951	2.5409	2.0749	1.9711	1.6669	1.6829	2.3408	1.5901	2.1901
ANO9	2.3064	2.6801	3.6694	5.235	1.7382	2.9994	2.7745	2.0456	2.295	3.2427	2.4676	5.1567	4.3655	3.2524	4.4007	3.1641	3.0994	3.3147	2.1054	3.2056	3.7062	1.2873	4.1144	4.4729	2.202
ANP32A	5.2839	6.0175	4.7905	4.9962	4.769	4.8383	4.7934	4.8622	5.2377	5.1011	4.676	5.404	5.0761	5.5921	5.5567	4.622	6.2041	4.4552	4.7065	5.3879	5.1109	4.4999	5.5261	5.7153	5.4114
ANP32AP1	0.0652	0.0088	0	0.0494	0.032	0	0	0.1046	0.0072	0.0693	0	0.0668	0.0165	0.0156	0.0166	0	0.1045	0.0181	0.0232	0.0305	0.0344	0.1109	0.0873	0.0391	0.5237
ANP32B	6.4157	7.1326	7.1073	7.205	7.0575	6.0008	5.679	5.9429	6.4075	6.4076	5.8204	6.5299	7.0213	6.6103	7.1406	6.2002	7.2474	6.6235	5.935	6.5103	6.4457	6.3498	7.2233	7.1663	6.6575
ANP32D	0	0	0	0	0	0	0	0	0	0.0646	0	0	0	0	0	0	0	0	0	0	0	0	0	0	0
ANP32E	4.159	4.439	3.596	3.9607	4.5117	3.9794	3.5055	3.8993	4.5556	5.3161	3.7953	3.9149	4.6541	4.2832	3.8693	4.2805	4.8289	3.673	3.3332	5.1362	3.8719	2.9569	4.4995	4.206	3.8746
ANPEP	3.7812	2.5021	11.22	3.4015	1.9427	2.677	8.4109	2.2904	4.7151	3.7063	2.9427	5.1158	4.5113	3.3672	10.5007	9.9618	1.9262	8.7413	5.0729	2.4485	9.0878	6.1	3.9782	10.1515	3.5564
ANTXR1	6.0488	3.5872	5.0414	3.888	5.2799	6.9687	5.7023	5.5328	5.4012	5.7234	4.8075	3.018	3.3663	4.7308	3.4983	4.1321	3.4059	6.5329	5.0477	5.415	5.3855	5.0536	4.9725	5.5656	5.4915
ANTXR2	3.2279	1.2559	3.4169	3.5213	4.4204	3.247	4.4328	4.241	4.2421	3.581	4.3093	3.802	3.3142	3.0572	2.7836	2.801	1.9953	4.075	4.1311	2.7995	3.7277	4.4691	2.9796	3.5854	3.904
ANTXRL	0	0	0.0324	0.0126	0.0293	0	0	0	0.0358	0	0.0115	0	0	0.0053	0.0012	0	0.0056	0	0.0161	0.0106	0.0121	0.0188	0.025	0	0
ANXA1	7.0816	4.1816	6.5711	4.0146	8.1606	6.0187	6.2817	6.2959	6.3545	6.3873	5.0045	3.7527	4.1915	6.6155	5.5891	4.1425	6.7334	5.1479	5.3928	5.0945	6.0754	5.5113	5.3964	5.2486	5.8992
ANXA10	6.2694	0	0.7954	5.1297	6.7336	4.9238	2.4206	6.5014	2.927	4.5311	8.3356	0.4665	5.3129	6.136	4.0271	0.1862	3.7266	2.1787	4.2367	4.6773	4.2971	1.5247	1.6854	0.5817	3.964
ANXA11	7.2915	7.2425	7.3028	6.8828	6.5426	7.1843	5.8723	6.3445	6.7546	6.1959	6.8669	6.1348	6.4648	7.143	6.5261	6.9602	6.0032	7.1432	6.7519	6.9412	6.4996	6.7502	6.3128	6.8927	6.4018
ANXA13	0.1603	0.1586	4.0255	6.9938	3.2438	1.8855	3.8295	4.4643	0.3283	1.2238	1.5323	3.5873	1.1807	1.066	6.4577	2.9515	6.3118	0.3134	2.4836	4.2344	3.9433	1.1077	4.4496	4.6425	3.9988
ANXA2	2.6707	3.6063	3.082	2.2798	2.972	3.0366	2.1148	2.2861	2.3341	2.7494	2.423	2.6689	2.7462	3.0296	2.5712	2.293	1.6615	2.9587	2.9012	2.7795	2.2595	1.6799	1.7852	3.0623	2.9922
ANXA2R	1.2319	0.7093	0.8044	1.7035	1.5495	1.0509	1.0545	1.3242	1.6903	1.0726	0.7354	0.7722	0.8677	1.0907	2.635	1.6247	0.9337	0.623	1.6553	2.7088	2.1333	1.676	0.9846	1.1401	1.4568
ANXA3	5.5374	5.2225	5.9303	5.8389	6.8323	5.6632	4.973	6.1508	6.2765	5.2849	6.7138	5.7155	4.8685	5.7457	3.3988	5.3718	6.312	5.2115	4.5795	6.1544	4.9971	4.2827	5.2074	4.3108	3.9447
ANXA4	6.9991	8.3468	7.1989	7.4015	6.7421	7.5404	6.2008	5.8149	5.8279	6.4295	7.5972	7.2034	7.5373	6.8726	5.441	8.3794	7.8651	7.0914	4.9904	4.9641	6.9155	4.5599	7.1984	6.7031	4.879
ANXA5	8.1608	7.2858	7.0504	6.5207	8.3777	7.8311	8.4092	8.3086	8.27	8.4616	8.8807	6.9946	7.1581	8.2618	7.4595	8.1664	6.2544	7.3356	7.7942	7.704	8.221	7.9441	7.2465	7.7237	7.7019
ANXA6	5.5988	4.5555	4.7104	4.6979	5.1545	4.758	6.3628	6.1577	5.7702	4.7256	5.7506	5.3501	3.7252	4.7519	6.7387	5.2402	4.7721	5.4473	6.48	5.4753	6.1893	7.1258	5.2071	4.9153	6.5308
ANXA7	5.0759	5.1277	4.6363	5.0761	4.9974	5.2518	5.5032	5.6012	5.7856	5.6397	5.431	5.2794	5.2162	5.5122	5.1729	5.0586	5.2599	5.8055	5.3623	5.3741	5.3866	5.4283	5.0569	5.0454	5.0893
ANXA8L1	0.0208	0	0.1181	0.0646	0.362	0.1414	0.0162	0.4821	0.0349	0.0085	0.0139	0	0.0211	0.0126	0.026	0.0172	0.0223	0.001	0.0213	0.0934	0.0362	0	0.0076	0.0166	0.027
ANXA8L2	0.2138	0.0099	0.0498	0.0408	0.9833	0.1648	0.0098	0.5656	0.0653	0.0146	0.041	0.0058	0.0076	0.0235	0	0.0872	0.0869	0.005	0.0116	0.1474	0.0145	0	0.0358	0.0682	0.0512
ANXA9	1.8185	1.4583	1.895	3.7158	1.0774	2.5762	2.8954	1.8938	0.7238	1.3033	2.1475	3.1421	1.6523	2.2975	1.4797	2.6355	1.3818	1.9223	2.9591	1.7238	2.3492	2.0084	3.2082	2.3577	1.7191
AOAH	2.4694	3.1234	1.1003	1.2686	3.1293	1.2296	4.1892	2.6176	4.1184	3.3355	2.1221	1.7191	2.0599	2.463	2.5711	2.5757	2.5423	3.7524	1.7449	3.3838	2.9792	2.0185	2.7323	1.8662	1.5844
AOC2	0.3549	0.2582	0.2513	0.1117	0.1177	0.2955	0.2508	0.1808	0.32	0.0592	0.1805	0.0394	0.2272	0.2733	0.2495	0.1892	0.213	0.2338	0.2268	0.1326	0.2499	0.1644	0.2395	0.1612	1.0234
AOC3	4.2466	2.4053	3.4827	2.9643	4.4703	3.9961	5.7911	5.9587	4.6349	2.5063	1.8857	1.5461	1.3525	2.3851	4.7194	2.4463	3.6254	5.0626	6.5422	3.6737	5.249	7.0816	4.4087	2.8484	6.9469
AOX1	1.3983	0.0941	0.7995	0.202	0.7239	0.4045	4.6179	1.8145	2.3562	0.6406	0.2695	0.1194	0.1275	0.4184	1.6691	1.0533	1.1813	1.3252	2.3524	0.8622	1.8831	1.3387	0.7858	0.1748	2.7695
AOX2P	0	0	0	0.0222	0	0	0.0146	0	0.1042	0	0.0274	0	0.004	0	0	0	0.0748	0	0	0	0.0016	0	0.0071	0	0
AP1AR	3.0729	2.9224	3.7141	3.8534	3.4704	3.2407	2.6183	2.4787	3.09	3.3603	3.504	3.8104	3.7194	3.5093	2.8561	2.644	2.9281	3.4203	2.2456	2.3242	2.6212	2.2594	3.0005	3.1254	2.2244
AP1B1	5.2713	5.6685	5.5375	4.5317	4.3556	4.207	4.8205	4.7638	4.8433	5.0488	4.2186	5.0748	5.4066	5.3803	5.4222	5.4235	5.544	5.0531	4.8367	5.2092	4.7139	4.3143	5.2254	4.9103	4.9615
AP1B1P1	0	0	0.0304	0	0	0.0492	0.0211	0	0.0196	0.0158	0.0417	0	1.3046	0	0	0	0	0	0	0	0	0	0	0	0
AP1G1	3.7108	2.7467	3.3723	4.0457	3.2068	3.1122	3.7733	3.6403	4.2613	4.5867	4.598	4.2271	4.402	4.5	3.1343	3.8647	3.8908	3.2149	2.9881	4.103	3.5046	2.7236	4.3021	2.9956	3.3434
AP1G2	3.6657	4.1296	3.8991	4.6418	3.6847	3.6155	3.2418	2.4759	3.5153	2.9882	4.5754	4.617	4.2344	4.4947	4.142	3.5414	4.6682	4.0245	3.0692	3.4171	3.5062	1.8723	4.1301	3.8647	3.9485
AP1M1	4.4352	4.8528	3.9948	3.9484	4.4697	4.2518	4.7122	4.8403	4.8482	3.9746	4.2381	4.2583	4.0646	4.2495	4.6169	4.3733	4.3577	5.5545	4.7778	4.2678	4.5529	4.9849	5.333	4.4927	5.0118
AP1M2	5.5998	6.5673	4.9159	5.9548	5.3659	5.3817	4.7741	4.7403	5.2763	5.9362	5.9866	6.4643	6.2056	6.4176	5.5562	5.3363	6.2974	6.3534	5.0162	5.4661	5.228	4.317	6.5174	6.0777	5.4022
AP1S1	4.8064	7.4199	5.1029	5.7085	4.0593	5.0894	5.1495	5.4986	4.4584	5.6145	5.135	5.5323	5.2102	5.6344	5.5578	4.8912	5.371	6.3844	4.6268	4.887	4.9097	3.7885	5.9117	6.2859	5.3206
AP1S2	1.4391	1.8052	1.4754	1.4714	2.7196	2.3926	3.7361	3.2049	3.2477	1.9243	1.3776	1.7038	2.1409	2.0664	2.372	1.8937	2.5851	3.1426	2.7672	1.7474	2.997	3.3184	2.1164	1.6494	2.397
AP1S3	2.9085	1.9554	3.2006	2.5976	3.5034	3.3828	1.5559	2.088	2.4767	2.3651	3.0945	2.2727	2.4258	3.5032	1.3177	2.9635	1.5864	1.7135	1.759	1.9711	1.9384	1.3609	2.3196	2.6832	1.2723
AP2A1	4.9561	4.3591	4.8515	4.4328	4.1468	4.3564	4.3397	4.423	4.3173	4.1774	4.3855	4.0443	4.4245	4.7473	4.4495	4.055	4.6791	5.3276	4.8553	5.2771	4.3574	4.7742	5.1072	4.3478	5.2012
AP2A2	3.7931	3.979	4.2165	4.4716	3.6742	3.6489	3.8069	3.6945	3.6947	4.4461	4.7441	3.4256	3.5585	4.5628	3.6762	4.3339	4.619	3.9407	3.8361	4.4061	3.5782	3.7177	3.8069	2.9919	3.926
AP2B1	5.5577	5.5665	5.6383	5.1662	5.3534	5.5794	5.8078	5.7991	6.2975	6.2842	6.7419	5.9698	6.0391	6.2924	5.3075	6.7191	5.6785	5.8015	5.2952	5.3551	5.0702	5.0171	5.8517	5.6369	5.3983
AP2M1	7.4254	7.9896	6.934	6.6202	5.9645	7.21	6.9738	7.4238	7.0831	7.5455	6.7396	6.4946	6.6237	7.3414	6.9107	5.938	7.2416	7.1699	7.07	6.8789	6.6396	6.979	7.2772	6.5956	6.9944
AP2S1	6.3194	6.8266	6.6064	6.2926	6.6535	6.1052	6.2266	5.7863	6.1667	6.1851	5.959	6.1023	5.9444	6.1253	6.8241	5.8071	6.0683	6.337	6.1801	6.5731	6.2106	5.9693	7.1223	7.2134	6.3917
AP3B1	3.7176	3.9066	4.4913	3.7841	4.1803	3.6807	4.2738	4.0425	4.1793	4.591	4.75	4.7097	4.2936	4.4527	3.7352	3.6454	4.3945	4.1031	3.5294	4.2326	3.9716	3.3875	4.1536	2.9117	3.6873
AP3B2	0.1745	0.0096	0.06	0.0138	0.2823	0.2335	0.5474	0.3666	0.3918	0.0498	0.0152	0.0115	0.0426	0.0099	0.29	0.1676	0.0484	3.1944	0.4697	0.0842	0.3312	0.4476	0.1047	0.0125	0.5309
AP3D1	5.431	5.4979	5.0944	5.5841	5.1383	5.1632	4.4452	4.6646	5.0391	5.0927	5.6056	5.2675	5.304	5.5915	4.8595	5.3525	5.309	5.7039	5.2728	5.493	4.8837	5.1845	4.9704	5.1225	5.5586
AP3M1	3.3395	3.4365	4.5027	3.9436	3.7421	3.6168	4.0272	4.2813	4.1803	4.0923	4.1813	4.5327	4.4173	4.2605	3.3223	2.9093	4.21	4.0979	3.4986	4.2967	3.4607	3.413	3.6542	3.208	3.4242
AP3M2	2.2623	2.2292	2.0013	2.6422	2.8927	2.4281	2.4206	2.1444	2.7036	2.5964	3.0286	2.365	3.5076	2.8587	2.1542	1.5939	2.5544	2.6573	1.7398	2.6183	1.8303	2.0515	3.0626	1.9686	2.2829
AP3S1	5.7351	5.3972	5.0618	4.6137	5.3914	5.3374	5.6578	5.0298	5.8289	5.9682	4.2734	5.2721	5.748	5.347	4.9515	4.5458	4.8995	5.5081	4.6691	4.2424	5.3543	4.6265	5.0542	5.4538	4.7313
AP4B1	2.3054	2.4988	2.3884	2.1752	2.6985	1.8069	1.9466	2.3003	2.1621	1.9681	2.3733	2.9924	3.0325	2.3531	2.3621	2.1759	2.6954	2.1401	1.9471	3.374	1.995	1.8671	2.0985	1.7606	1.7666
AP4E1	1.5585	1.0056	1.6263	1.3501	1.7794	1.3908	1.6581	1.8673	1.8491	1.6827	1.048	1.0773	1.7772	1.9556	1.1557	1.2563	1.427	1.9181	1.1165	2.1146	1.4045	1.2736	1.6608	0.878	1.4408
AP4M1	2.7464	3.5813	3.334	3.5646	2.6608	3.379	2.5262	3.9891	2.4619	2.8372	2.6895	3.1219	2.3873	2.9337	3.0197	4.4363	3.166	3.5728	3.0693	3.0839	2.6969	3.9338	3.5869	3.524	3.2966
AP4S1	0.6986	1.0453	0.5597	0.7535	1.2025	0.9384	1.1966	0.8339	0.6736	0.4489	0.8798	0.7271	0.5445	0.5787	1.1943	0.8711	1.406	0.7374	0.9975	0.833	1.2712	1.1666	0.9639	0.8136	1.5094
AP5B1	3.5562	3.5684	3.1634	3.0622	2.7335	3.6176	2.2458	2.5173	3.8769	2.9749	2.7627	2.1738	2.7184	3.7997	2.9429	3.5365	3.3047	3.9993	2.917	3.562	2.7095	2.9175	3.4383	3.3497	3.2377
AP5M1	3.0547	2.9653	2.9539	3.6095	3.0403	3.3761	4.3664	3.1503	4.0278	4.0722	3.6949	4.7384	4.3998	4.2055	3.6255	3.1608	3.8915	3.4373	2.9647	3.433	3.2944	2.4958	3.3145	3.4208	2.8772
AP5S1	2.6618	3.5594	3.1124	3.3875	2.8761	3.1905	2.6893	3.2404	2.4551	2.5525	2.0945	3.5099	2.6443	2.7882	3.4091	3.0899	3.8914	2.7769	3.2384	4.2802	3.3007	2.6912	3.3551	2.8713	3.0604
AP5Z1	2.4048	3.1755	1.7866	3.0395	2.2237	2.6488	1.7	2.5362	2.1484	2.0888	2.022	2.4226	2.266	2.5736	2.8725	3.0779	2.5387	3.4017	2.8658	3.8436	2.3945	2.7027	3.4144	2.4934	3.1754
APAF1	1.8609	2.4151	2.4471	2.97	2.8057	2.6401	2.605	1.7241	2.8628	3.1103	3.1724	3.0457	2.146	2.9054	1.9851	2.1956	2.715	2.9321	1.5149	2.5505	2.4061	1.2875	2.4603	1.871	1.9525
APBA1	0.4495	0.2284	1.3861	1.8268	0.5604	1.3678	0.8163	1.0659	0.8551	1.1541	0.4316	0.5163	0.4033	0.7541	1.1926	1.3484	0.5825	1.2081	1.539	2.0339	1.155	1.3802	0.7622	0.4605	1.8453
APBA2	1.5474	0.8953	0.9086	0.7274	1.0371	1.8783	1.1087	1.0195	0.9719	1.1897	0.6693	0.3911	0.4529	1.3788	1.1541	1.0444	0.812	1.3402	1.1242	1.0641	1.5277	1.1485	1.1395	1.7073	1.3253
APBA3	3.2753	3.3845	2.5511	3.2418	2.9144	3.0082	2.609	2.8377	3.0723	2.7051	3.164	2.6892	2.4766	3.112	3.8948	3.1761	3.5514	3.5908	3.6268	3.294	3.1011	3.4974	2.8867	3.1546	3.3138
APBB1	1.5037	0.8546	1.5654	1.21	2.1031	1.6611	2.5265	2.8976	2.1883	0.9944	0.898	0.7466	0.661	1.1436	2.5136	2.8694	1.4433	3.9518	3.1544	2.681	2.8575	3.8626	1.8771	1.2579	2.8737
APBB1IP	3.0881	2.3903	1.9243	1.0537	3.3173	2.1226	3.7233	2.7366	3.7907	2.805	1.708	1.944	2.2915	2.44	3.8164	2.862	2.7878	2.8805	2.3492	3.4507	3.4315	2.4195	2.5732	2.1255	3.4486
APBB2	3.1566	2.1594	2.9806	2.5384	2.6803	2.6261	3.2239	2.9661	2.9109	3.0433	2.5098	3.7581	3.4656	2.634	2.1768	1.5117	4.1075	2.6169	3.2209	3.6043	2.4877	2.9341	3.4644	1.7873	3.2748
APBB3	1.2823	1.7706	1.2582	1.5187	1.3496	1.7046	1.1188	1.1598	1.6589	1.181	1.4223	2.1156	2.079	1.4657	1.963	1.1321	2.0812	1.7421	1.4312	2.1672	1.6501	1.8317	1.6902	0.9639	1.8246
APC	2.4302	1.7189	2.1562	1.9742	2.1448	1.8323	2.7286	2.3182	2.7173	2.4352	1.8927	2.7378	2.4956	2.4961	1.7271	1.7841	1.8139	2.4867	1.8235	2.1296	2.2164	1.8333	1.9975	1.4159	2.0036
APC2	0.3933	0.9226	0.2987	0.6769	0.6379	0.3967	0.3281	0.3393	0.2636	0.5096	0.5736	0.656	0.874	0.9841	0.5558	0.2006	0.8958	0.5624	0.7775	0.513	0.4604	0.6077	0.2989	0.4766	1.1692
APCDD1	3.3521	2.8424	3.565	2.2864	2.0742	3.7761	4.6215	3.2775	3.9768	2.5924	2.2223	2.0804	2.481	3.0439	3.6686	3.582	1.6924	3.4508	3.9143	1.8676	4.1293	4.7905	4.3509	3.1399	4.0639
APCDD1L	1.3802	0.1817	0.3188	0.1623	0.5678	0.4904	1.3447	0.5923	1.1085	0.4799	0.1842	0.1074	0.0198	0.144	0.2953	0.1106	0.5423	0.6694	1.0183	1.4935	0.9734	0.6746	0.3913	0.3349	1.2306
APCS	0	0	0	0	0	0	0	0	0	0	0	0	0	0	0	0	0	0	0	0	0	0	0	0	0
APEH	5.4454	5.1895	5.0248	5.1853	4.6311	4.5683	4.5782	4.786	5.1559	5.6311	5.4432	5.6599	5.6354	6.1008	5.4737	4.7627	5.4408	4.7428	4.6812	5.3063	4.7505	4.682	5.0449	5.7122	4.8066
APEX1	6.361	6.719	6.1812	6.6167	5.8731	6.3672	6.9017	6.4716	6.7463	6.2878	6.6868	7.7235	6.9497	6.5087	7.169	6.2903	7.4422	6.0796	6.4984	6.4473	6.2168	5.9409	6.8969	6.8686	6.6301
APEX2	4.4278	4.5195	4.7189	3.9491	4.8862	4.5959	4.2309	3.6934	4.1637	3.8702	4.4408	4.3702	4.0942	4.4293	4.6687	5.0024	4.8757	4.9001	4.3168	4.0502	4.389	3.7114	5.1456	4.6335	4.4274
APH1A	6.3059	7.131	5.9388	6.4597	5.2506	6.0786	5.7138	6.159	6.259	7.0917	6.4168	6.1939	6.1254	6.2949	6.5886	6.8872	6.8796	6.1719	5.95	6.7468	6.2006	5.7234	6.4719	6.4577	6.3222
APH1B	1.1926	2.2119	1.388	2.2655	1.7234	2.1877	2.5656	2.373	2.3144	1.7233	1.5898	2.5307	1.1021	1.7673	1.8101	1.821	1.8742	1.7465	1.7106	2.0698	2.2425	1.4663	1.531	1.2477	2.2225
API5	4.3534	3.8067	5.001	4.9188	4.847	5.0105	5.0255	4.8358	5.1586	4.3188	4.5096	5.5735	5.3917	5.1423	4.3956	4.2181	4.7371	4.8156	3.9512	5.1002	4.609	3.7016	4.8276	4.4713	3.915
APIP	3.0671	3.8122	4.0552	3.7295	3.5325	4.1287	4.0012	3.8378	3.9252	3.6629	3.682	4.1656	3.9306	3.9736	3.6996	2.972	4.9202	3.9614	2.9888	3.6684	3.153	3.4781	3.5204	2.169	2.8207
APLF	0.1959	0.1442	0.5219	0.9275	0.6672	0.5735	0.675	0.6677	0.7697	0.5334	0.9957	0.4144	0.2971	0.4405	0.4871	0.6965	0.2723	0.4853	0.5999	0.7111	0.5246	0.5516	0.6791	0.2623	0.8724
APLN	1.9107	2.3104	2.2727	2.4767	1.1971	1.0193	0.9949	1.3933	0.9008	1.3745	2.5373	1.9773	1.6966	2.0606	0.6011	0.5227	0.8051	1.3554	0.7597	1.5492	0.4195	0.5305	2.0845	1.9701	1.9738
APLNR	3.6266	2.7945	4.0423	3.4786	3.4831	3.1964	5.319	4.313	4.8271	3.5083	2.5898	1.6741	2.975	2.8428	5.2674	3.3965	3.1321	3.8264	5.0179	4.1099	4.4913	4.3232	3.1398	2.1385	6.2277
APLP1	1.5951	3.408	2.0156	1.4459	0.8441	2.7882	0.8883	1.0634	1.2454	0.5065	2.4441	0.5103	0.9512	1.5617	1.485	2.1827	0.3801	2.1755	2.0005	1.1836	1.8746	2.1052	0.4499	0.8324	1.927
APLP2	6.3169	7.2822	6.6545	7.6375	6.845	7.1926	7.1014	7.4292	7.0038	7.6855	5.3878	6.1829	6.6754	6.6413	6.5278	6.7687	7.7201	7.5747	6.7366	7.5699	6.508	6.582	6.6553	6.4097	7.3073
APOA1	0.1181	0.0489	1.4775	1.3997	3.3145	0.4921	3.0242	1.1151	1.0675	0.0289	0.3476	0.0687	0.95	0.3899	3.9499	0.4173	0.7769	0.3025	2.3763	0.2124	1.1717	6.1034	0.8702	0.3718	0.615
APOA1BP	5.2123	6.2651	6.0332	6.2985	5.144	6.8436	5.4933	5.9283	5.4789	5.7566	6.3581	5.9386	5.9183	5.4645	6.4572	6.4387	5.9557	5.8141	6.2153	5.9341	6.0397	6.4256	6.2714	6.9556	6.0426
APOA2	0	0	0	1.8143	4.5646	0.1054	1.6789	0.7239	0.1942	0.9251	0.8976	1.5548	1.1922	0.5615	1.9424	0	0	0	0.2044	0.0474	0.4716	0.196	3.5651	0.1742	0
APOA4	0	0	0	0.0192	0.0403	0.2418	3.5605	0.1061	0.3287	0	0.1089	0.0921	0.4127	0.3738	2.4431	0	0	0	0.6378	0	0	4.9808	0.3652	0.0591	0
APOA5	0	0	0	0.0563	0.0145	0	0.1334	0.0125	0.0066	0.0106	0.0964	0.0154	0.0205	0.028	0	0	0.0098	0	0.0279	0.0377	0.0208	0.0641	0.2708	0	0.0186
APOB	0.0949	0.0032	0.0079	0.0208	0.4185	0.0496	2.079	0.335	0.1695	0.0119	0.1817	0.05	0.0439	0.0408	0.4193	0.2303	0.0303	0.0297	0.2563	0.0303	1.0807	1.3863	0.0289	1.021	0.1613
APOBEC1	0	0.2916	1.9533	2.7563	0.2674	1.3759	1.8447	0.2944	0.1148	0.361	0.9912	3.287	1.8202	0.6289	2.3167	1.6566	3.2052	2.7477	0.1639	0	3.4761	1.0295	1.7695	3.7823	1.163
APOBEC2	0.1074	0.3606	0.6403	0.344	0.2539	0.3312	0.8359	0.8379	0.3753	0.2238	0.388	0.128	0.3923	0.1654	1.0677	0.3765	0.6927	0.1387	0.8437	0.3234	0.6946	1.6642	0.3842	0.5382	0.8834
APOBEC3B	1.8043	2.1127	2.828	2.0286	1.4796	1.4189	2.1093	2.162	2.6362	1.16	1.8946	1.895	2.0749	2.5909	0.9564	2.3118	0.1509	2.5386	0.862	1.7928	1.0533	0.9499	2.7042	1.6068	2.5778
APOBEC3C	3.949	4.3795	3.1542	4.3951	5.6661	3.9992	5.4702	4.8029	4.491	4.0056	4.4248	3.579	3.6667	4.0408	5.8686	5.385	4.5835	4.0993	4.9487	4.5076	5.6687	5.1277	4.8296	4.7733	5.3934
APOBEC3D	2.0918	2.6692	0.8638	1.0022	2.5773	1.1624	1.0687	1.3554	1.4517	0.6176	0.9585	0.9433	1.2347	1.9984	2.6055	2.2454	1.4615	1.3385	1.588	1.6399	1.945	1.6234	2.2604	1.921	2.7385
APOBEC3F	2.1074	2.1629	1.0999	0.9625	3.587	1.2978	2.1225	1.7946	2.198	1.4346	1.2277	1.5217	1.3261	2.1127	2.6736	2.786	2.0249	1.5385	1.7236	2.0087	2.2975	1.9345	2.0217	1.6459	2.0038
APOBEC3H	0.5407	1.124	0.3631	0.3249	1.8538	0.2827	1.1118	0.8984	1.2579	0.8628	0.2983	0.8581	1.069	0.9952	1.487	1.55	1.4185	0.5994	0.7079	1.0616	1.5373	1.0461	0.7392	0.3507	0.5663
APOBEC4	0	0.0318	0.0134	0.3806	0.044	0.0591	0.0861	0.0443	0	0.0093	0.0372	0.1912	0.074	0.0235	0.132	0.0269	0.0342	0.004	0.0367	0.0082	0.1819	0	0.0284	0.0919	0.0327
APOBR	2.3706	2.3116	1.658	2.4047	2.6924	2.2922	1.7855	1.509	2.2783	2.3551	1.5163	1.6355	1.3076	2.3021	2.5561	2.3419	2.4366	2.6788	2.0558	2.6081	2.8124	1.9693	2.5165	3.9442	2.0124
APOC1	5.8274	9.1072	6.7276	6.2737	6.7958	7.5225	5.0926	5.4561	5.2695	6.3608	4.0633	5.0501	5.779	6.0011	7.8038	6.4617	6.7859	7.0332	5.7605	7.3254	7.3834	5.366	7.2237	7.905	6.698
APOC1P1	0.5477	0.9876	0.584	0.2958	0.5516	0.4194	0.2992	0.1304	0.1242	0.3396	0.0498	0.1777	0.2438	0.4369	0.6031	0.9757	1.142	0.2425	0.1386	0.3622	0.5722	0.2894	1.2821	0.8864	0.4011
APOC3	0	0	0.0899	0.4259	1.3751	0.0376	1.3881	0.0903	0.2383	0	0.0324	0.1096	0.4011	0	0.9209	0.167	0	0	0.4887	0.0628	0	3.48	1.1444	0.1313	0.0837
APOC4	2.5664	4.601	4.2973	2.7078	3.1092	2.166	2.6021	2.9025	0.9786	3.3684	1.1342	1.9961	2.4302	1.8477	4.5198	3.2908	3.1986	3.9751	2.4656	4.5432	4.1211	1.682	2.5757	4.3868	1.1982
APOD	3.0525	0.7465	5.2656	5.3502	6.0168	2.6338	8.2798	7.6748	5.1443	1.8205	1.0051	0.7078	1.5831	2.1475	7.7879	5.2774	5.1669	5.45	8.7873	4.2059	7.3809	7.2555	6.5196	2.4352	7.4608
APOE	8.3191	10.4867	7.7482	7.1004	8.2359	9.2878	7.4749	7.9676	8.7004	8.1465	5.8197	6.5249	6.9849	8.2969	9.5628	8.2335	8.6355	8.8527	8.3901	9.3416	9.4074	8.0974	9.4636	9.4527	8.3654
APOF	0.0066	0.0262	0	0	0	0	0	0.0091	0	0	0.0205	0	0.0099	0	0	0.0222	0.0142	0.0521	0	0.0135	0.0151	0	0.0079	0	0
APOH	0	0	1.2094	0.0797	0.9831	0.2075	0.2116	0.6166	0.0301	0	1.0045	0.0098	0.0482	0.1194	0	1.6832	4.4466	0.0549	0.0835	0.0559	0.1609	0.2582	0.4264	0.048	0.2287
APOL1	8.308	8.247	7.1506	3.1961	7.8903	5.1299	5.3463	4.4492	5.824	6.779	4.8446	4.0241	7.8594	5.9948	4.1605	5.967	5.4251	4.5631	4.9597	5.1058	5.2767	5.5276	5.1995	5.5952	5.071
APOL2	5.4506	5.4277	5.6965	2.8494	6.0256	3.7825	4.1693	3.5902	4.3344	4.2502	3.2577	4.3341	6.5723	4.5351	3.807	4.2172	4.0454	3.7968	3.9604	3.7387	4.1884	4.4283	3.9486	4.5899	4.1202
APOL3	3.7034	3.5448	2.2586	1.7168	4.8208	2.3471	3.5407	2.7197	3.5636	2.0305	1.6106	3.2126	3.4466	3.0722	3.6615	3.7456	2.85	2.3487	3.2531	3.458	3.8432	3.6458	3.8528	3.1845	3.629
APOL4	2.0022	3.8682	1.9455	2.1923	2.2493	2.1283	2.9644	2.372	2.8428	1.7353	1.3394	4.294	1.4684	2.5873	3.1264	2.2904	1.9441	2.2149	2.4446	2.6556	2.9079	1.8013	2.5722	2.8621	2.2729
APOL5	0.047	0.0068	0.0172	0	0	0.0325	0	0.0524	0.0624	0	0.0007	0	0.0096	0	0.082	0	0.0166	0	0.0238	0	0	0.0548	0	0	0.0624
APOL6	4.1658	4.2412	2.2616	3.2365	5.6604	3.1544	4.5461	3.3253	5.0164	3.2067	2.8399	5.0663	4.1461	3.7414	3.4781	4.9557	4	3.7662	3.5199	3.9302	4.0102	3.3527	4.6278	4.0119	3.6513
APOLD1	2.804	1.1264	3.9961	2.6267	1.8579	2.6284	3.322	2.9142	3.0867	2.4236	1.9479	1.7704	2.254	1.9679	3.739	2.3638	3.0468	3.7105	3.8402	2.6685	3.0503	3.0919	2.574	0.9767	4.5696
APOM	2.2874	3.4064	4.3849	3.1957	1.8038	2.5651	3.1316	2.4824	2.453	3.1218	2.9255	3.1481	2.8511	3.0485	3.0101	2.7952	2.6315	2.7486	2.4401	2.5463	2.5499	2.5175	3.3146	2.7036	2.712
APOO	2.9602	3.5384	3.5111	2.8253	4.5315	3.3996	3.3491	2.5513	3.0545	3.3746	3.5802	3.3494	3.9701	3.7115	2.9505	3.8848	3.6045	3.4672	2.9131	2.8041	3.4004	2.7364	3.3193	3.3773	2.753
APOOL	1.7113	2.1349	2.7873	2.0203	3.1792	2.5005	2.4728	2.4217	2.2093	1.9983	2.2754	2.8179	2.1193	3.0842	2.1607	2.7493	2.7444	3.1011	2.3765	2.5127	2.4017	2.4267	2.689	2.1477	3.2829
APP	7.9637	6.9309	7.5484	7.8451	7.3487	7.4133	7.604	7.2797	7.6496	8.0894	8.5489	7.9265	7.687	8.5466	7.5419	8.486	7.8314	7.2826	7.7012	6.9315	7.3432	7.6469	6.4952	7.0542	7.7857
APPBP2	2.2	2.8517	2.768	2.4256	2.567	2.9264	3.5925	3.0563	3.3219	2.688	3.8756	3.1448	3.0856	2.9381	2.4105	3.0903	2.4933	2.7297	2.5241	2.7925	2.7898	2.5697	2.6169	2.0139	2.7793
APPL1	2.7633	3.0593	2.9377	3.5264	3.4696	3.9328	3.6481	3.4649	4.1885	4.2049	3.5404	3.226	4.0396	4.4689	3.2179	2.9492	3.9124	2.848	2.8819	3.3781	3.2986	2.776	3.1335	2.8368	2.8542
APPL2	3.185	3.7377	4.7695	4.5268	3.6911	4.1987	3.7775	3.9369	3.4061	3.8786	4.7296	4.1763	3.8612	3.855	3.6289	3.9506	4.8116	4.1302	3.4647	4.2063	3.696	2.9303	3.6422	3.3001	3.121
APRT	6.6992	6.4287	6.638	7.5784	6.1735	6.846	6.0824	6.3938	6.4224	6.9424	6.7104	6.9293	6.8214	6.7328	7.444	6.7056	7.1414	5.6365	6.3071	7.0606	6.7765	6.1324	6.7696	8.1693	6.8628
APTX	2.5885	3.0716	3.3563	2.8455	3.0879	2.7704	2.7237	2.7585	3.0617	3.0944	2.9	3.2974	3.6559	3.338	2.9275	2.9147	3.3238	2.6026	2.3022	2.6779	2.5604	2.4445	3.4718	2.7091	2.5954
AQP10	0.0303	0.0247	0.2261	0.1332	0.0066	0	0.1201	0.091	0.0181	0.0376	0.0645	0.0141	0.2618	0.0129	0.2089	0.0719	0.0975	0.0243	0.0932	0.7823	0.1062	0.2465	0	0.0482	0.0446
AQP11	0.7497	2.024	1.5391	1.5512	0.804	1.5869	1.325	0.8614	1.2632	0.8371	1.2442	1.7617	1.1322	1.356	1.4277	1.1587	1.6289	1.0067	1.5355	1.0081	1.5186	1.0681	1.605	1.4438	1.2123
AQP12A	0.0083	0	0.0076	0.0129	0	0	0.0495	0.0186	0.1317	0	0	0.0267	0.1128	0.0141	0.0245	0.0115	0	0	0.0105	0	0	0.0122	0.0635	0.1461	0
AQP12B	0	0	0.022	0	0.0072	0.0279	0.0489	0	0.1161	0.0196	0	0.0303	0.1987	0.0344	0.006	0.0114	0	0.0068	0.0155	0	0.0039	0.024	0.0201	0.2576	0.0411
AQP2	0.0032	0.0106	0	0.4039	0	0.5633	0.0135	0.3645	0.0499	0.2674	2.6675	0	0.0685	2.8779	0	0.1059	0.0141	0.0318	0.3306	1.9282	0.0062	0.0612	0.0065	0.0313	0
AQP3	1.3316	3.6463	2.8573	2.481	4.7637	3.2223	1.5715	4.1534	1.7916	1.413	7.6643	1.5643	3.4791	2.4883	2.8963	4.8775	1.2255	1.4926	3.3216	1.8762	2.8557	3.0115	3.1964	1.9378	2.5932
AQP4	0	0.0541	0.1574	0.0134	0	0	0.0767	0.0142	0.0263	0	0	0	0	0.0155	0.0078	0.0358	0.1736	0.0692	0.0196	0.0152	0.0507	0.1053	0	0.0112	0.0175
AQP5	0.4083	0.0004	1.4261	6.3779	0.1493	5.7107	0.5229	4.7965	2.9931	3.1211	8.457	0.0274	3.229	4.1665	0.0861	5.5771	0.0456	2.3019	4.9253	5.7917	5.1504	6.9963	1.2377	0.0783	0.3164
AQP6	0.0081	0.0513	0.0239	0.4179	0.0046	0.4282	0.0396	0.0771	0.0485	0.0277	1.0316	0	0.0813	0.1478	0	0.0471	0.0146	0.0787	0.1025	0.1174	0.0468	0.1344	0.0481	0.0058	0.0864
AQP7	0.7373	0.2055	0.9021	0.954	0.5112	0.5822	0.934	0.3312	0.0681	0.0438	0.1908	0.6457	0.47	0.2009	1.9237	0.5139	0.3332	0.3253	0.7326	0.6677	0.6718	0.715	0.8597	0.8354	3.7903
AQP8	0	0.0277	0.0774	0.0835	0.0272	0.0079	0.0807	0.0055	0.0125	0.0063	0.0599	0.1805	0.0359	0	0.0898	0.0419	0	0.4702	0.0262	0.0039	0.0764	0.0892	0.0598	0.0442	0.0346
AQP9	3.5392	1.9944	0.6125	0.7585	1.501	0.9823	3.1891	1.091	4.5472	3.6672	2.9695	2.1985	2.1751	2.113	0.6053	0.658	0.5173	1.4701	0.4075	1.3535	0.8362	0.0959	2.2778	2.0276	0.3828
AQPEP	0.0544	0.0753	0.119	0.048	0.0407	0.0068	0.4287	0.0308	0.2684	0.0624	0.0186	0.0049	0.0936	0.086	0.1085	0	0.0456	0.1096	0.1688	0.0559	0.0816	0.0154	0.0503	0.0056	0.6805
AQR	3.3273	3.3362	3.7276	3.4851	3.7955	3.71	3.9223	3.4711	4.1297	3.8157	3.2879	4.3542	4.0695	3.9327	3.0714	2.8981	4.0064	3.6494	2.7574	3.3659	3.0794	2.5896	3.0909	2.9183	3.1861
AR	0.3051	0.0459	0.344	0.1388	0.3994	0.4703	1.589	0.9084	0.8671	0.2525	0.0676	0.073	0.0813	0.195	0.3136	0.163	0.1554	0.7861	1.0526	0.3957	0.8118	0.9007	0.283	0.1312	1.4267
ARAF	4.9199	5.444	5.4578	4.9238	5.0953	4.6894	5.0635	4.8644	4.8909	4.6305	5.3016	5.1532	5.1771	5.1764	5.4896	5.9997	5.4403	5.606	5.2499	4.878	5.3696	5.2337	5.1808	4.954	5.3409
ARAP1	3.7283	3.978	3.8361	4.6154	3.2474	3.9173	3.8937	3.8737	3.937	3.5517	3.725	3.4887	3.1191	3.7119	4.5534	3.6368	4.4924	4.3147	4.7517	4.5257	4.3415	4.0329	3.8638	3.1311	4.3535
ARAP2	1.8256	0.9437	1.5063	1.5778	2.1336	1.5466	1.7791	1.597	2.4978	2.1526	2.5501	1.9662	1.7007	2.1232	1.3728	1.5831	1.3443	1.2669	0.8101	1.9616	1.7148	0.7653	1.6812	1.2758	0.8522
ARAP3	1.5215	3.2211	3.0694	3.577	1.6068	2.956	1.8171	2.223	2.7166	0.912	2.2225	0.7317	1.7768	1.8808	2.144	2.9214	3.0627	2.5737	2.5768	2.1789	1.8722	2.5037	3.1741	0.8057	3.2779
ARC	0.6902	0.0151	0.1406	0.9638	0	0.2566	0.4314	0.3327	0.3278	1.1251	0.0946	0.1034	0.0887	0.5354	0.3783	0.2843	1.8324	0.9773	0.841	0.2614	0.1292	0.8649	0.2896	0.6019	0.7934
ARCN1	5.646	5.4812	5.8926	6.4069	5.7413	5.6648	6.0853	6.052	6.2206	6.8321	5.6977	6.1443	6.391	6.1642	5.1441	5.1471	6.0336	5.67	5.2168	6.2492	5.6875	5.1133	5.4368	5.3922	5.3368
AREG	0.5384	0.4455	0.6246	0.4101	1.4608	0.4272	0.6589	0.1425	1.4112	0.9235	0.6137	0.9511	0.6112	0.4274	0.9527	0.486	0.1472	3.0545	0.2245	0.224	0.1607	0.0718	1.6194	0.8068	0.2937
ARF1	8.1373	8.3296	7.9904	8.4597	7.6517	7.8134	7.7613	8.4688	8.1795	9.0357	8.631	8.3924	8.2613	8.2088	8.023	8.4379	8.0078	7.5634	7.7762	8.8398	8.0918	7.4036	8.3624	8.3723	8.0209
ARF3	5.9723	6.8039	5.8968	5.9857	6.0706	5.9722	5.8428	5.8968	5.9255	5.8638	6.3881	6.2316	5.8737	6.0624	6.0467	6.434	6.6032	6.1746	6.0522	6.4305	6.3095	5.9468	6.8257	6.3798	6.1465
ARF4	7.4858	7.1889	7.108	6.6782	7.7709	7.9422	7.692	7.2522	7.6883	8.306	7.5768	7.2984	7.5864	8.1474	6.8207	7.0763	7.1456	6.8934	6.8003	7.3636	6.9984	6.8103	6.5237	7.3085	6.6349
ARF5	5.6591	7.0998	6.5195	6.097	5.7552	6.0029	5.442	5.0595	5.448	5.9555	5.3769	5.7044	5.4214	6.0102	6.1573	5.693	6.1812	5.8043	5.6925	5.674	5.7998	5.479	6.6205	6.965	5.9681
ARF6	5.6206	5.8853	4.7756	5.0441	5.6646	5.0839	4.7371	4.317	5.1921	5.2682	4.6917	5.2228	5.4601	5.5198	5.4093	6.5391	5.1392	5.3523	4.7013	4.6393	5.0105	4.3996	5.174	5.6649	5.216
ARFGAP1	4.0016	4.2993	3.7113	5.0558	4.4783	3.9736	3.3445	3.766	3.4898	3.7283	3.5894	4.0687	3.5955	4.0516	4.1054	5.2244	4.3587	4.3599	4.2372	4.865	3.9107	4.1965	4.4348	4.0278	4.4999
ARFGAP2	3.6949	4.7978	4.5838	5.0581	3.917	4.6122	3.8214	4.3342	4.0672	4.3987	4.1809	4.1638	4.1565	4.4629	4.6154	4.2277	5.6893	4.6123	4.3401	4.9319	4.3392	4.1062	4.377	3.9546	4.1935
ARFGAP3	4.258	4.4349	4.3284	4.2041	4.865	3.9711	4.6625	3.9802	4.4105	4.6344	4.7936	4.0981	4.3564	4.5158	4.0209	4.3583	3.8774	3.8837	4.002	3.403	4.2628	3.3958	4.1618	3.8223	3.9072
ARFGEF1	2.3985	2.2442	3.1948	3.3832	2.7848	2.3203	3.1781	3.0866	3.5127	4.1314	3.7442	3.3659	4.2456	3.8568	2.5869	2.5993	3.4143	3.6426	2.138	2.8825	2.4907	2.0469	3.13	1.8553	2.0946
ARFGEF2	3.0032	2.2708	3.252	4.1789	2.8742	3.2935	3.5747	3.6471	3.5592	3.9165	3.7998	4.4257	3.5972	3.2995	2.6595	4.8663	4.5517	3.8321	2.7136	4.0888	2.9997	2.546	3.9673	2.0388	2.7025
ARFIP1	3.5145	3.6805	3.1867	3.9726	3.9825	3.969	4.2443	3.8877	3.9498	4.0095	4.3776	4.5013	4.404	4.2616	3.4161	3.8668	3.8943	3.8394	3.1892	3.7627	3.7968	3.2806	3.6442	3.4874	2.9942
ARFIP2	3.6961	3.9045	3.8543	3.8043	3.0631	3.2697	3.2049	3.4637	3.4071	4.0026	3.9238	3.993	3.6237	3.7742	3.8374	3.9742	4.6487	3.6108	3.2494	3.9878	3.4404	3.0131	3.9486	3.7169	2.9552
ARFRP1	4.2598	3.4635	3.3054	4.3817	3.5568	3.4939	3.0205	2.8805	2.6291	3.4103	3.1886	3.4154	3.2755	2.725	3.8383	3.8903	4.1072	3.4268	3.4466	3.334	3.6272	3.6369	3.2369	3.1978	3.3069
ARG1	0.0975	0.0868	0.0555	0.0797	0	0	0.1412	0.0582	3.6891	0.0714	0.1388	0.1528	0.0363	0.0752	0.0685	0.0495	0.0443	0.0591	0.032	0.0578	0.2586	0.0266	0.0598	0.0198	0.12
ARG2	3.0908	3.2796	2.9816	3.6256	3.9312	3.6706	4.0415	3.6232	4.0067	4.1744	3.9098	3.9447	3.7345	3.4072	3.2739	3.0572	3.3711	3.1638	3.3288	3.3725	3.2216	3.3039	3.5007	3.6056	3.8084
ARGFX	0	0	0	0	0.0048	0	0.0373	0.0014	0.0032	0.0104	0.0433	0	0.0369	0	0	0.0185	0.0049	0.0069	0	0.0045	0	0	0	0	0.0045
ARGLU1	3.0382	4.0201	4.3457	5.7581	3.504	4.116	2.7745	2.166	3.392	3.2411	3.6027	5.4251	4.4408	3.7332	3.962	3.9021	3.9972	3.206	2.8881	4.0154	3.9017	3.1995	4.2056	2.8542	3.7626
ARHGAP1	5.8145	5.0906	5.8039	5.5595	5.329	5.906	5.3588	5.498	5.2338	5.3047	4.9376	4.5627	4.9278	5.5669	4.8903	4.7558	5.4172	5.8706	5.7215	5.4273	5.4065	5.3905	4.9845	5.1949	5.9657
ARHGAP10	1.5993	2.4517	2.0946	2.1136	2.3054	1.9489	2.6528	3.1166	2.7561	2.311	2.3218	0.9512	1.6107	2.1192	1.9264	1.9449	3.596	2.5646	2.8307	2.3428	2.4002	3.5656	2.3105	1.5943	2.7416
ARHGAP11A	2.8933	2.8784	2.9732	2.7459	2.6625	2.3813	1.7065	2.3322	3.3376	3.3518	2.5297	2.4792	3.5998	3.1361	1.9614	2.2499	3.2475	2.664	1.2138	2.5746	1.248	0.8864	2.5274	2.7811	2.4043
ARHGAP11B	0.5907	0.8092	1.0898	1.0876	0.7156	0.7267	0.6948	0.4539	0.9079	0.8863	0.5896	0.7253	1.1402	0.9895	0.6903	0.7754	1.3496	0.7848	0.4706	1.1386	0.4379	0.2473	0.677	0.454	0.8873
ARHGAP12	3.3229	2.8891	3.0943	4.2052	3.9394	3.6672	3.669	4.0865	3.6215	3.8056	4.7047	3.977	4.0444	4.2279	2.4968	3.4356	3.8459	3.872	3.0478	3.8153	3.1502	2.2729	4.2538	2.7571	2.5786
ARHGAP15	1.5334	1.8709	1.7451	1.0782	3.1569	1.4204	3.9397	2.8354	3.5465	2.3292	1.6278	1.8457	2.0167	1.6002	4.0551	2.4177	2.0935	1.7971	2.4151	2.1892	3.8987	2.5078	1.8387	1.5162	2.0891
ARHGAP17	2.9499	2.6448	3.2339	3.6299	3.4279	3.42	3.324	2.4524	3.0147	2.818	2.3749	3.2672	2.8405	3.1648	3.5878	2.8765	2.8967	3.817	3.0354	3.2216	3.1686	2.7769	3.443	2.9533	3.484
ARHGAP18	3.5733	3.1661	3.1463	3.8645	3.9487	3.8587	4.3067	4.4729	4.1604	4.5455	4.293	4.1225	3.1419	4.2081	3.1693	3.7727	3.7628	4.4923	2.6599	4.5365	3.6082	2.6247	3.642	2.828	3.3494
ARHGAP19	1.288	1.7946	2.1156	1.674	1.0764	1.0939	1.5462	1.9913	2.1031	1.5814	1.4086	2.0709	1.6628	1.8084	1.6446	1.0895	2.4343	1.1537	0.9995	2.2297	1.4444	0.9279	1.7814	0.8094	1.752
ARHGAP20	0.3497	0.094	0.3375	0.1674	0.9627	0.6817	1.7755	0.7659	1.228	0.5526	0.2045	0.156	0.1495	0.2564	0.6137	0.8767	0.3285	0.6349	0.8944	0.4068	0.7392	1.0958	0.5113	0.208	1.096
ARHGAP21	3.2788	2.9607	3.116	3.8482	3.9328	4.1282	3.6134	3.3895	3.6244	3.2938	3.6353	3.5626	3.4437	3.8974	2.4025	2.8647	3.5533	4.0456	2.9275	3.6646	3.118	2.5396	3.9502	2.4913	3.1096
ARHGAP22	0.7416	0.6675	0.5656	0.405	0.5285	0.5695	0.8807	0.7624	0.6345	0.6533	0.3487	0.2265	0.2232	0.495	1.7986	1.1505	0.7586	1.3965	1.0744	1.235	1.4146	0.9227	0.5109	0.674	1.2434
ARHGAP23	2.8344	2.0241	3.0154	2.8016	2.8441	4.1458	3.3961	3.2602	3.4237	2.2062	1.7995	2.0485	1.3475	2.347	3.1064	2.4041	2.3409	3.4625	4.1872	3.251	3.4061	4.5971	4.3905	2.4384	4.7756
ARHGAP24	1.4017	0.8277	2.6601	1.0068	1.9919	2.2727	2.21	2.5351	2.8567	1.2777	2.5142	0.8421	1.2043	2.3123	2.331	1.8819	0.8401	2.0788	2.1517	1.4836	2.4155	2.4941	1.2207	0.8453	2.338
ARHGAP25	1.8281	2.1825	1.4513	1.0053	2.5385	1.3212	2.6578	2.1098	2.8548	2.0486	1.4091	1.6495	1.847	2.0062	3.9416	2.7301	2.2274	1.8799	2.4171	2.5248	2.7656	1.9536	2.233	1.6165	2.2962
ARHGAP26	3.2101	3.0928	2.6402	2.5395	2.8281	3.118	3.0265	1.8298	3.291	2.4296	3.2724	2.6345	2.5945	3.5045	2.4792	4.4563	1.9899	2.9734	2.199	2.1407	2.7334	2.6268	2.4172	1.6744	1.7813
ARHGAP27	1.3874	0.9742	1.4465	3.2912	0.862	2.2105	0.5744	1.1092	1.1572	1.4167	1.917	0.8421	0.4572	1.5874	1.3741	1.206	1.6157	2.8922	1.3706	1.2638	1.4092	1.4009	1.5021	1.2025	1.9262
ARHGAP28	0.9115	0.0634	0.2888	0.2388	0.2188	0.4482	1.6188	0.7815	0.6255	0.6883	0.22	0.2533	0.2786	0.5242	0.3246	0.2554	0.1532	0.5765	0.7949	0.6295	0.8215	0.4274	0.4698	0.1096	1.0795
ARHGAP29	1.0412	1.3054	1.2967	0.747	1.747	0.9749	2.3637	1.8903	1.8888	0.9904	1.0614	1.1112	0.8337	0.6209	1.1219	1.0414	0.7268	1.6026	1.3692	1.802	1.2138	1.2935	1.2304	0.709	2.3792
ARHGAP30	2.6214	3.1239	1.9214	1.6841	3.5173	2.1016	2.3805	2.3632	3.0376	2.3591	1.614	1.6893	1.8619	2.9153	4.4683	3.5503	2.9571	2.3988	3.0444	3.388	3.6626	2.8931	3.0499	2.6878	2.7776
ARHGAP31	2.9367	1.884	2.6527	2.2475	2.3693	2.2965	3.3976	3.1474	3.3074	2.423	1.8041	1.3396	1.608	2.2828	2.842	2.1238	2.1235	3.168	3.3518	2.9469	2.8653	3.1618	2.4237	1.6695	4.0848
ARHGAP32	2.7459	2.9649	2.6153	4.0777	2.2425	3.1552	3.2507	2.2323	1.9855	4.7717	2.6509	4.3975	3.557	3.6328	3.2925	2.429	2.9196	3.3356	1.7648	2.5225	2.6632	1.5598	2.922	3.3922	2.1597
ARHGAP33	0.5369	1.8922	1.9699	1.5902	0.8641	1.1144	0.4465	0.295	0.7375	0.6899	0.7745	1.4278	1.8803	1.3056	1.1052	2.219	1.7297	2.7194	0.8443	1.7191	0.8008	1.0523	1.4557	0.7735	1.3101
ARHGAP35	3.7185	4.23	4.1082	3.8433	2.8317	3.217	4.0249	4.1295	3.9239	3.8519	3.8576	3.5882	3.4729	4.0129	3.5357	3.5254	3.8362	3.9715	4.0519	4.7685	3.2589	4.22	4.4051	3.3564	4.3141
ARHGAP36	0	0	0.0616	0	0.1268	0	0.0086	0.0213	0	0	0.0111	0	0	0	0	0.0119	0	0.0559	0.0946	0	0.0789	0.0986	0	0.0046	0.0638
ARHGAP39	2.0252	2.3137	1.9721	3.2027	1.6937	2.2095	1.2802	1.8456	1.4765	2.14	1.5661	2.1692	2.8084	3.1458	2.2616	1.607	2.705	3.0765	2.4303	2.877	1.6691	1.8192	3.5895	1.8977	1.7023
ARHGAP4	2.779	3.0341	2.3687	5.005	2.7896	5.3963	2.8469	4.0103	3.1326	2.2312	1.601	1.8482	2.0466	3.5794	4.557	4.0294	3.2912	2.9141	2.9198	4.9264	3.5731	2.993	4.5163	2.2485	3.2707
ARHGAP40	0	0	0	0.0442	0.0042	0.1485	0	0.0992	0.0058	0.0283	0.0178	0	0.129	0.0139	0	0.5511	0.0169	0.0689	0	0.0118	0.195	0.041	0	0	0.0556
ARHGAP42	2.0636	0.7202	2.6348	1.9187	1.6616	2.1439	2.2059	2.4853	2.8763	2.5705	1.5689	1.2935	1.746	2.9264	1.2802	2.0254	1.9915	2.3951	1.4343	2.3096	1.4842	0.8661	1.7447	0.764	2.0133
ARHGAP44	2.1711	1.6994	1.0731	1.7023	1.3766	1.7553	2.0595	1.1981	1.0715	1.4483	1.583	1.7014	3.2595	2.2372	1.8874	2.2329	1.9924	1.1919	2.056	1.2609	1.4555	2.5742	0.9392	0.6318	1.6034
ARHGAP5	2.6668	2.8253	3.1992	4.0703	4.0172	3.5789	4.371	3.6059	4.0877	3.9767	4.1142	4.0326	3.8202	3.1663	2.6908	3.502	4.9908	3.34	2.9874	3.4295	3.3897	2.8124	3.6006	3.0908	3.0825
ARHGAP6	0.4504	0.2144	0.9594	0.5922	1.0058	0.8705	1.7919	1.8573	0.9606	2.1734	0.3976	0.2329	0.3831	0.8565	1.1204	1.0593	0.4688	1.3697	2.1148	1.3402	1.5747	2.1349	1.0145	0.2831	1.7946
ARHGAP9	1.8853	2.0399	1.588	0.8358	2.6819	1.1964	1.9985	1.5953	2.8785	1.9513	1.3709	2.0478	1.8984	2.0529	4.1932	2.8008	2.4489	1.8892	2.0063	2.5036	2.8671	2.0023	2.1099	1.6528	1.979
ARHGDIA	7.9726	8.3122	7.8507	7.5009	7.5807	7.9154	6.6874	7.2823	7.4579	6.8385	7.8322	7.7455	7.6537	7.7733	8.3611	7.694	7.8223	8.3078	7.9792	7.6517	7.5306	7.7793	7.7242	8.5568	8.0242
ARHGDIB	6.2741	6.719	6.1679	5.3706	7.2341	5.9237	7.2109	6.7413	7.9473	6.9021	5.8496	5.8405	6.1355	6.0746	8.5029	6.9738	6.5913	6.2055	6.8093	6.7866	7.8116	6.6244	6.335	6.4686	7.0084
ARHGDIG	0.2535	0	0.083	2.1976	0.4438	1.0561	0.5003	0.71	0.4361	1.7107	0.7541	0.4814	0.7677	0.6862	0.7997	0.0185	0.0631	0.8567	2.4386	2.7492	2.1718	1.4758	1.134	0.036	2.6233
ARHGEF1	3.5974	3.6638	4.7019	4.8486	3.6623	3.7861	2.8021	3.5356	3.6125	3.1484	4.1054	3.3788	3.5515	3.9891	4.4846	6.3001	3.9655	3.8375	3.5963	4.6927	3.8113	3.674	4.6871	2.7062	4.3867
ARHGEF10	1.051	1.0126	2.0837	1.2924	1.8679	1.8232	2.4134	2.0081	1.5525	2.7318	2.5193	2.0457	1.2775	1.355	1.748	0.9763	1.5485	2.0924	2.0349	2.9072	1.8901	2.1063	1.3295	0.8996	2.4176
ARHGEF10L	2.7384	2.9476	2.97	4.2607	2.3377	2.6425	2.713	2.1818	1.9962	2.4398	1.777	4.5674	3.4212	3.4042	3.2531	3.3327	2.9387	3.4405	3.4451	2.0268	3.4192	3.609	3.5817	3.5203	2.9695
ARHGEF11	3.5824	3.9221	4.0978	4.3029	2.9893	4.1656	3.3109	3.3611	3.4771	3.8914	3.9217	3.5333	4.0729	3.7865	3.2735	4.345	4.0537	4.0372	3.644	4.1029	3.4092	4.1089	3.9009	3.1882	3.9656
ARHGEF12	4.0102	3.9719	4.3285	5.0943	4.2189	4.6381	4.745	4.586	4.6757	4.9994	4.2396	4.1507	4.2405	4.8158	3.3401	4.159	4.2747	4.2487	3.7949	4.2315	4.3161	3.7759	3.7997	3.2373	4.0771
ARHGEF15	1.48	1.2301	2.157	1.2788	1.5962	1.4639	2.0708	1.7522	2.0621	1.1444	0.8437	0.8438	0.9738	1.2292	2.6453	1.5175	1.5415	2.2278	2.9049	1.7786	2.0005	3.0332	1.7462	0.9168	3.969
ARHGEF16	3.6249	4.4576	4.3028	4.1695	2.2011	3.1739	1.8812	2.3281	2.1324	3.2453	2.8705	4.1988	3.8596	4.2284	3.1731	3.8165	3.4541	3.4324	2.3539	3.1446	2.6388	1.866	3.1565	3.9672	1.735
ARHGEF17	3.0905	1.8323	3.6774	2.7888	2.4817	3.4832	3.2988	3.6981	3.2981	2.5635	2.3927	1.5495	1.5893	2.641	2.6755	2.5023	2.4661	3.8384	4.3288	3.8386	3.2954	4.522	2.8317	2.3098	4.6359
ARHGEF18	3.6609	3.8504	3.3513	4.4093	5.0628	3.4805	3.3336	3.5308	3.5048	3.0529	3.7645	3.4425	3.4806	3.6106	4.3621	3.4515	3.6737	4.8087	4.0063	3.8271	3.5991	3.9743	4.0829	3.4709	4.2415
ARHGEF19	1.917	4.2242	1.9068	2.8268	1.2267	1.8579	1.7191	1.6321	1.191	1.4424	1.2746	2.4876	1.7393	1.7076	2.1901	1.9005	3.8843	1.5563	2.3296	2.1721	1.5914	1.6045	2.8582	1.9919	2.1814
ARHGEF2	3.642	3.7931	3.6616	4.7962	3.4353	4.2215	4.1275	3.9678	4.224	4.3142	4.6015	3.4893	4.3789	3.9101	4.5549	3.7915	4.032	4.5046	4.1605	4.3153	4.2518	4.0172	4.239	3.5526	4.858
ARHGEF25	2.1393	1.4652	1.6719	1.6026	2.4126	2.4556	3.2047	2.9887	2.4933	1.1632	0.9127	0.6269	0.5155	1.3878	2.3848	1.7819	1.7796	2.8325	3.8934	2.4846	3.2952	4.7441	2.461	1.7348	3.6996
ARHGEF26	0.8291	0.1408	1.312	0.4865	1.6828	0.7901	2.6577	2.2667	2.0528	0.3948	0.9846	0.99	0.2856	0.7184	1.0796	1.3877	0.5273	1.6056	2.3474	0.7106	1.7007	3.2878	1.7867	0.4872	1.9525
ARHGEF3	2.4248	3.2902	2.208	2.4071	3.5719	3.1741	3.5276	2.9284	3.2974	3.2728	4.0727	2.1246	2.4394	2.827	2.978	3.0029	4.0128	2.4868	2.7394	2.5955	2.9643	2.6702	2.5334	1.7809	2.8531
ARHGEF33	0.0594	0.0571	0.1638	0.0678	0.0907	0.109	0.1897	0.1946	0.1274	0.0712	0.0805	0.0116	0.062	0.187	0.1429	0.0792	0.0331	0.1556	0.2733	0.1425	0.1367	0.1972	0.296	0.0203	0.129
ARHGEF35	0.9312	1.5942	0.7899	2.4567	1.2792	1.9144	0.5978	0.3674	1.412	1.0809	1.1881	1.1406	1.1945	0.6146	0.8272	0.7129	1.2167	1.2784	0.9375	1.4671	1.5565	0.2039	1.7456	2.0247	0.8565
ARHGEF37	1.6736	1.5673	2.9792	2.2545	1.3246	2.0086	2.0104	2.1811	1.7586	0.8394	3.0141	1.9987	0.9334	1.7367	1.4259	1.6468	2.6	1.8482	2.7139	1.7111	2.6312	2.9969	1.9787	0.8412	1.9296
ARHGEF38	1.2579	1.8553	2.2597	2.0801	0.5717	1.9924	1.19	0.315	1.377	1.5397	3.1979	1.2878	1.2809	2.2877	1.2556	2.4828	1.2362	0.6796	0.8265	0.0807	1.2462	0.6897	0.6302	0.5614	0.1051
ARHGEF4	0.5122	0.1608	0.2872	0.5684	0.2774	0.789	0.9342	1.1162	0.5192	0.7977	1.1517	0.2717	0.0363	0.2791	0.5938	1.0687	0.3025	0.9047	1.53	0.942	0.909	2.1332	0.4814	0.3605	1.7897
ARHGEF5	2.0127	2.2479	2.0945	3.0384	1.3688	1.8406	1.077	0.7436	1.1656	1.6408	2.3112	1.6294	1.5698	1.6251	1.2575	1.3207	1.0711	2.2653	0.9284	1.0745	1.1688	0.817	2.0999	1.6032	1.4745
ARHGEF6	1.9384	1.5528	1.9431	1.1892	2.9735	1.8646	3.7069	3.0598	3.4631	2.5444	1.8589	1.7789	2.0095	2.1694	3.0193	2.365	2.0582	2.4728	2.5032	2.5166	3.2616	2.3447	2.1332	1.3142	3.0334
ARHGEF7	2.3708	2.7637	3.2814	4.1267	2.4272	2.7547	2.8802	2.5281	2.8622	2.7807	2.6769	3.5275	2.7297	2.7583	2.7085	2.5813	2.4732	2.7919	2.6511	2.9329	2.8302	2.2735	2.6937	2.2716	3.0662
ARHGEF9	1.7998	2.0216	2.0146	1.8138	1.4496	2.1773	2.6552	2.7689	2.4118	1.9223	1.8737	1.5119	1.7985	2.0816	2.1599	2.2254	3.065	2.5487	2.5517	2.2259	2.3957	2.637	1.8026	1.5245	2.1144
ARID1A	3.3825	5.2737	3.946	4.3877	3.4153	3.5376	3.977	3.4821	4.2215	3.9038	3.932	4.4036	4.4257	4.5894	4.3171	4.2169	5.0081	4.015	4.4193	4.5609	3.6985	4.1365	3.9567	2.8981	4.822
ARID1B	3.1119	3.1929	2.9508	3.6921	2.9004	3.3598	3.2388	3.5871	3.286	3.3277	2.6936	2.7548	2.9657	3.4572	3.3151	3	3.6535	3.309	3.3742	2.9688	3.1079	3.3718	3.1841	2.7991	3.555
ARID2	1.8807	2.0607	2.403	2.4768	2.5375	2.3421	2.2476	2.0654	2.3567	2.3489	1.1965	2.6442	2.6126	2.4555	1.9426	2.6023	2.5651	2.0874	1.8269	2.424	2.187	1.7934	2.2401	1.6057	3.385
ARID3A	2.6212	3.071	2.1508	3.5206	1.8584	1.667	1.6472	1.9443	1.9032	1.9803	0.8018	2.7485	1.5494	2.3681	2.8553	2.3959	3.9466	4.4372	2.2559	3.2759	2.5794	1.6464	3.5762	2.4384	3.0391
ARID3B	1.5727	2.3231	1.8983	1.5326	1.3552	1.4448	0.8383	1.2027	1.2744	1.2759	1.1957	1.7089	1.6298	1.8691	1.8222	2.0497	1.8029	2.184	1.3065	1.8104	1.2979	1.2325	1.9568	1.9263	1.6149
ARID3C	0.0491	0.306	0.053	0.2468	0.2404	0.0514	0.1168	0.0185	0	0.0748	0.0824	0.1491	0.1305	0.2116	0.094	0.0195	0.0569	0.0665	0.0209	0	0.0206	0.0414	0.1046	0.2088	0.2272
ARID4A	1.4339	2.2441	2.438	3.5295	3.18	2.9969	3.0953	2.3717	2.4961	2.101	2.7464	2.5208	2.2081	2.2197	2.8685	2.2866	2.5749	2.2031	2.1964	2.0613	2.8592	2.0548	2.2738	2.174	2.2932
ARID4B	1.9456	2.1367	2.5794	3.7166	3.1635	3.0152	2.6471	2.4566	2.2871	2.4473	3.6538	2.5338	1.9952	2.5222	2.7661	2.8456	2.7443	2.1231	1.9794	2.8515	2.8847	1.9465	2.5583	2.1766	2.3267
ARID5A	3.8505	3.9162	3.5201	3.4996	3.9746	4.8269	3.3394	3.7487	4.0689	3.3536	2.8838	3.1052	2.9947	3.6573	4.7963	3.9284	3.8476	4.3942	4.294	4.3172	4.6825	4.883	4.3176	3.7664	4.5799
ARID5B	3.6875	2.7764	3.1441	2.92	3.0251	3.4607	5.0579	3.5005	4.0323	3.6092	3.1211	4.5043	2.3929	3.172	3.6867	2.5143	2.5091	4.0405	3.8652	3.1866	4.2155	3.4343	3.9755	3.3647	4.2879
ARIH1	3.4775	3.5376	3.7088	3.7763	4.0043	3.9267	4.2473	4.0512	4.3185	3.8175	3.6887	4.2046	4.0184	3.8974	3.3815	4.7225	4.0126	3.9754	3.3669	4.0302	3.7447	3.5634	4.0031	3.2638	3.6279
ARIH2	3.3505	3.3656	3.3385	3.2943	3.295	3.1554	3.4254	3.6751	4.0269	3.7018	3.5313	3.8785	3.3013	3.8808	3.4106	3.262	3.8496	3.2497	3.1132	3.6768	3.2588	3.4578	3.4238	2.9708	3.2204
ARL1	4.5484	4.4119	5.1522	4.8046	5.2398	5.0722	5.2655	4.9287	5.0975	5.198	5.9407	4.939	5.1755	5.3286	4.1429	4.4617	4.3653	4.3841	4.4045	4.6561	4.9192	4.1152	4.296	4.4125	3.9008
ARL10	0.7038	0.2845	0.3921	0.2443	0.5037	0.5011	0.7893	0.914	0.5621	0.5004	0.4052	0.147	0.1391	0.7261	0.5869	0.6698	0.3485	0.9555	0.9555	0.8225	0.8224	0.8673	0.881	0.3866	1.3896
ARL11	0.7424	0.9265	0.3418	0.6012	0.8053	1.1418	0.9336	0.4961	0.9933	0.8885	0.3776	0.4657	0.3847	0.6944	1.3771	1.1253	0.7217	0.5288	0.5776	0.8941	1.5459	0.4886	0.7571	0.927	0.552
ARL13A	0.0212	0	0.1069	0.0527	0.2071	0.2038	0.1555	0.186	0.0861	0.0209	0.0834	0.1532	0.0634	0.0305	0.0286	0.1317	0.1374	0.0945	0.0657	0.0898	0.101	0.0767	0.053	0.0105	0.1493
ARL13B	1.4554	2.0239	1.9648	2.1707	2.2148	2.8689	2.0998	1.7877	2.1788	1.8476	1.6837	1.8881	1.8363	2.1489	1.7424	1.9052	1.6058	1.6121	1.5889	2.2713	1.9765	1.6288	1.3947	1.2862	1.9528
ARL14	3.3908	1.6707	3.5401	3.8505	2.2381	6.2699	2.5622	2.2639	3.2449	3.4306	5.4969	2.2286	3.4404	4.0179	3.0174	3.8147	1.0075	2.1281	1.9413	0.7749	2.0127	1.2241	2.1618	2.8525	1.6206
ARL15	2.48	2.4191	2.8636	2.2024	1.954	2.7845	3.5358	2.8394	3.2634	2.9246	2.7642	2.9943	2.3929	3.3206	2.4151	2.1998	3.2486	3.3522	2.4454	2.7001	3.4066	2.0686	2.3311	1.3318	3.256
ARL16	1.8285	3.8092	3.0287	3.0899	2.822	3.6486	3.0492	3.1755	2.4779	2.7138	3.225	3.0027	2.689	2.609	3.0575	3.3244	3.3621	2.7403	2.8445	2.7124	3.0206	3.2182	2.3086	2.9309	2.8038
ARL17A	0.1827	0.3249	0.6167	0.2855	0.3709	0.6853	0.3224	0.1975	0.3519	0.3073	0.7169	0.502	0.4651	0.3497	0.7527	0.3298	0.4708	0.2185	0.3623	0.3091	0.2651	0.2754	0.2291	0.142	0.335
ARL17B	0.0206	0.1405	0.4887	0.0283	0.1249	0.2091	0.044	0.0919	0.1371	0.5698	0.1053	0.6732	0.0618	0.0468	0.3733	0.3577	0.0845	0.0283	0.4713	0.1136	0.194	0.0279	0.3671	0.0196	0.0577
ARL2	4.933	5.2227	4.9578	5.263	5.1621	5.5506	5.1261	5.1663	4.9571	4.1136	4.6095	4.8228	4.1049	4.7662	5.4519	4.7787	6.1285	5.5157	5.4089	4.9315	5.456	5.9494	5.7628	5.269	5.5561
ARL2BP	4.618	5.213	5.4226	4.5556	5.1187	5.1141	5.5376	4.7629	5.1801	4.91	5.0248	4.6856	5.0893	4.8268	4.7477	5.6694	4.2831	4.8527	4.7204	4.4983	5.1545	4.7328	4.5893	4.5894	5.0495
ARL3	1.8412	2.8795	2.6242	2.4699	2.2999	2.8327	2.8545	2.9237	2.0949	2.016	1.3824	2.5281	2.5376	2.3895	2.3416	2.1693	2.2847	2.5901	2.3172	2.0823	2.8226	2.9453	2.3911	2.1967	2.2045
ARL4A	1.7975	1.3622	2.7362	3.0102	2.6743	2.5391	3.3077	2.393	2.6961	3.2223	1.9823	2.8633	2.8319	2.241	2.5322	2.4274	2.0739	3.8149	2.2163	2.5788	2.8254	2.6739	2.8621	3.1025	2.5512
ARL4C	4.3462	3.5769	3.5158	2.5401	5.501	4.8602	4.8561	3.5739	5.2954	3.9212	4.2251	2.6868	2.4986	3.3046	4.5491	3.843	3.8001	4.5984	4.0395	4.619	4.3071	3.2957	4.0918	3.9736	4.0151
ARL4D	1.2247	0.424	0.7082	0.5411	1.2649	1.3199	1.6297	2.1853	1.5985	0.6616	1.4308	0.2279	0.2471	0.4209	1.7166	1.0969	1.1017	1.6462	2.6648	1.5902	1.9476	3.794	1.6289	0.8102	2.2671
ARL5A	3.4707	3.6478	3.6911	4.2193	4.2904	3.8814	4.3446	4.0754	4.353	4.3675	4.0859	4.3817	3.9225	3.8193	3.7742	3.6287	4.4316	3.6627	3.208	3.3985	3.9099	3.4437	3.5479	3.9756	3.6981
ARL5B	3.4732	2.3289	2.075	3.0659	3.3833	2.9974	3.3561	2.4727	3.9146	3.5165	2.98	4	3.6012	3.2499	1.8722	3.2993	3.401	4.4537	2.1146	3.2149	2.2075	1.141	4.4188	2.2817	2.2013
ARL5C	0	0	0	0.0847	0.0499	0	0.06	0	0.1329	0	0.0071	0	0	0	0	0	0	0	0.0362	0	0.0086	0.0083	0.028	0	0
ARL6	0.9797	0.8647	1.5571	1.1463	1.3035	1.6941	1.6669	1.4382	1.5595	1.5152	1.8162	1.2474	1.3688	1.6345	0.7358	1.2861	0.8479	1.7565	1.3107	1.5492	1.1917	1.3072	0.8407	0.1702	1.3406
ARL6IP1	6.4698	6.2648	7.2114	7.4271	6.8172	7.3162	8.0286	6.9411	7.1921	8.164	7.9722	7.1688	8.8353	7.4443	6.8404	7.7186	6.2137	6.5717	6.0203	6.8359	6.4849	5.2663	7.9057	6.5326	6.4439
ARL6IP4	5.647	6.5875	6.3498	6.1226	5.8351	6.5178	5.3072	5.8404	5.2871	5.1686	6.2113	5.8227	5.6959	5.807	6.6392	6.0259	6.2606	5.5854	6.3165	6.105	6.5579	6.4749	5.8985	6.7512	5.9457
ARL6IP5	5.5132	6.0596	5.716	5.7005	7.0718	6.6197	7.1549	6.4733	6.7011	6.6778	6.7983	6.2215	6.2934	6.4942	6.2601	5.9733	5.4514	5.6554	6.8775	5.5247	6.6158	6.3367	5.7559	6.0073	5.8912
ARL6IP6	2.5232	3.1851	2.9673	3.1436	3.6061	3.3189	2.3411	2.3101	3.1549	2.9916	2.8081	3.0103	2.831	3.0444	2.4707	3.3089	3.7405	3.2947	1.8665	2.344	2.1629	1.7934	2.4651	2.9921	2.3777
ARL8A	4.5503	5.0185	4.0219	5.6383	4.8889	4.9678	3.9796	4.379	4.3601	4.9496	4.486	4.2275	4.0586	4.8637	4.9476	4.9	4.8795	5.6604	4.844	4.8345	4.8871	4.9167	5.1691	4.9067	4.9098
ARL8B	4.7285	4.4221	5.1408	4.7798	5.3744	4.9926	5.2347	4.9873	5.4034	5.3711	5.3547	4.9023	4.5825	5.1918	4.4273	4.1796	4.4577	5.0253	4.3522	4.0556	4.5718	4.3105	4.7241	4.313	4.0329
ARL9	0.3947	0.1354	0.7367	1.6179	0.7337	1.5814	0.588	1.1615	1.1656	0.2104	1.2614	2.6607	0.4125	0.3009	2.163	1.2242	0.0761	1.031	1.3846	1.3603	1.2201	0.7507	0.5343	0.819	1.0679
ARMC1	3.5724	3.0014	3.6602	3.539	4.1521	3.3445	3.9403	4.1206	4.194	4.1139	3.9637	4.264	4.733	4.3536	3.7815	3.1545	4.3969	4.0565	3.4123	3.6151	3.2773	3.2792	4.1946	3.4661	3.1141
ARMC10	3.7246	4.4598	4.3859	3.9797	3.7481	4.1444	3.7001	4.4936	3.872	4.0458	3.723	3.6085	3.6079	3.6211	3.2429	2.9056	3.7612	4.313	3.4499	3.6494	3.4326	3.1943	4.3467	3.9905	3.6939
ARMC12	0.0789	0.0742	0.063	0.0238	0.3405	0.0856	0.2821	0.119	0.1971	0.0222	0.0373	0	0.0533	0.0674	0.1841	0.1197	0.0404	0.0377	0.0987	0.147	0.127	0.3072	0.1038	0.0209	0.292
ARMC2	0.479	0.6029	0.7219	0.9098	0.649	1.342	1.3509	0.8541	0.5629	0.7889	0.3839	0.6408	0.5231	0.8302	0.4584	0.669	0.7676	0.8827	0.5702	0.8651	0.9793	0.4493	0.8783	0.2783	0.806
ARMC3	0.1164	0.1101	0.2051	0.0154	0.0073	0.0134	0.0114	0.218	0.0122	0.0106	0.0318	0	0.0442	0.0362	0	0.0138	0.3771	0	0.0452	0.379	0.0059	0.0407	0.0055	0.0119	0.18
ARMC4	0	0.0201	0.0362	0.0443	0.1409	0.0212	0.5005	0.2074	0.728	0.0148	0.0259	0	0.0383	0.0236	0.0092	0.133	0.0558	0.0663	0.2292	0.0411	0.1873	0.3331	0.0242	0.0148	0.1309
ARMC5	2.1122	2.4883	1.9559	2.3437	1.3942	2.3698	1.3546	1.4775	1.6511	2.1164	1.572	1.9345	2.4068	2.9363	2.442	2.5128	2.3527	2.421	2.3931	2.6631	2.2872	2.1407	2.3783	1.6776	2.6421
ARMC6	3.3335	4.136	3.2224	3.6371	2.929	3.3203	2.5412	3.4057	3.3089	3.2141	3.0916	3.8255	3.3695	3.703	3.8054	3.4779	4.4681	4.1271	3.408	3.6836	3.1411	3.2807	4.1747	3.441	3.769
ARMC7	4.2432	4.5615	4.531	2.8938	2.4567	3.6985	1.8741	2.8666	3.1385	2.4058	3.3003	2.7279	3.2677	4.0249	3.0302	3.7264	2.86	3.6169	2.8271	2.8343	2.9571	2.947	2.4076	3.2861	2.9092
ARMC8	2.94	3.1202	3.4478	2.4756	2.5661	3.0599	2.7798	2.6278	3.0893	3.0519	3.148	2.61	2.6469	3.179	2.1043	2.6945	2.2414	2.7555	2.0986	2.5974	2.2489	2.307	2.6101	1.8496	2.292
ARMC9	1.99	1.3085	2.0458	1.3072	1.6042	2.2916	1.9749	2.604	2.0668	1.5821	1.7939	1.0302	1.8554	1.4048	1.3094	1.8419	1.6713	2.4523	3.0383	2.2183	1.6896	3.6308	1.7739	1.2236	2.4751
ARMCX1	1.5741	1.0652	1.6197	1.1415	2.6829	2.4824	3.8678	3.3138	2.9703	1.8468	0.9628	0.5969	1.0325	1.3618	2.193	1.2347	1.1986	2.6233	2.8615	1.7477	3.0694	3.494	1.7736	1.1302	2.7653
ARMCX2	2.299	1.1098	2.2938	1.2271	2.672	2.9978	3.7311	2.8541	2.6565	1.8979	2.8718	0.7274	0.905	1.59	2.3548	1.4032	1.6763	2.6894	3.101	2.761	2.9327	3.3799	1.8349	1.7849	3.2159
ARMCX3	3.4656	1.3414	4.0824	1.5413	3.4411	4.1505	4.1119	3.8625	4.0568	3.3915	4.3333	1.4474	1.7099	4.0014	3.3747	4.159	3.8074	3.7453	3.5796	4.204	4.0781	3.6475	2.4939	2.7205	3.987
ARMCX4	0.2403	0.517	0.452	0.8251	0.1712	0.7376	0.5985	0.375	0.2433	0.1218	0.1007	0.0338	0.1153	0.1088	0.3399	0.4941	0.3996	0.3345	0.5775	0.5474	0.6751	0.66	0.3412	0.0961	0.9734
ARMCX5	2.4484	2.1189	2.7487	2.4756	2.0999	2.7251	2.3369	2.4784	2.4617	2.2458	3.1289	2.584	2.3367	3.1051	2.3102	2.3454	3.1627	2.614	2.1969	2.7364	2.7246	1.8441	2.5469	1.9092	2.4838
ARMCX6	1.7875	0.9862	1.8826	1.0911	1.6417	2.2289	1.7008	2.1378	2.134	1.8201	2.2324	0.5931	0.7881	2.5599	2.4106	2.8919	3.109	2.4418	2.2829	2.8049	2.4103	2.4317	1.147	1.7882	2.3087
ARMS2	0.0022	0	0	0.0344	0.1406	0	0.0046	0.1096	0.0341	0.0301	0.0883	0.0923	0.0682	0	0	0	0.0294	0.0576	0	0.0189	0.0327	0.2708	0.0325	0	0.1612
ARNT	3.3922	3.3886	3.4556	3.5128	3.1488	3.8244	3.9438	3.636	3.7426	4.1663	3.3878	3.2656	3.4611	3.8074	3.5033	3.5404	3.4201	4.2566	3.6719	4.2527	3.5612	3.4349	3.3786	2.7338	3.7985
ARNT2	1.3973	0.2791	1.0742	0.8433	0.7647	1.6574	1.4393	1.9452	2.1412	1.0794	0.449	0.4702	0.4979	0.9324	1.1508	4.8455	0.3867	0.948	2.2223	1.0932	1.3028	2.8152	0.6942	1.0544	1.6916
ARNTL	1.8484	2.0616	1.5928	2.3649	1.7407	2.0691	2.8177	2.1489	2.3007	1.7311	2.0957	2.725	2.5614	2.181	1.7905	2.6124	2.5395	2.1412	1.7324	2.4714	1.6657	1.312	2.0538	1.7665	1.7785
ARNTL2	3.6766	2.4136	3.0671	2.0505	4.6351	2.4726	1.0779	2.7247	2.6186	2.9164	2.1498	1.7891	1.2907	3.0302	1.6136	4.3266	3.9249	2.421	1.7382	2.6096	1.5863	1.7683	2.6242	2.1669	1.6863
ARPC1A	6.5555	6.9743	7.3827	6.7573	6.1212	7.5646	6.4009	8.0656	6.621	7.3929	6.9832	6.5386	6.6543	6.4334	6.5948	8.0847	6.1275	6.9796	6.2415	6.6393	6.3008	7.4584	6.6001	6.4475	6.5628
ARPC1B	7.6038	7.6543	8.2616	7.8905	6.5476	8.7979	7.1545	8.3263	7.6012	8.0004	7.2172	6.633	6.9254	7.1805	7.7827	8.5309	6.5859	8.0171	7.1507	7.5555	7.5003	8.0029	7.6422	7.2596	7.4286
ARPC2	6.375	6.8346	6.5961	6.6426	7.2643	6.8227	6.6873	6.7318	6.9572	6.9234	6.7177	6.4044	6.6883	6.5745	6.9627	6.5766	6.4334	6.8506	6.3808	6.8707	6.677	6.2564	6.4716	7.066	6.4658
ARPC3	7.396	8.2289	7.7079	7.9615	8.5985	8.5362	7.6466	7.4073	7.7947	7.8921	7.9906	7.7438	7.4623	7.5977	7.6036	7.2206	7.6207	7.4192	6.7525	7.3535	8.0085	6.6854	7.5849	7.8248	6.6782
ARPC5	6.0912	6.5492	6.3261	7.2216	6.9684	6.3617	6.933	6.2321	7.1489	7.357	7.0124	6.5891	6.5847	6.6837	6.4958	6.3962	6.4	6.4308	5.5836	6.4792	6.5966	5.4239	6.5644	6.4196	6.0315
ARPC5L	4.4551	5.3147	4.9334	4.7889	5.5409	5.2754	3.7483	4.0577	4.4314	4.4017	3.2092	4.1148	5.0228	4.4871	4.3722	4.3086	4.6779	4.7601	3.557	4.6095	3.9444	4.3807	4.9176	4.744	4.0598
ARPP19	4.8343	4.7893	5.4289	4.7734	5.6714	5.2654	5.3815	5.3984	5.7834	5.1212	4.3415	5.4646	5.4644	5.6073	4.2596	4.7391	4.8547	5.1876	4.3136	4.6586	4.6875	4.874	4.827	4.8796	4.6544
ARPP21	0.442	0.6565	0.1938	0.0862	2.3539	0.1785	0.9854	0.7722	1.5629	0.3937	0.4289	0.5068	0.7116	1.1858	1.267	1.1101	0.6367	0.4047	0.6168	0.8325	0.9099	0.5941	0.6555	1.2115	0.4285
ARR3	0.0384	0.0233	0.1022	0.0686	0.0907	0.0812	0.0888	0.0906	0.0533	0.0952	0.0391	0.0495	0.1073	0.0712	0.0503	0.038	0.0348	0.0654	0.0714	0.1362	0.1605	0.0982	0.0391	0.0042	0.0578
ARRB1	2.8147	3.8384	4.5661	3.3574	1.8709	2.8309	3.2359	3.715	2.9786	3.0076	2.3264	3.2679	3.6985	3.4015	3.878	2.9165	3.5539	3.3165	4.0797	3.0521	3.3984	4.3603	3.3509	2.9293	3.9287
ARRB2	4.6209	4.9359	4.0633	5.0021	3.9623	3.6948	4.8054	4.9441	4.9295	4.8323	3.2621	4.9837	5.4348	4.5861	6.1065	4.5898	4.6652	4.5651	4.831	5.1574	5.2311	4.5033	5.1316	4.9039	4.5247
ARRDC1	4.6346	4.7441	4.992	5.3639	4.8315	5.7889	3.1708	3.3688	3.7465	3.8031	4.3464	4.5111	4.6046	4.7259	4.3583	4.0495	3.9579	4.8995	3.3237	4.1545	3.9513	4.418	4.9007	4.875	3.7133
ARRDC2	2.937	3.1242	3.522	3.5595	3.1634	3.4788	2.4895	3.0755	3.1862	3.2343	3.8192	2.6236	3.5726	3.5473	4.1746	3.7397	3.2522	4.24	3.5218	3.669	3.6906	3.739	3.7003	2.6799	4.1471
ARRDC3	4.8411	3.9757	3.6689	3.3021	4.1803	4.2188	5.3023	4.2514	5.1823	4.3724	5.0151	3.5807	5.067	4.4766	3.9329	3.5497	3.9988	3.5858	3.9563	3.6147	4.7618	4.1793	4.012	3.2047	3.7847
ARRDC4	2.2014	2.5706	2.8713	1.2406	2.7205	3.3472	4.0492	3.4904	3.516	2.9511	4.0986	2.8264	3.1593	2.891	2.9198	4.4542	2.0676	3.2397	3.3298	2.8488	4.0398	3.114	2.9922	2.3384	3.124
ARRDC5	0.0942	0.027	0.23	0.1573	0.8753	0.0986	0.4687	0.2074	0.3359	0.18	0.1098	0.0948	0.2574	0.1202	1.4236	0.5062	0.3102	0.1563	0.4639	0.2478	0.4735	0.1542	0.1987	0.0592	0.4796
ARSA	3.9178	4.1193	3.9483	3.6217	3.2039	3.9101	3.6289	2.8897	3.0437	3.1384	2.6825	3.1809	2.7398	3.9135	3.7418	3.8529	3.8444	2.848	4.3347	2.7204	3.9662	3.3195	3.391	3.9705	3.706
ARSB	2.3364	2.3866	2.4655	1.5242	2.0855	2.1899	2.6471	2.3652	2.5996	2.1154	2.2315	1.412	1.4453	2.1845	1.5387	2.0495	2.7841	2.4476	2.5427	2.1936	2.0442	2.6072	2.044	1.3709	2.6988
ARSD	3.2407	4.0024	4.4255	3.7987	3.3342	4.1333	4.0288	2.7092	2.427	3.3691	4.1748	4.9448	3.8961	4.0504	3.4661	4.3717	2.3644	3.2151	3.0387	3.1101	4.0791	3.433	3.4468	3.9276	3.4902
ARSE	3.9496	2.4755	5.186	3.2769	3.443	2.8774	3.3898	2.5833	0.4178	3.2227	4.7088	4.5426	1.1996	2.7915	3.7241	3.7187	0.1972	2.7274	2.7384	1.8965	4.1351	2.319	3.7749	4.052	2.3637
ARSF	0.0516	0.0283	0.0965	0	0.0202	0.0088	0.0982	0.0259	0.0445	0.0219	0.0337	0.0256	0.0286	0.0293	0.0168	0	0.0102	0	0.0945	0.024	0.0218	0.0169	0	0.0186	0.0386
ARSG	0.8328	1.8304	0.5006	0.8877	0.9973	1.1853	1.0542	1.4385	1.4639	0.3925	1.213	0.4087	1.0071	1.0303	1.032	0.8024	1.3479	1.0073	1.5181	1.0042	1.0731	1.2777	0.4653	0.3413	1.6805
ARSH	0.1392	0.2302	0.3753	0	0.0418	0.1238	0.0556	0.0921	0.0338	0.0154	0.0104	0.0145	0.0115	0.361	0.0238	0.1282	0.111	0.0066	0	0.0433	0	0.0696	0	0.001	0
ARSI	2.5785	1.0218	1.5011	0.5015	1.5751	1.4518	1.2113	1.3334	1.6079	1.1502	0.3247	0.3267	0.1222	1.2379	0.794	0.3572	0.6081	1.9048	1.3089	1.062	1.4797	1.372	1.5722	2.2055	2.4742
ARSJ	2.8393	2.3044	2.3375	1.633	1.7894	2.3433	1.9037	1.7859	2.6156	2.0841	2.0494	0.5687	0.9464	1.0211	0.697	1.5279	1.402	2.5348	1.6943	1.4285	1.3707	1.7328	1.143	1.063	1.3551
ARSK	1.2186	2.1091	1.0743	0.7132	1.5453	1.3892	1.5498	1.3826	1.6038	1.2334	1.4698	1.1231	0.8989	1.393	1.0791	1.0954	1.1032	1.58	1.2547	1.2083	1.0943	1.0093	1.0862	0.6904	1.1829
ART1	0.0186	0	0.0896	0.0938	0.0715	0	0.0551	0.1172	0.0111	0	0.0722	0	0	0.0235	0.0805	0.1234	0.1014	0.0617	0.2669	0.0812	0.0175	0.2518	0	0	0.1058
ART3	0.0433	0.07	1.0475	0.0663	0.6007	0.0165	0.2336	0.1843	0.2574	0.047	0.1211	0.1307	0.1146	0.0607	0.0692	1.8863	0.0616	1.6173	0.2392	0.0196	0.3058	0.3039	0.7952	0.0233	0.1405
ART4	0.1771	0.0303	0.1609	0.2233	0.1552	0.0961	0.4547	0.3693	0.5638	0.032	0.1271	0.0172	0.0456	0.0236	0.5564	0.1804	0.35	0.2489	0.7456	0.6439	0.162	0.2748	0.1639	0.0965	0.376
ART5	0.0914	0.0131	0.5414	0.0165	0.1217	0.907	0.1748	0.2448	0.3605	0.1045	0.0136	0.29	0.0826	0.5723	0.2775	0.3234	0.5736	0.2432	0.9889	0.3164	0.5278	0	0.1773	0.1172	0.3094
ARTN	0.2889	0.0242	0.1945	1.0883	0.0313	0.4217	0.2472	0.4468	0.6884	0.5667	0.6945	0.0218	0.1785	0.6993	0.2976	0.6619	0.0751	1.8693	0.9708	0.2409	0.7525	0.9582	0.4247	0.6293	0.6988
ARV1	2.7853	3.9321	3.6256	3.9442	3.5174	3.2966	4.1921	4.0693	4.2003	3.7114	4.2522	4.5168	3.6874	3.4315	3.582	3.5399	3.9306	3.124	3.1727	4.4937	3.8136	3.033	3.9167	3.0437	3.3276
ARVCF	1.1639	2.1405	2.3719	2.7029	1.2911	1.598	1.7973	1.4969	1.2982	1.3408	1.0196	2.6668	1.41	1.8166	1.5638	1.4521	1.8235	2.0359	2.2417	1.7609	1.2076	2.6395	2.4824	1.5019	2.0698
ARX	0.0236	0	0.0256	2.3284	0.0083	0.0289	0.4325	0.1688	0.9424	0.1429	0.0307	0.143	0.2443	0.1521	0.1907	0.0642	0.0166	0.046	0.8245	1.1233	1.6165	0.2253	0.1197	0.375	0.3273
AS3MT	0.9207	1.1252	1.2681	1.3056	1.4237	1.2054	2.2382	1.857	1.5136	1.4299	0.652	1.6593	1.1113	1.4115	1.4706	2.5507	1.4158	1.9775	1.7625	1.488	2.2047	2.7571	1.2686	1.3016	2.0538
ASAH1	5.4384	5.6595	5.0513	5.8313	5.7076	5.2678	6.5015	6.2559	6.6842	7.2031	5.8494	5.7824	6.1705	6.759	6.0138	5.3225	5.7179	5.1837	5.4139	7.1316	5.8426	4.5943	5.161	5.0258	4.8691
ASAH2	0.0209	0	0.0257	0.026	0	0.0363	0.0955	0.0076	0.0166	0.0141	0.0243	0.077	0.0126	0.0081	0.5578	0	1.3703	0.0195	0.1284	0.0104	0.2343	0.1017	0.0569	0	0.0189
ASAH2B	0.5863	0	0.5633	0.6335	0.0004	0.495	0.7193	0.6318	0.8172	1.2276	1.1618	1.163	0.9109	0.9083	0.2091	0.4266	0.0495	0.7151	0.3203	0.7692	0.4068	0.3453	0.7541	0.341	0.3899
ASAP1	3.0388	2.7068	3.0283	2.8994	3.6923	2.8985	3.7698	3.4594	3.8215	3.2004	3.6837	2.3749	2.9838	2.776	2.9346	2.4938	2.7196	3.9116	2.9893	2.7544	3.0931	2.8289	3.0706	2.3564	3.4724
ASAP2	4.0776	2.9923	4.0054	4.6887	3.7796	4.6307	3.3378	3.5614	4.0031	4.5189	4.5192	3.6734	4.2011	4.7126	2.789	4.0944	3.2199	4.049	3.0722	3.9788	2.9725	3.2139	3.7689	3.3525	3.5396
ASAP3	1.9816	0.7149	2.0427	1.937	1.4092	2.3092	3.0266	2.2567	2.2235	2.3476	0.6543	0.5587	1.4014	2.2772	2.3449	1.7849	1.5726	2.3509	3.0986	2.6152	2.6226	2.625	1.8247	1.6102	3.2907
ASB1	1.4269	1.8657	2.2779	2.3047	1.0012	1.5063	1.7046	2.1985	1.9555	1.8647	1.8198	1.3979	1.3722	1.7923	2.0958	1.7165	2.1081	1.8787	2.0942	2.1469	1.7396	2.6975	1.6688	1.4572	2.4987
ASB10	0.0118	0	0	0	0	0.0089	0	0	0	0	0	0	0	0	0	0	0	0	0	0	0	0	0	0	0.0391
ASB11	0.0056	0.0053	0.046	0.0181	0	0.0134	0.0134	0.0083	0.0088	0	0.0115	0.0201	0.0076	0	0	0.0362	0.0036	0.1235	0	0.0172	0.0689	0	0.0035	0.0095	0.023
ASB13	2.4224	2.5517	2.7359	4.1264	2.2673	3.2006	3.2104	3.5275	2.8284	3.2804	2.0481	4.066	4.0946	3.4971	4.0793	4.1354	3.5582	4.3916	3.7661	3.7481	3.8703	2.9988	4.8322	2.8066	3.4579
ASB14	0.4291	0.7555	0.6532	1.089	1.0819	1.2585	0.6734	0.7858	0.9116	1.1175	0.7796	0.6859	0.9544	1.2557	1.2594	0.5135	1.085	0.5631	0.5136	0.901	1.1004	0.8458	0.7538	0.9419	0.6985
ASB15	0	0.0142	0	0	0	0.0132	0.0346	0	0.0339	0	0.0359	0.0048	0.0494	0	0	0	0	0	0	0	0	0	0	0	0
ASB16	0.8934	1.2008	1.7464	1.4432	1.1457	1.6593	0.6509	0.8722	0.8513	0.7505	1.1952	1.123	0.983	1.3484	1.0032	1.2445	1.499	1.4127	1.521	1.1958	1.1808	1.9052	0.8278	0.7362	1.361
ASB17	0	0	0	0	0	0.0369	0.002	0	0.0146	0	0.0634	0	0.0366	0	0	0	0	0	0	0	0	0	0	0	0
ASB18	0	0	0	0	0	0	0.0169	0	0	0	0.0168	0.0233	0	0.046	0	0.0218	0	0.0463	0	0.0102	0	0	0	0	0
ASB2	0.463	0.6605	0.5446	0.9294	2.6213	0.6232	2.8276	3.494	2.2872	0.2669	0.4427	0.5345	0.5396	0.8042	2.206	1.6288	2.0256	2.2784	3.8518	1.1367	2.4601	4.9191	2.3862	0.4354	2.7448
ASB4	0	0	0.0228	0	0	0.1572	0.0283	0.091	0.0091	0	0	0	0.0019	0.0652	0.0277	5.5769	0.0056	0.0155	0.1413	5.2974	0.0638	4.652	0.0062	0	0.0106
ASB5	0	0	0.0076	0.6271	3.4417	0.0377	1.8082	2.2977	1.5943	0	0.0053	0.0719	0	0.0071	0	0.0345	0.2712	2.0183	1.7638	0.0215	0.1819	3.51	1.7154	0.0489	0.8073
ASB6	3.4206	2.9451	3.0191	3.2714	3.0844	3.7562	2.2443	2.8196	3.1427	2.9365	2.3418	2.7381	3.7604	3.1148	2.8814	3.0858	3.0453	3.3656	2.985	3.1374	2.7363	3.7266	3.2236	2.9174	3.2889
ASB7	1.8507	2.0457	2.2623	1.9509	2.2935	2.2817	2.2657	2.266	2.4569	2.1082	2.3855	2.6455	2.4248	2.4136	1.703	3.4742	2.0823	2.2052	1.657	3.0117	1.9689	1.7724	2.1039	1.5862	1.9672
ASB8	3.1045	3.6862	3.5917	3.4071	3.6363	3.3463	3.7857	3.6488	3.4827	3.2274	4.4372	3.5122	3.538	3.8728	3.7082	3.8638	3.6418	3.1987	3.4829	3.5394	3.8373	3.7212	3.1937	2.967	3.2903
ASB9	0.6698	1.5977	1.8489	0.6079	2.8362	1.1255	0.724	0.9312	0.8928	1.342	0.9149	0.5218	0.4451	1.4618	1.5647	2.8844	0.5009	1.1487	1.0694	0.9362	1.0746	0.9496	2.3618	0.5358	1.6755
ASCC1	2.6121	3.2801	3.3605	3.3096	3.0717	3.2422	3.5772	3.4428	3.3928	3.6075	2.9376	3.0275	3.2513	3.6036	2.8901	3.1495	3.2668	3.1431	3.1003	3.1861	3.0915	2.8018	3.2852	2.5186	2.8969
ASCC2	4.8597	5.3825	4.6251	4.309	4.1321	4.273	4.0742	4.1219	4.032	4.1603	4.0128	4.352	4.3056	4.8801	4.4035	4.4014	4.6179	4.1959	4.1201	4.3436	4.1764	4.0806	4.3969	4.212	4.6249
ASCC3	2.8764	2.0611	3.1825	2.9717	3.058	2.4442	2.7479	2.7985	3.0738	3.8494	2.491	3.3919	3.6134	3.2046	2.3536	2.6924	2.938	2.2464	1.7868	3.2629	2.3339	1.6058	2.5437	1.6691	1.9062
ASCL1	0.0961	0	0	0	0.0332	0.0247	0	0.6981	0.026	0	0.0139	0.0401	0.0823	0.0902	0.0868	0.1168	0.0287	0.0531	0.0342	0.0136	0.2892	0.1238	0.0212	0.0235	0.0544
ASCL2	1.9449	2.0829	0.9211	6.1274	1.5909	1.1347	3.9786	3.1711	1.2344	1.7324	2.79	6.765	4.0407	3.5463	5.42	4.9042	1.1014	1.7232	5.2724	4.3197	5.4013	3.6337	6.4869	5.5913	1.1407
ASCL3	0	0	0.0114	0	0	0	0.0489	0.0235	0.062	0	0.1209	0	0.0294	0	0	0.0569	0.9902	0.0341	0	0	0.039	0	0.0404	0	0
ASCL4	0	0.039	0	0	0	0	0.024	0	0	0	0	0	0	0	0.0527	0.0331	0.0159	0	0.0076	0	0.0447	0	0.0059	0	0.0202
ASF1A	1.9902	2.8602	2.2684	3.2539	3.1517	3.3619	3.4997	3.214	3.0489	3.436	2.4383	3.526	3.1363	3.3287	3.0355	2.5167	3.9	3.3641	2.4443	3.1691	2.9884	2.5966	2.8277	2.5186	2.3367
ASF1B	4.5351	5.5778	4.7824	4.0485	4.1666	3.7358	3.3214	3.434	4.4087	4.6066	3.7485	4.8483	4.6406	5.0328	4.5318	4.9815	5.8499	5.0557	3.5374	4.2699	2.8819	2.6866	4.5795	4.6251	3.7473
ASGR1	0.4377	1.2168	0.8169	1.1716	1.2264	0.394	1.8325	0.3981	0.7643	0.3713	0.1266	0.7185	0.9265	0.2903	0.5395	1.8144	0.3168	0.307	0.7049	0.6191	0.7778	0.5273	0.7999	0.8333	0.7496
ASGR2	0.4621	0.4572	0.2575	0.138	0.3025	0.1027	0.5641	0.6195	0.8767	0.2416	0.0489	0.0895	0.0643	0.2431	0.3744	0.5135	0.2494	0.225	0.332	0.3089	0.3613	0.2598	0.2721	0.3108	0.2991
ASH1L	2.6309	2.9314	3.2119	3.7443	2.5431	3.27	3.625	3.653	3.2632	3.3206	4.1058	3.3652	3.7054	3.3782	2.699	3.762	3.5664	3.5274	3.2075	4.2781	3.222	3.5152	3.2002	2.0441	3.6675
ASH2L	4.164	3.8189	4.0311	4.5393	4.1337	3.7016	4.1867	4.5495	4.316	4.7129	4.2241	4.2336	4.7379	4.898	4.5698	3.793	5.3233	3.5667	3.8475	4.4807	3.8073	3.6722	4.6989	3.5988	3.8337
ASIC1	0.7543	0.2617	0.3722	1.8214	0.5676	1.09	1.4775	1.056	1.2546	1.5917	1.5818	1.0996	2.0121	1.5597	0.6831	0.2817	1.626	1.6396	1.6969	2.2223	1.0647	1.7652	2.0814	1.0086	1.7502
ASIC2	0.0159	0.0563	0.0284	0.0262	0.0109	0.0121	0.2922	0.0614	0.0191	0.0422	0.0548	1.472	0.0079	0.0477	0	0.069	0.0106	0.0566	0.0745	0.0277	0.7609	0.1738	0.0429	0.0338	0.061
ASIC3	0.3249	0.5364	0.554	0.6986	0.2843	0.38	0.0877	0.0991	0.4378	0.0643	1.0744	0.1122	0.5073	0.4161	0.4064	0.1089	0.5091	0.575	0.143	0.282	0.1046	0.2487	0.3661	0.1386	1.2723
ASIC4	0	0	0.0095	0.0559	0.0046	0.0383	0.0235	0.0073	0.0108	0	0.0091	0	0.0287	0.0349	0	0.0311	0	0.0213	0	0.0131	0.0436	0.0317	0.0102	0	0.058
ASIC5	0	0	0	0	0	0.0046	0	0	0	0	0	0.0075	0.0055	0	0	0	0	0	0.0335	0	0.0592	0	0	0	0
ASIP	0.2545	0.0748	0.2395	0.3246	0.2192	0.3001	0.4224	0.1342	0.2894	0.1353	0.074	0.2507	0.2522	0.2943	0.9962	0.4507	0.4208	0.4457	0.291	0.4838	0.4204	0.4263	0.7033	0.3426	0.6878
ASL	4.09	5.5705	4.2111	5.0433	2.6054	4.1374	3.8726	3.3948	3.8769	5.1396	4.3038	4.5781	4.8316	4.5003	4.3817	5.4128	4.2438	4.9454	4.1421	4.4413	3.8531	2.8438	4.2774	4.8636	3.8564
ASNA1	6.0715	6.0711	4.969	4.8558	5.0431	5.2924	5.389	5.8215	5.7075	5.4468	5.7887	5.4071	5.5725	6.0546	5.9737	5.5165	5.9815	5.9896	6.1517	5.7225	5.5812	5.9483	5.3927	5.9669	6.2344
ASNSD1	3.3428	3.2373	3.9874	3.8864	3.9086	3.764	4.2953	4.1781	4.1658	4.0936	4.2649	4.3304	4.4359	4.0185	3.667	3.6819	4.1689	3.9154	3.0735	3.387	3.6067	3.5108	3.4412	3.5984	3.6653
ASPA	0.2994	0.0734	1.0324	0.0559	0.4924	0.26	2.6771	0.8622	0.7873	0.1586	0.84	0.13	0.1659	0.1959	1.1258	0.9058	0.601	0.607	1.1146	0.3665	1.5104	0.9452	0.3047	0.1667	1.3095
ASPDH	0.0431	0.3539	0.0438	0.0869	0.0136	0.0594	0.0614	0.0849	0.0154	0.0708	0.0037	0.0215	0.0941	0.0507	0.1404	0.0971	0.0796	0.0238	0.1541	0.1573	0.2341	0.421	0.0729	0.0652	0.4304
ASPG	0.0753	0.0553	1.2308	0.08	0.1004	0.1932	0.115	0.0571	0.0233	0.0178	0.0135	0.0315	0.2355	0.2409	0.4612	0.0259	0.0219	0.0466	0.0394	0.0096	0.0909	0.0998	0.0701	0.3408	0.2123
ASPH	5.3458	1.3055	3.7958	4.2207	5.2483	3.2114	4.1374	4.5201	4.2569	5.9417	4.8747	4.7199	6.2857	5.1376	3.4998	3.3248	3.5817	4.0725	3.4567	3.5732	3.3093	3.3506	3.6238	3.4732	3.712
ASPHD1	2.9053	2.3413	1.7976	4.4459	1.0813	5.1197	2.8552	2.6897	2.0139	2.2562	1.7018	3.158	0.4818	2.0965	1.4066	4.1587	1.1354	3.5064	3.5205	4.0236	2.4663	1.9997	3.2766	1.4973	3.2598
ASPHD2	3.3895	2.6272	1.233	1.8965	3.5172	2.3345	1.2615	1.7129	2.6964	1.9986	2.1619	2.121	3.235	2.6131	2.1011	2.3205	1.0807	1.2763	1.7987	1.6967	1.8405	2.0201	2.3368	2.7461	1.1416
ASPM	1.7844	1.3161	2.1969	2.4428	2.0634	1.0331	1.1832	1.6996	2.4199	2.3243	2.3582	2.5354	2.7933	2.3747	1.0402	2.161	2.5327	2.3087	0.5803	2.5193	0.8439	0.3039	2.5722	1.8203	1.6007
ASPN	4.2703	1.6062	4.1977	4.6853	6.1915	5.281	6.1192	6.8579	6.3491	4.2407	2.5895	3.745	3.3375	4.5587	3.5062	2.4978	4.0802	5.4606	5.7875	5.42	6.1649	6.41	4.9976	4.9002	6.3064
ASPRV1	0.2271	0.6201	1.0067	0.958	1.3633	0.7491	0.4191	0.5117	0.2644	0.3067	0.4375	0.3716	0.434	0.618	0.8827	0.5492	0.2533	0.3668	0.887	0.4944	0.531	0.4279	1.5001	0.7468	0.8316
ASPSCR1	3.2138	4.3689	3.4925	4.188	2.6695	3.8586	2.5138	2.8946	2.5765	2.736	4.4137	2.9758	3.0397	3.6412	3.9447	3.907	3.6775	3.4897	3.4919	3.1617	3.4044	3.3306	3.7134	3.6201	3.5117
ASRGL1	1.83	3.688	2.5192	2.0412	0.8946	3.3624	1.4838	1.5772	1.5595	2.2834	1.9632	1.7582	0.7326	2.0054	2.3857	2.682	1.882	2.0791	1.7307	1.2426	2.0303	1.0754	3.1259	1.5811	1.4726
ASS1	7.3555	4.9849	6.1441	6.4077	8.5932	6.1467	5.6682	4.3702	5.9239	8.6607	5.1084	8.569	8.4021	5.5892	5.5127	6.1817	2.275	9.2396	5.4998	4.1608	6.444	5.9031	9.0002	8.2097	5.5449
ASTE1	1.5925	3.2618	2.3073	2.7499	2.2225	2.3545	2.3079	1.865	2.2135	2.2811	2.506	2.4663	2.3298	2.4332	2.6301	2.5508	2.9139	2.4032	1.8328	2.3177	2.1616	1.7802	2.59	2.0888	2.1059
ASTL	0.0984	0.3979	0.2733	0.0636	0.4831	0.0727	0	0.2349	0.072	0.0193	0.1638	0.5968	0.073	0.3432	0.2901	0.1773	0.4897	0.0249	0.441	0.5502	0.0925	0	0.1223	1.1342	0.3962
ASTN1	0.0121	0.0283	0.0202	0	0.1622	0.0068	0.1164	0.1284	0.1193	0.0029	0.0099	0	0.0019	0.0026	0.2607	0.0082	0.1152	0.0938	0.386	0.2101	0.1279	0.3166	0.0145	0	0.2576
ASTN2	0.7056	0.1666	0.803	0.2174	0.2421	0.3452	0.7557	0.5234	0.577	0.3846	0.4228	0.3866	0.3287	0.7124	0.5396	0.4462	0.7032	0.5297	0.6745	0.426	0.6624	0.7111	0.4385	0.4174	0.769
ASUN	3.0626	2.724	3.3991	3.4971	3.6435	3.2387	3.2513	3.81	3.9244	3.8277	3.2589	3.9768	4.3365	3.8094	2.7276	3.286	3.354	3.0497	2.0873	3.3111	2.5428	2.3418	3.7226	3.3154	2.6377
ASXL1	2.6431	2.9141	3.6399	4.1847	2.8709	3.1058	3.2907	3.6491	3.446	3.1984	3.3102	3.6645	3.2702	3.153	3.3528	3.1536	3.9199	3.9998	3.3245	4.1627	3.3347	3.3752	3.8751	2.2522	3.6329
ASXL2	2.8189	2.3825	3.07	3.0307	2.2698	2.1411	3.5641	3.304	3.5016	3.4538	3.5054	3.3799	3.2156	3.202	2.1795	3.0782	2.8457	3.2227	2.8272	3.473	2.3485	2.7163	3.2254	2.2035	3.111
ASXL3	0.0609	0	0.0652	0.027	0.0635	0.1561	0.4551	0.2551	0.0987	0.083	0.0256	0.0098	0.0741	0.0459	0.0986	0.2499	0.0185	0.1976	0.2554	0.0635	0.2203	0.2715	0.0574	0.0638	0.3303
ASZ1	0	0	0	0.0151	0	0	0.0082	0.0062	0	0	0.0104	0	0.0212	0	0	0	0	0	0.0181	0	0	0	0	0	0
ATAD1	3.7837	2.6867	4.2573	4.0797	4.6014	4.1264	4.4609	4.2212	4.5188	4.2438	4.5689	4.4707	4.6283	3.9613	3.2163	3.5176	1.6233	4.0129	3.0465	3.876	3.6423	3.4302	3.9538	3.4389	3.3115
ATAD2	2.7499	2.5791	3.1568	3.5285	3.3163	2.4552	2.6675	3.2594	2.7755	4.3078	3.1768	3.4608	4.0121	4.0901	2.7229	2.9973	4.3014	4.0274	1.932	3.2131	1.8474	1.242	4.2773	2.3155	3.4997
ATAD2B	1.0643	1.1139	1.6205	1.8922	1.3398	1.463	1.3036	1.0462	1.3738	1.6092	1.6056	1.6504	1.5308	1.6169	1.2164	1.5044	2.0467	1.3346	0.8526	1.7072	1.3166	0.7218	1.723	0.7274	1.271
ATAD3A	2.8541	3.1679	3.199	3.3736	2.3761	2.2409	1.8812	2.7087	2.5444	2.8966	1.582	3.0075	3.3474	3.415	3.1069	2.8116	3.748	2.8263	2.7157	2.5138	2.2316	2.1216	3.5581	3.4599	2.9625
ATAD3B	2.7748	2.2536	2.4592	2.5333	2.1936	2.2142	0.9208	2.3559	2.0468	2.5033	0.9734	2.4097	2.8907	2.8316	2.4992	1.8589	2.7315	2.153	1.4459	1.5154	1.4568	1.1243	2.7906	3.3133	2.213
ATAD3C	0.2202	0.1875	0.7032	0.6483	0.2333	1.5989	0.3434	0.3112	0.2232	0.2871	0.5563	0.1812	0.3366	0.2594	0.4916	1.2702	0.299	0.2115	0.4578	0.1832	0.8384	0.2514	0.2505	0.1938	0.5228
ATAD5	0.8284	1.2219	1.5124	1.364	1.2586	1.0766	0.9139	0.9319	1.1813	1.2675	1.3736	1.6561	1.5759	1.5332	0.8645	1.5918	1.5916	1.0161	0.4595	1.1465	0.6721	0.3696	1.5785	0.6665	0.7125
ATAT1	1.6498	2.5542	3.052	2.9377	1.4648	2.6804	1.6734	1.5563	1.6396	2.0564	1.7891	3.1367	2.9005	2.1712	2.1596	1.6823	2.7248	1.7512	1.9799	1.8858	1.5378	1.5006	2.4424	1.6464	1.7965
ATCAY	0.0053	0	0.0215	0	0.1776	0.0453	0.0683	0.1221	0.0538	0.005	0.022	0.0193	0.0219	0.0109	0	0.0073	0.023	0.047	0.3096	0.0152	0.135	0.4151	0.0205	0.0014	0.1513
ATE1	2.7137	2.0544	3.2894	3.0801	1.9511	2.5509	3.5246	3.5098	3.4047	3.4421	3.4147	3.3106	3.8637	3.6906	2.0714	2.7326	2.3482	3.7176	2.9914	3.3642	2.3708	2.3769	3.6339	1.7856	2.5243
ATF1	3.1153	3.47	3.648	3.7532	3.6358	3.6879	3.7195	3.381	3.7882	3.6801	3.9368	4.0171	4.004	3.8253	3.1733	3.61	3.2245	3.0757	2.9622	3.642	3.505	2.9383	3.152	3.1259	3.0051
ATF2	3.6334	3.0703	3.578	3.7522	3.0853	3.1991	3.9133	3.4525	4.2257	4.2434	4.4451	3.9618	3.6775	3.9149	2.8386	3.4808	3.7097	3.1823	2.9679	3.3244	3.1348	2.7306	2.9636	2.4445	3.2728
ATF3	4.0879	4.0476	3.0124	2.3271	3.6023	5.5951	3.3489	3.1029	5.785	3.6291	3.7433	4.2503	4.5778	3.3006	4.5365	4.1171	4.3293	4.8849	3.763	3.4006	3.2121	3.1613	3.4443	3.9201	4.1787
ATF4	6.2581	7.3948	6.9746	6.9257	6.6979	6.2023	6.0293	7.0457	6.572	6.4535	6.5118	7.2647	6.6827	6.6005	6.7898	6.6601	6.8147	6.4452	6.9114	6.7666	6.4992	7.2181	6.7995	6.8247	6.5974
ATF5	4.8474	6.8514	3.5056	3.498	4.8458	3.4367	3.1483	3.5648	3.3896	3.7317	3.3626	3.9991	3.9098	4.6479	4.8266	4.2136	5.9828	3.9773	4.4717	4.7999	4.024	4.5762	5.1166	5.6098	4.1766
ATF6	3.1095	2.7974	2.7991	3.4144	3.1556	2.6331	3.4977	3.6496	3.7344	4.38	4.3279	3.4417	3.4962	3.3508	2.4625	3.34	3.1632	3.1169	2.699	3.7482	3.1765	2.7479	2.9007	2.5855	3.3044
ATF6B	4.9058	5.7766	5.2143	5.8864	4.1118	5.2511	4.1525	4.7777	4.4339	4.4793	5.5417	5.2767	4.6858	4.8623	5.0203	5.2657	5.8464	5.3602	5.2456	5.0629	4.6426	4.7172	5.461	4.3266	5.0558
ATF7	3.5508	3.3809	3.971	3.656	3.6706	4.0718	4.1171	4.0027	3.9218	3.1983	3.9006	3.4252	3.6453	3.5248	3.195	3.7217	3.5782	3.8881	4.0333	3.8529	3.7982	4.0197	3.6089	3.0784	4.2361
ATF7IP	2.8488	2.4161	3.3937	2.9536	3.4756	3.1966	3.8635	3.3946	3.1792	2.6608	3.1832	3.3225	2.5819	3.3832	2.794	3.6346	3.6759	3.4705	2.8423	3.7666	2.8729	2.8293	3.0272	2.3498	3.35
ATF7IP2	0.8781	0.5238	1.4742	1.5826	0.8971	2.2822	1.5609	1.1473	1.4963	1.009	2.3595	1.3419	3.1947	1.9193	1.4255	1.4205	3.2236	1.3357	1.2397	2.1194	1.7827	1.4906	0.9717	0.3478	2.3576
ATG10	0.8805	1.0405	0.7987	1.0813	1.3956	0.8042	1.6792	1.4131	1.5934	1.2947	0.9957	0.6081	1.138	1.3004	1.1233	1.1982	1.1793	0.9854	1.1605	0.9709	1.336	1.0557	0.8949	1.041	0.8832
ATG12	3.3525	3.3459	3.4929	2.8146	3.5495	3.028	3.2102	3.211	3.4733	3.1849	2.3283	3.0924	3.5707	3.5383	3.0394	2.5886	3.1813	3.3636	2.8927	2.8156	3.2092	3.186	2.6959	3.1019	2.9835
ATG13	4.428	3.8978	4.607	4.0805	3.6208	4.4078	3.9016	4.5478	4.2079	4.0636	4.4597	4.0513	3.8469	4.2276	4.2338	3.9902	4.8819	4.8104	4.3918	5.1446	4.137	3.9644	4.2195	3.9351	4.4227
ATG14	1.5021	1.0996	1.6441	2.2063	2.1686	2.08	2.3898	1.7317	2.0343	1.5423	2.1688	2.0866	2.1742	2.0679	1.6173	1.8536	1.5862	1.9795	1.7397	1.8821	2.1478	1.9888	1.9814	1.7911	2.0071
ATG16L1	2.9835	2.6715	3.6155	3.7049	3.7304	3.0247	2.4471	3.0338	3.0208	3.1101	3.2338	3.2353	3.6648	3.4896	3.1861	3.5903	2.4877	3.7145	2.5992	3.4391	2.7858	2.9712	3.0644	3.3465	2.8666
ATG16L2	1.378	1.4648	1.7053	1.7896	1.2409	1.7891	1.7061	1.3403	2.2307	1.7205	1.5686	2.0261	1.9448	1.4355	2.3096	1.6071	2.0351	1.7779	1.5666	1.9196	1.6305	1.55	1.7993	0.9846	1.6931
ATG2A	3.4768	2.9386	3.5473	3.8728	2.6255	3.4562	2.5923	3.1316	3.0142	3.1675	3.458	3.3217	3.7137	3.4681	3.2179	3.7282	3.7744	4.1938	3.4342	4.1263	2.5644	3.6815	3.4981	3.2555	3.2066
ATG2B	1.6784	1.3805	1.7873	2.2194	1.7675	2.0875	2.8543	2.0605	2.4604	2.1827	2.9208	2.8762	2.5251	1.935	1.676	1.9367	1.6558	2.2393	1.8497	2.0602	2.1349	1.5592	1.9448	1.2976	2.1135
ATG3	3.8497	5.0077	4.288	4.4419	4.0749	4.1895	4.4508	3.9338	4.6884	4.8327	4.3102	4.6629	4.6796	4.4617	5.0869	4.0144	4.1469	4.2718	3.6071	4.1707	4.1108	3.6193	3.87	4.3889	3.6373
ATG4A	2.629	2.2468	2.9215	2.1372	2.8512	2.7874	2.8802	3.1033	3.1633	3.0909	2.7818	2.7698	3.0758	3.0884	2.4873	2.4838	2.4033	2.9365	2.1889	3.1258	2.6378	2.3675	2.1724	2.1685	2.8608
ATG4B	2.941	3.8893	3.7592	4.1437	3.133	3.5814	2.8022	3.3424	2.9538	3.6106	3.2755	3.6936	3.3844	3.6121	3.8727	3.9233	4.0899	3.5795	3.3627	3.5915	3.1695	3.3906	3.3806	3.4676	3.4496
ATG4C	2.0195	1.6519	2.8601	1.7677	2.6082	2.1995	3.1728	3.0042	2.9785	1.9113	2.6494	2.1616	2.603	2.3763	2.5786	2.0116	2.6333	2.1723	2.1921	2.7165	2.4427	1.9316	2.1617	1.84	2.1656
ATG4D	4.0786	4.6077	3.213	3.7177	3.2744	3.1762	2.3217	2.5864	2.7788	3.1482	3.6921	3.737	3.9746	4.2123	4.1124	3.5229	4.2422	4.8376	3.5481	3.7556	3.4205	3.6171	3.9861	4.0785	3.6588
ATG5	3.4724	3.282	3.4621	4.0627	4.1048	4.0835	3.8444	3.9417	4.2095	4.6403	3.097	4.014	4.0552	3.9047	3.2717	3.396	3.4483	4.1491	2.7328	3.8489	3.3875	2.9552	3.4679	3.4288	2.7701
ATG7	3.9473	3.7512	4.2004	3.7066	3.8327	4.5171	3.9939	3.9962	4.3268	4.2192	4.1879	4.3893	3.6168	4.0411	4.0227	3.3304	3.9234	4.2279	3.9628	3.941	4.0659	3.8572	3.7658	3.5431	4.266
ATG9A	4.6803	4.5203	4.2904	5.0025	3.8061	4.6045	3.9871	4.6194	4.0388	4.6498	4.3652	4.4271	4.4967	4.7748	4.3675	4.6003	4.5483	5.6758	4.7236	4.9775	3.9613	4.6191	4.2361	4.4259	4.4888
ATG9B	0.8285	0.6054	2.2819	2.0506	1.4052	1.12	1.4694	0.9821	1.2223	0.8423	2.2227	0.7028	2.0012	0.8919	1.6444	0.7843	0.7441	2.5869	1.1866	0.9064	1.3966	1.5232	1.596	2.7449	2.3302
ATHL1	2.382	2.5784	2.7446	4.043	1.5136	4.7241	2.5004	1.78	1.9305	2.0016	1.8678	5.1455	4.6571	2.0869	2.7351	4.1098	3.1225	2.24	1.8578	3.315	2.4313	1.687	4.6298	2.421	2.8854
ATIC	5.0858	5.0389	5.1722	5.7581	5.2333	5.0299	4.6484	5.4416	5.2325	5.3399	5.4498	5.8146	5.5379	5.4787	5.0997	5.5437	6.5497	5.2242	4.895	4.9582	4.6092	4.4756	5.2074	5.4392	5.121
ATL1	1.3123	0.9616	1.0797	1.4871	1.5495	1.9723	2.9147	2.1522	2.1301	1.0843	1.304	1.3738	1.1208	1.5767	1.3542	2.288	1.421	2.9075	1.8029	1.1003	2.1881	1.8784	1.2142	0.698	1.863
ATL2	3.1233	2.7909	3.5868	4.156	3.7746	3.7426	4.4728	4.1885	4.3222	3.9146	4.2009	4.3554	4.1571	3.7549	3.1251	4.0653	4.0523	3.7244	3.6145	3.6363	3.259	3.8459	4.2848	3.5697	3.4811
ATL3	3.8712	3.1504	3.7133	3.9702	4.2211	3.7978	4.3338	4.6087	4.6197	4.9633	4.7911	3.796	4.2811	4.8202	2.8626	3.2156	5.1233	4.6168	4.1792	3.977	3.1001	4.044	4.0257	3.5485	4.6358
ATM	1.4073	1.1789	1.6541	1.684	1.6653	1.7134	2.6511	1.8375	2.0774	1.7185	1.8654	1.7001	1.7009	1.4196	1.8902	1.3131	1.7173	1.8237	1.3401	2.1232	2.2008	0.9224	1.7478	0.5895	1.7089
ATMIN	3.3527	2.6403	2.7789	3.6097	3.6922	3.3473	3.8639	3.463	3.9877	4.0965	3.7753	3.6296	3.4418	3.836	3.2245	3.5494	3.6386	3.2554	3.2181	3.691	3.549	2.8343	3.5134	2.9289	3.4357
ATN1	5.6219	5.77	5.5138	5.4631	5.0317	5.8499	5.142	5.1415	5.1031	4.329	4.8098	4.5273	4.9194	4.8569	5.1083	5.3599	5.2907	5.5896	5.9393	5.2203	5.3007	6.2319	5.0295	5.5377	5.937
ATOH1	0.0506	0	0.5426	3.9502	0	0	0.2623	0.0907	0	2.1804	0.1152	3.6344	2.9898	0.1342	0.6284	3.1641	0.8225	0.4433	1.3808	0	0.2592	0.3347	1.5039	0.6179	0.0838
ATOH7	0.0705	0.113	0.4427	0.1658	0.0156	0.4406	0.0443	0.0101	0.0528	0.0256	0.0453	0.065	0	0.1777	0.0263	0.1862	0.062	0.4721	0.0665	0.1427	0.0334	0.1019	0.1724	0.1467	0.0592
ATOH8	0.3187	0.1066	0.5174	0.6244	0.48	0.3651	0.8369	0.8852	0.4882	0.1172	0.0616	0.0938	0.2694	0.2737	1.2112	0.5049	0.482	0.7233	1.7185	0.4182	1.1251	2.0619	0.4432	0.1021	2.0404
ATOX1	3.8684	4.7755	3.9936	3.4965	4.6251	3.6122	3.8099	2.8119	3.4842	3.0708	3.4912	3.6251	3.5013	3.2479	4.2448	3.5142	3.397	3.4961	3.9008	3.4543	4.0511	3.7261	3.7181	4.6756	3.9106
ATP10A	1.837	1.1126	1.6327	0.9618	3.3289	2.1581	1.8415	2.0069	1.5997	1.5268	1.4136	0.5683	0.6006	2.111	1.1469	1.0227	1.5545	2.4258	2.0934	1.8754	2.0361	2.5802	1.7832	1.5955	2.3114
ATP10B	3.8855	1.5256	1.3787	3.5319	2.3143	2.5304	4.281	0.3827	0.0635	1.6679	0.3693	5.3868	3.5647	1.7661	3.1535	3.9537	2.6844	4.4888	1.3486	0.419	3.7001	0.4637	3.6581	3.3571	0.4428
ATP10D	2.1434	1.1929	1.4274	1.3443	2.0523	1.837	2.6469	2.6479	2.7022	1.8007	2.0302	2.1142	1.2276	1.5335	1.8519	1.3049	1.6804	2.1625	2.0673	2.5245	2.0499	1.7988	1.8569	1.0381	2.0059
ATP11A	5.0286	5.7162	5.3355	5.5214	3.1637	4.4384	3.5064	3.3882	3.3707	3.8203	4.7167	4.1385	3.8743	3.348	2.5518	5.0412	3.2621	3.6558	3.2549	4.4075	3.1942	2.6868	4.1846	2.7486	4.1669
ATP11B	3.5573	4.7335	4.4473	3.9783	3.4315	4.1358	3.5049	3.7488	3.589	4.0228	4.5223	3.5631	3.7985	3.996	2.7077	3.3078	3.9856	4.1673	2.6071	3.4415	3.0654	2.4672	3.7365	2.9855	2.7539
ATP11C	1.7168	2.0641	1.6124	1.5853	2.7989	2.6908	2.7695	2.0404	2.8614	1.9428	1.7023	2.474	1.7349	2.198	1.8335	1.5284	2.8028	2.5281	1.7473	2.1322	2.2015	1.3896	2.2176	1.2415	2.6186
ATP12A	0	0	0.0066	0.0563	0	0.0111	0.0036	0.0062	0.0325	0	0.0718	0.0068	0.0075	0.0124	0	0.1383	0	0.1315	0.0242	0	0.0205	0	0.0142	0.0311	0.0242
ATP13A1	4.5034	4.1557	3.8609	4.5644	4.3752	4.2486	3.6435	3.8859	4.0941	4.3137	4.4511	4.4358	4.2813	5.2355	4.5383	3.5909	4.7189	4.5276	4.2096	4.5498	4.0131	3.6607	3.8253	3.633	4.4088
ATP13A2	4.1638	4.8651	4.7832	5.7109	3.7556	3.8606	4.0016	3.8852	4.0453	4.7111	3.3997	4.4017	4.1403	5.0433	4.573	4.2296	4.7529	5.0441	4.4325	4.8009	3.8405	3.7187	4.6888	3.457	4.8308
ATP13A3	4.3771	3.8147	4.3146	4.6074	4.1204	4.5519	3.4973	4.3699	4.1782	4.6708	5.6186	3.6642	4.3896	4.3096	2.8624	3.3762	4.1384	4.3221	2.8774	4.6301	3.1111	2.6112	4.4926	2.4728	3.443
ATP13A4	0.2551	2.6312	0.5854	0.3526	0.1332	1.9895	0.0081	0.2887	0.0272	0.0148	0.3275	0.254	0.5158	0.0998	0.5908	1.6771	0.6102	0.0599	0.4139	0.21	0.2775	0.1146	0.0281	0.041	0.2689
ATP13A5	0	0.0998	0.0068	0	0	0.0471	0.0168	0.2282	0.0017	0	0.0071	0	0.0092	0	0	0.0205	0.0131	0	0.0168	0.0079	0	0	0	0	0.1168
ATP1A1	7.016	8.2267	8.2567	7.6961	6.4867	6.7557	7.8314	7.4949	6.3218	7.6587	8.2456	8.1503	6.9516	7.0655	7.1191	7.7471	7.1149	7.0407	7.3598	9.0764	7.8705	6.3415	7.1422	6.2153	6.1446
ATP1A1OS	5.0203	6.2522	6.3066	5.8045	4.6216	4.8803	5.9452	5.6728	4.4965	5.7943	6.3337	6.2917	5.1403	5.1632	5.1684	5.7896	5.2248	5.0516	5.3889	7.0368	6.0108	4.4684	5.2621	4.3169	4.2546
ATP1A2	0.0363	0.022	0.4694	0.5313	0.5039	0.2586	2.6683	2.8427	1.4579	0.0535	0.1401	0.1986	0.0492	0.0587	1.1333	0.5922	0.8641	1.3795	3.0543	0.4843	1.3156	4.1763	1.3142	0.0506	3.1064
ATP1A3	0.3727	0.2346	1.3302	0.0411	1.4449	0.3316	0.4754	0.8819	0.7561	0.2118	2.3755	2.1317	0.8466	0.4427	1.0256	0.8576	0.6587	4.7862	1.7323	0.5849	1.0936	1.7924	0.8171	0.39	3.3298
ATP1A4	0.0373	0.0249	0.0089	0	0.0128	0.0003	0.0664	0.0076	0.0246	0	0.0349	0.0121	0.0301	0.0146	0.1344	0.0289	0.0257	0.0344	0.0069	0.0467	0.0092	0.0108	0.0259	0.0202	0.0327
ATP1B1	7.5685	8.1181	8.4336	8.9246	7.7815	8.5846	6.8419	6.9444	6.6495	9.7959	9.7387	8.2735	8.9653	8.6222	7.2972	9.1155	7.801	5.7098	6.8933	7.7988	8.3322	7.7107	7.0372	7.3044	3.9364
ATP1B2	0.3294	0.1703	1.1455	0.5218	1.0698	0.995	2.3933	1.3362	1.1579	0.2349	0.1933	0.1739	0.3085	0.1481	1.4363	0.6715	0.5264	1.3492	2.259	0.8727	1.7476	1.9329	0.5281	0.3286	2.7687
ATP1B3	5.9681	7.9342	6.1375	6.4654	6.0918	6.3236	6.517	6.8537	6.1343	7.4158	6.5303	6.995	6.9373	5.8403	6.024	5.2359	5.2271	6.5547	5.5028	5.5965	5.5726	5.4789	6.544	6.0847	5.3617
ATP1B4	0.0029	0	0	0	0	0	0.0164	0.001	0.0017	0.0027	0	0	0	0	0	0	0	0.0048	0	0	0.0027	0	0	0	0
ATP2A1	0.2229	0.5272	0.5584	1.6615	0.3642	0.805	0.2738	0.1966	0.1198	0.1654	0.3261	0.5319	0.4473	0.6668	0.6002	0.3466	0.7482	0.2373	0.2233	0.3277	0.416	0.3246	0.5335	0.3163	0.792
ATP2A2	5.8581	5.8687	6.3054	5.5326	5.9782	5.9153	5.618	5.6252	5.7052	5.7989	6.5165	5.5377	5.5132	5.7651	4.691	5.5981	5.9329	5.613	5.3201	5.6953	5.1028	4.9191	5.6383	5.6437	5.3846
ATP2A3	4.0581	2.3953	5.5291	6.3177	3.2495	4.4114	4.0059	4.2292	4.0793	4.0752	3.204	3.1223	4.6758	5.0465	6.3646	5.2518	4.5275	3.2302	4.7669	3.9756	5.4297	5.0904	4.1677	3.7816	4.7333
ATP2B1	2.267	3.0264	3.8591	2.8844	2.9624	3.4988	3.6434	3.1591	3.4453	3.9011	3.3571	3.3472	3.1705	3.7513	3.2531	3.1951	2.8797	3.3	2.6762	3.4308	3.0483	2.2473	3.0038	2.6966	2.6072
ATP2B2	0.0111	0	0.0101	0.0136	0.0025	0.0032	0.0344	0.0339	0.0132	0.0263	0.0042	0.0076	0.0136	0.0082	0.0445	0	0.0134	0.0236	0.0831	0.0206	0.0613	0.0596	0.0108	0.0014	0.1034
ATP2B3	0.004	0	0	0.0042	0.0733	0.003	0.026	0.0172	0.0151	0	0	0.0055	0.0013	0	0.0235	0	0	0.0098	0.1253	0.0033	0.0263	0.1222	0	0	0.0303
ATP2B4	3.788	3.5008	3.8017	3.3944	5.1504	3.3771	6.1259	5.8876	5.0715	4.3076	3.7352	3.167	3.2486	3.8605	3.3761	3.5789	3.4217	4.5807	5.7176	3.8527	4.2789	6.3151	4.546	3.0027	5.8339
ATP2C1	3.7092	5.5007	4.3312	4.0766	4.49	4.342	3.7926	3.6437	4.1005	4.5909	4.4636	4.2933	4.2702	4.209	3.1431	4.087	5.4222	4.3735	3.2634	4.3489	3.2292	2.8435	3.9354	3.5263	3.605
ATP2C2	0.9052	0.0223	1.1233	3.8498	0.5061	2.0655	1.3861	0.2046	0.6939	4.6016	3.1525	3.927	3.1604	3.9703	3.9575	0.3584	0.2196	2.0385	1.3926	0.1062	2.724	0.595	2.9876	3.6763	0.2609
ATP4A	0	0.0242	0.0283	0.9013	0.0016	0	0	0	0	0.0071	0.2762	0.0069	0.1583	0.0944	0.0748	0.0129	0.0131	2.6879	0.0456	0.0367	3.308	0.0151	0	0.0315	0.0492
ATP4B	0	0	0.0665	0.5857	0.0062	0	0.0491	0.0136	0.0211	0.0401	0.4476	0.1332	0.7557	0.1813	0.2186	0	0.0124	2.6191	0.0178	0.0349	3.2869	0.0311	0.0284	0.0151	0.072
ATP5A1	6.9219	6.0745	6.5697	6.7149	5.9227	6.1701	6.9899	7.0095	7.3811	8.5385	6.6598	7.9466	8.0912	7.4767	7.3253	6.4141	7.7034	6.1118	6.3362	7.0671	6.6677	6.3355	7.1387	7.0943	6.511
ATP5B	8.49	8.3391	8.6102	8.4588	8.2094	7.8678	8.5113	8.6983	8.9261	9.0818	9.6742	9.5349	10.0075	9.0145	8.8886	8.5819	9.3461	7.7873	7.9763	8.4075	8.4218	7.686	8.4351	8.9755	7.7112
ATP5C1	6.3007	6.5713	6.1152	7.3796	6.8192	6.6156	7.0149	6.5094	6.949	7.2503	6.4415	7.7039	7.8356	6.8766	7.0927	6.8593	6.6836	6.9831	6.2551	6.0523	6.7425	6.0197	7.4957	7.0693	5.9619
ATP5D	6.9483	7.7457	6.9901	7.0146	6.6911	7.1534	6.6778	6.445	6.6986	6.9069	7.2434	7.7617	8.4229	6.9688	8.1952	6.2043	7.5182	6.9122	7.0898	6.7603	7.0417	7.1835	6.4823	8.6985	7.3477
ATP5E	7.671	8.9747	8.6114	9.5913	9.2908	8.5752	8.3189	8.0755	7.92	8.2272	7.952	8.344	7.9707	7.7076	9.106	9.5001	8.4374	8.1406	8.4161	8.387	8.9941	8.4806	8.4414	8.7966	8.0552
ATP5EP2	2.7599	3.7524	3.5837	4.4333	5.1021	4.2199	2.284	1.8773	2.4059	3.3544	1.8742	4.0694	4.0017	2.7779	4.4283	3.5022	3.2012	3.2556	3.8426	3.3987	2.9828	2.9441	3.0827	4.6696	3.3479
ATP5F1	5.7223	6.1646	6.7356	5.2652	5.8462	5.6612	6.4245	6.7256	6.455	6.5911	6.4441	7.1194	7.285	6.1975	6.3355	5.2864	6.3925	5.2329	5.6173	5.8285	5.6369	5.4026	5.6431	6.1181	4.8632
ATP5G1	6.2938	7.5218	7.9131	6.6521	6.0122	6.6703	6.429	5.4428	6.2047	6.2396	5.2705	7.1573	7.2757	6.6134	7.5995	6.6207	6.8948	5.1139	6.1547	5.5137	6.6655	5.9992	6.9654	7.6847	5.8825
ATP5G2	6.3767	8.1497	7.0498	7.6462	6.9889	7.2591	6.9337	6.9529	6.8973	6.5745	7.8558	7.4301	7.3887	6.9504	7.7914	7.5558	7.3529	6.2076	7.2243	6.9954	7.878	7.2253	6.5755	8.0284	6.6055
ATP5G3	5.4535	6.0121	6.4162	6.1005	5.3689	5.1763	5.535	5.2666	5.8388	6.2088	6.1335	6.4299	6.8193	5.7664	6.1213	5.5666	5.956	4.5542	4.6458	4.4732	5.1178	5.0036	5.0722	6.9645	4.5979
ATP5H	6.9647	8.1771	7.8506	6.7549	7.1839	6.9991	7.6248	7.1371	7.3425	7.2759	8.1374	7.2814	7.5675	6.8732	7.4004	6.9877	7.3265	6.5941	6.7928	6.267	7.0313	6.9654	6.6869	7.7028	6.5607
ATP5I	5.6106	7.3931	7.1448	6.1344	6.3149	5.4181	5.3521	4.3364	5.0082	5.5321	5.7653	6.3915	6.3927	5.6515	7.305	6.0832	6.427	5.6449	5.8772	5.8624	6.4738	6.6692	5.5071	7.6594	5.9453
ATP5J	5.8091	5.9671	6.8968	6.2659	6.4693	5.7001	6.2532	5.5031	5.998	5.8956	5.892	6.5541	6.7	6.1145	6.9747	6.1773	6.4248	4.9081	5.9458	5.5612	6.4934	6.6262	5.7143	7.2665	6.0975
ATP5L	5.9533	7.5014	7.1722	7.4611	6.6592	6.6702	6.5261	6.1386	6.2449	6.714	5.6533	6.8955	7.0087	6.515	6.8279	6.1447	7.2726	5.7725	5.9723	5.9569	6.8423	6.0945	5.9011	6.7529	5.8809
ATP5L2	0.0171	0.0277	0.0155	0.1972	0.0179	0.0042	0.1051	0.0096	0.0102	0.0164	0.1422	0.0313	0.0618	0.0144	0.0141	0	0.0734	0.0277	0.0213	0.0723	0.0474	0.1658	0.0612	0.0716	0.3323
ATP5S	1.3403	1.64	1.7182	2.0858	1.9468	1.4937	1.864	1.7751	1.8642	1.9174	2.1387	2.3701	2.1633	1.9863	1.6859	2.8059	2.0533	1.5715	1.4833	1.6089	1.847	0.9648	1.7872	1.5462	1.5826
ATP5SL	4.1827	4.624	4.7279	4.1626	4.1762	3.7044	3.8654	4.6987	4.0334	3.9879	3.8238	4.7787	4.0034	4.313	4.5905	5.4744	4.6379	4.4408	4.3203	4.5819	4.0963	4.3217	4.8954	4.2837	4.3407
ATP6AP1	5.3377	6.1705	5.0896	5.1663	4.8463	6.1882	4.7365	5.1534	4.9302	5.6649	5.0838	4.7599	4.9078	5.5537	5.0453	5.384	5.2763	5.5104	5.1441	5.4634	5.2816	4.7237	5.0216	4.9233	4.7092
ATP6AP1L	0.2068	0.7111	0.4719	0.6729	0.1509	0.4749	0.7536	0.6798	0.4322	0.2196	0.3276	0.2169	0.3063	0.7444	0.2382	0.7052	0.551	0.3608	0.4813	0.6852	0.6066	0.5871	0.4482	0.091	0.433
ATP6AP2	5.7467	5.8819	5.9328	5.4162	6.6542	6.415	6.5722	5.8547	6.3105	6.6685	5.7691	5.7697	5.9557	6.3039	5.4992	6.4688	5.5332	6.0343	5.5682	5.5128	6.1488	5.5214	5.8945	5.2304	5.5267
ATP6V0A1	3.1531	4.8063	4.8307	3.7631	3.0972	3.5956	3.7546	3.8208	3.9928	3.8656	3.5421	3.7438	3.7433	3.6465	3.815	3.4664	3.6159	4.1609	3.6486	3.3214	3.4549	3.6955	4.6339	3.4351	3.6726
ATP6V0A2	1.6689	1.8401	1.8972	2.1439	2.6081	2.3703	2.2463	2.2435	2.2288	2.0598	3.2321	2.5217	2.5553	2.0405	1.9641	1.8763	1.5651	2.2821	1.9335	2.3467	2.1423	1.6005	2.3459	1.8317	1.8213
ATP6V0A4	0.0279	0.0247	0	0.0125	0.0071	0.0096	0.8822	0.0428	0.0101	0.0154	0.0352	0.0066	0.0484	0	0	2.0365	0.2818	0	0.0505	0.0535	0.025	0	0.0118	0	0.0136
ATP6V0B	5.6321	5.6709	5.7518	5.6238	5.4559	5.6455	4.7048	5.828	5.5004	5.7932	5.8293	5.4824	5.9439	5.169	5.9631	4.5432	5.3166	5.6636	5.6496	5.7104	5.068	5.1497	4.9589	5.9974	4.7425
ATP6V0C	8.1365	9.1004	8.4386	8.7115	7.7906	8.6864	8.1464	7.4654	7.9365	8.1003	7.7813	7.4554	7.9376	7.7382	8.3092	7.7275	7.8876	8.1175	8.0145	7.9619	7.9989	7.7863	7.9066	8.6872	7.5998
ATP6V0D1	5.9692	5.933	5.2679	5.8443	5.3645	5.1911	5.838	5.9514	6.1351	6.2691	5.9873	5.9027	6.0569	6.1321	6.5144	5.5682	5.2367	5.6138	5.755	5.7773	6.0514	5.4876	5.6967	6.1509	5.5456
ATP6V0D2	0.4269	0.1	0.2794	0.9969	0.6227	0.495	0.2155	0.6558	0.7228	0.9189	0.6955	1.1779	1.0107	0.3032	2.1243	0.1148	0.6597	0.9067	0.1962	0.3776	0.8501	0.0352	0.5588	1.3409	0.4101
ATP6V0E1	7.3571	7.0489	7.4639	6.993	8.0042	7.6082	7.9846	7.5181	7.8906	7.5447	7.7339	7.1732	7.0868	7.2903	7.6947	6.9167	6.2104	7.325	7.2505	6.6437	7.9576	7.3698	6.9362	7.4865	6.9159
ATP6V0E2	2.541	1.808	2.3654	3.3494	2.2902	2.0642	2.2548	3.2045	2.855	3.0028	3.6156	2.1259	4.2791	3.7624	3.5415	3.6772	1.8621	4.4197	3.8682	2.9801	3.2291	3.9647	1.9621	2.3823	3.504
ATP6V1A	4.0559	4.5819	4.2831	4.2821	3.957	4.0281	4.2231	3.926	4.4719	4.436	4.3347	4.0874	4.1008	4.548	3.2016	3.5972	3.8567	3.9336	3.0734	3.9137	3.5652	2.758	3.5326	3.2255	3.3513
ATP6V1B1	0.0852	0.1086	0.4533	1.113	0.0121	1.096	0.1964	0.1435	0.0807	0.4756	0.076	0.0909	0.0603	0.0203	0.0419	0.2133	0.0122	0.0999	0.1542	0.0398	0.1113	0.1516	0.0927	0.1206	0.3424
ATP6V1B2	4.8243	4.3802	3.4602	4.2491	4.7722	3.6193	4.6688	4.5439	5.5113	5.4211	4.4692	4.7874	5.0745	4.9519	4.8503	3.7728	4.7913	4.1844	3.9563	4.6744	4.1309	3.4762	4.3965	4.2065	3.8361
ATP6V1C1	3.6614	2.8703	3.4827	3.8935	3.604	3.3626	3.8369	4.3347	4.3906	4.2145	3.7835	3.7613	4.2602	3.9083	3.4198	3.0362	3.4214	4.0317	3.1431	3.3385	3.0852	2.6453	4.0278	2.6133	2.7978
ATP6V1C2	5.0991	5.0852	5.5397	5.3898	5.2125	5.7708	5.6165	5.6173	5.6229	6.6099	5.4756	5.9499	5.1874	5.3676	5.1832	5.3285	5.2385	4.5163	4.9769	5.0683	4.9109	4.2534	5.6873	5.9682	4.6775
ATP6V1D	4.5486	5.0163	4.0475	4.8304	5.2718	4.6387	5.1217	4.9068	4.9728	5.3433	5.3595	4.8883	5.0064	5.0701	4.3534	4.2944	4.5724	4.6549	4.3424	4.1583	4.1996	4.2414	3.846	4.7958	4.3693
ATP6V1E1	6.1979	6.6705	6.1371	6.0343	6.2716	5.8513	6.4542	6.669	6.4264	6.2919	6.4947	6.0509	5.9486	5.9975	6.1599	6.0188	6.0074	5.8782	6.2458	5.5323	5.9923	6.1267	5.8343	5.8966	5.9049
ATP6V1E2	0.8482	0.6076	0.7914	1.1515	0.4071	1.2085	0.8565	0.9392	1.08	0.9581	0.7813	1.0559	0.8391	1.1247	0.8459	0.877	0.8812	0.9419	0.8591	0.9941	0.8262	0.4193	0.7487	0.7952	0.8104
ATP6V1F	6.3406	8.1397	6.492	6.7288	6.7808	7.0324	6.6121	5.8326	6.4953	6.4362	6.126	6.4688	6.3134	6.433	7.159	6.0574	6.6009	6.5242	6.4663	6.1644	6.8994	6.3571	7.1244	7.6577	6.8321
ATP6V1G1	5.6699	6.2692	5.363	5.4831	6.4936	6.2365	6.0644	5.7162	6.0345	5.9614	5.6906	6.1247	6.7586	5.772	5.918	5.485	5.3524	5.6968	5.2903	5.7223	6.216	5.8996	5.4817	5.8265	5.3856
ATP6V1G2	0.2287	0.1073	0.396	0.3168	0.7458	0.5719	0.979	0.595	0.3741	0.0322	0.1201	0.1914	0.2984	0.2991	1.0283	0.258	0.2591	0.3343	1.2123	0.2235	0.9789	1.366	0.3636	0.164	0.7125
ATP6V1G3	0	0	0	0	0	0	0.0398	0	0	0	0.002	0	0	0	0	0	0	0	0	0	0	0	0	0	0
ATP6V1H	4.193	3.1454	3.9363	4.3693	4.7283	4.1747	4.1853	4.5912	4.338	4.5052	3.992	3.7679	4.6783	4.7502	4.0295	3.3605	3.963	4.799	3.6225	3.7146	3.7089	3.7478	4.0134	3.4745	3.0705
ATP7A	1.0796	1.079	1.4178	0.9693	1.4552	1.2787	1.8084	1.8224	1.508	1.3509	1.9033	1.1128	1.3925	1.6475	0.7821	1.2498	2.0231	1.7939	1.2676	1.7946	1.3052	0.853	1.3285	0.5508	1.8761
ATP7B	0.5692	4.8978	3.3908	3.2097	0.6223	1.4161	2.8824	2.0294	0.7929	2.8367	1.0019	3.7242	2.6268	2.3162	2.5833	1.2521	4.3502	1.8575	1.6398	2.1716	2.3318	0.7768	2.3236	2.2245	1.7889
ATP8A1	0.7581	0.631	1.0223	2.4789	1.8229	1.2061	2.5808	1.679	2.5189	1.8547	1.4764	3.23	2.4449	2.664	1.9235	0.9898	1.1982	1.7356	1.2999	2.2973	3.1692	0.9405	2.0349	1.1664	1.5816
ATP8A2	0.0704	0.0672	0.0674	0.036	0.0403	0.0738	0.2459	0.1909	0.1204	0.1552	0.0868	0.0342	0.0546	0.0681	0.1804	0.0598	0.09	0.2303	0.2476	0.1077	0.1735	0.2181	0.0178	0.0513	0.2598
ATP8B1	4.5513	4.0323	4.3923	5.2564	2.9139	3.7788	4.4173	4.0319	4.0446	6.3543	5.3447	5.5944	5.4989	5.6901	4.0023	4.263	5.493	4.6148	3.412	4.0397	4.3786	3.1664	4.7496	4.4046	3.1787
ATP8B2	2.3361	1.775	2.4186	1.5354	2.16	2.534	3.6496	3.2206	2.9546	1.9633	1.225	1.1845	1.339	2.1504	3.0664	2.5382	2.2235	3.0571	3.9696	2.9731	3.3285	4.0388	2.6121	1.6653	4.2098
ATP8B3	0.2945	0.2665	0.2119	0.0965	0.4315	0.3798	0.3733	0.2055	0.4324	0.2016	1.0733	0.1322	0.3243	0.1914	0.2011	0.1648	0.1177	0.2235	0.1966	0.3723	0.2239	0.2773	0.1567	0.3123	1.1126
ATP8B4	0.4581	0.0862	0.3499	0.241	0.5891	0.3943	1.7804	0.8974	1.964	0.9638	0.5599	0.4777	0.4398	0.3342	0.5582	0.2496	0.4231	0.459	0.5231	0.5223	0.9217	0.4394	0.2883	0.1557	0.6633
ATP8B5P	0.0433	0.1018	0.1796	0.2078	0.5724	0.7538	0.1351	0.0757	0.0533	0.0414	0.0535	0.0632	0.1197	0.0438	0.1554	0.7895	0.0719	0.0753	0.1007	0.0749	0.1152	0.0746	0.0975	0.1547	0.0884
ATP9A	3.4799	5.2516	4.3964	5.4959	4.2204	5.5893	3.7945	4.5216	3.994	4.5815	4.2558	3.9216	3.6068	4.8558	3.3185	6.3291	5.096	4.8382	4.4187	4.5692	3.9887	4.2683	5.1383	2.1002	4.064
ATP9B	2.0598	1.0419	1.8196	2.0646	0.9665	1.6035	1.8155	1.877	1.7145	2.549	1.4448	1.5497	1.4785	2.5802	1.5633	1.5699	1.7503	1.4385	2.003	1.6652	1.6999	1.361	1.6366	1.071	1.7006
ATPAF1	2.8495	3.2707	3.6357	3.1523	3.3086	2.9696	3.4933	3.3074	3.4742	3.3606	3.734	4.0442	3.6487	3.5118	3.3234	3.2932	4.0261	3.3051	3.2577	3.5691	3.1151	3.4642	3.2942	2.9423	3.4017
ATPAF2	2.3459	2.1738	2.6984	2.17	1.8043	1.7953	1.7736	2.1609	2.2012	2.0998	1.433	2.4756	2.2404	2.6208	2.6667	1.7518	3.253	1.5935	1.7599	2.043	2.1374	2.0209	2.1786	2.2961	2.0763
ATPIF1	5.3415	6.9982	6.5319	5.8694	5.9449	5.9954	5.2743	4.6765	4.9156	5.3532	4.2965	5.9536	5.9935	5.8145	6.1263	4.7311	5.8948	5.3913	5.4024	5.2452	5.4586	4.8508	5.5028	6.2895	5.16
ATR	1.7767	1.7538	2.4293	1.889	1.9157	2.3573	2.0273	1.8375	2.2463	1.9108	2.1369	2.5944	1.7721	2.0593	1.2891	2.1942	1.9567	2.1018	0.9595	2.0959	1.4376	0.9119	2.1972	0.7009	1.4679
ATRIP	1.7594	1.9786	1.5442	1.6338	1.9284	1.7006	1.3781	1.7677	2.018	1.8249	1.7654	2.2752	2.3956	2.4553	2.3031	2.0812	2.303	1.975	1.7561	2.0467	1.7222	1.9233	2.2571	1.9087	1.9449
ATRN	3.9745	3.6931	4.051	3.707	3.0899	3.658	2.9213	3.9788	3.4046	3.6292	3.0003	3.8593	3.5164	4.0544	3.0705	3.3974	3.9663	3.3915	3.3762	4.8075	3.2877	2.6633	3.5302	2.1666	3.3792
ATRNL1	0.0052	0.0189	0.0189	0.056	0.0704	0.0304	0.356	0.3479	0.1663	0.066	0.0324	0.0179	0.0379	0.1493	0.1128	0.0449	0.0365	0.1621	0.184	0.0813	0.3408	0.2133	0.0571	0.0096	0.0349
ATRX	2.6453	2.7585	3.6034	3.6443	4.3455	4.2906	4.0538	3.3284	3.1706	2.959	3.6805	3.3699	3.1355	2.8631	3.2204	3.2752	3.3793	3.0802	2.9563	3.6033	3.6306	2.8753	3.1916	2.5905	3.1861
ATXN1	2.1296	2.1448	2.0098	2.141	2.0733	2.5119	2.799	3.0117	2.7238	2.4242	2.9988	1.2038	1.424	2.1047	1.7843	1.9642	2.2745	2.4998	2.7425	2.7066	2.2998	3.1857	2.2855	1.7126	2.8598
ATXN10	4.401	4.9402	4.9581	4.5379	4.8543	4.0082	4.9685	4.4518	4.9879	5.0774	4.3352	4.8107	4.8298	5.0227	4.6502	4.7827	5.0494	4.1854	4.2506	3.6358	4.3261	3.9874	4.0727	4.4898	4.4617
ATXN1L	2.7148	2.352	2.7061	3.1924	2.2941	2.6802	2.9064	3.1247	3.0014	3.047	3.3749	2.603	2.5988	3.1446	2.587	3.4392	2.7142	2.6639	3.1251	3.4506	2.6762	3.1907	3.3477	2.0665	3.4271
ATXN2	2.34	2.7054	3.1528	3.0989	3.2344	3.1632	3.1291	3.188	2.9852	2.5515	3.1852	2.7279	2.8302	2.4875	2.6418	2.4094	2.6977	3.0144	2.5207	3.0184	2.5758	2.7901	2.4044	2.393	2.7951
ATXN2L	5.5394	5.8209	6.2272	6.2847	5.0653	6.0603	5.008	4.5106	5.0822	4.8894	5.3137	5.1957	5.3019	5.3896	5.3878	5.7421	6.0031	5.8582	5.2058	5.8027	4.804	5.031	5.9301	5.2223	5.6235
ATXN3	1.3291	1.2706	1.1225	2.0449	1.9875	1.7606	2.2845	1.8168	1.9537	1.8095	2.28	1.9963	1.8222	1.9439	1.7554	1.476	1.8508	1.7575	1.5691	1.5506	1.8385	1.5637	1.7775	1.3875	2.0146
ATXN3L	0	0	0	0	0	0	0	0	0	0	0	0	0	0	0	0	0	0	0	0	0	0	0	0	0
ATXN7	2.3935	2.0972	2.4297	2.0709	2.1839	2.5268	2.32	1.7847	2.8465	2.5968	2.5559	2.5456	2.6204	2.6194	1.9621	2.5386	2.3804	2.5504	2.3132	2.4995	2.2124	2.2604	2.3855	1.6461	2.29
ATXN7L1	0.9497	1.3715	1.7211	1.6447	1.2174	1.5614	1.6563	1.2353	1.5247	1.317	1.22	1.3784	1.2685	1.2344	1.4884	1.2758	1.414	1.5461	1.5061	1.6523	1.5045	1.3712	1.3863	1.0574	1.7121
ATXN7L2	0.9848	1.4166	1.0817	1.9356	1.1182	1.4297	0.7058	1.0145	1.1043	0.8199	0.8186	1.7759	1.6867	1.3348	1.6924	1.2048	1.6128	1.346	1.3038	1.9507	1.0894	1.3627	2.0503	1.2259	1.4654
ATXN7L3	4.2124	5.4885	4.3279	4.2531	3.4906	4.6341	3.2488	3.8185	3.9238	3.7583	3.898	3.8743	3.9205	4.2842	4.3496	4.7666	5.0013	4.2612	4.077	4.5981	3.8454	4.0166	3.8864	4.1241	4.4321
ATXN7L3B	5.2361	5.4299	5.349	5.0791	5.2042	5.9896	4.7093	5.1936	4.7291	5.0412	6.6755	5.2431	5.7122	5.7765	4.9878	5.8245	5.9447	4.8084	4.662	6.1192	4.9434	4.852	5.2441	4.3128	4.6407
ATXN8OS	0	0	0	0	0	0	0.0367	0	0	0	0	0	0	0	0	0	0	0	0	0	0	0.0091	0	0	0
AUH	2.3327	2.4352	2.5039	2.9343	2.4184	2.2132	3.1295	2.4479	2.788	2.7373	1.9004	3.7291	3.3342	2.8806	3.1183	2.2405	2.6068	2.8132	2.4065	2.6676	2.6624	2.9511	2.6901	2.2662	2.3623
AUP1	5.9364	5.867	6.1032	6.0329	5.1208	6.0764	5.1097	5.645	5.7068	5.6668	6.155	6.0787	6.2754	6.1877	6.0514	5.9115	6.1988	5.6315	5.8851	6.0296	5.2951	5.5132	6.124	6.4856	5.55
AURKA	3.722	3.3958	4.0152	4.0906	3.0125	2.6955	2.3787	4.1474	3.4678	3.9608	3.4874	4.4419	4.3287	3.9239	3.3	5.8098	4.5936	4.3652	2.5691	4.6961	2.3005	2.0567	4.8356	4.053	3.157
AURKAIP1	5.6546	6.7828	6.2478	5.7107	5.8917	5.4975	4.8889	5.2423	5.3109	5.4654	4.6789	5.5344	6.0473	5.6746	6.2702	5.6703	5.9654	5.1782	5.6483	5.5273	5.7419	5.4512	5.4143	7.0857	5.4193
AURKB	4.25	4.0797	4.5622	4.1414	3.6628	3.1314	2.9163	3.6889	4.0225	3.8542	2.4587	4.5464	4.0039	4.2217	4.5773	4.0541	4.8649	4.0827	2.4891	4.0333	2.5718	2.0323	5.0867	5.0549	3.8408
AURKC	0.4093	0.3942	0.7356	0.3636	0.9941	0.5263	0.5846	0.3552	0.402	0.1694	0.3895	0.2585	0.4008	0.3136	0.4051	0.3465	0.2449	0.4089	0.1618	0.4391	0.4855	0.4504	0.2429	0.6615	0.194
AUTS2	1.9745	1.422	2.4507	2.3427	2.1903	2.0891	2.7773	2.0605	2.3848	2.519	1.3496	2.5402	0.7552	2.3515	1.9035	2.2543	2.2113	4.1779	3.0156	1.5319	2.672	2.9518	2.6259	3.5821	2.9582
AVEN	2.9626	3.2553	2.8067	3.2696	3.5033	3.2432	2.9709	3.2103	3.14	2.8535	2.1442	2.748	2.7942	2.8696	3.0092	2.4203	3.5627	3.0063	2.9159	2.731	3.1809	3.4085	2.9486	3.5468	3.307
AVIL	0.4039	0.3499	0.4871	3.1291	1.0547	1.2151	0.7988	1.7066	0.6746	0.3043	1.042	0.9899	0.588	0.4494	0.5547	0.3974	7.9013	0.6389	1.5549	0.7075	0.8699	0.6908	0.7557	0.3009	0.8928
AVL9	3.1104	3.8706	3.0567	3.5554	2.6003	2.7277	3.3112	2.7384	3.3216	3.8482	3.6211	3.7462	3.2402	3.4041	2.2195	3.811	3.4223	3.689	2.4084	3.1525	2.4182	1.9241	3.5491	2.5671	2.8661
AVP	0	0	0	0	0	0	0	0	0	0	0	0.0202	0	0	0	0.0317	0	0.0358	0	0	0	0.0321	0.0264	0	0.0723
AVPI1	5.4188	4.3409	5.614	3.9343	4.1866	5.3235	4.6765	5.402	4.4819	4.2268	5.6531	4.2634	5.4653	5.0706	4.9014	5.6565	3.7006	4.6946	4.9643	5.2667	4.6049	5.797	4.656	4.4736	4.4215
AVPR1A	0.9897	0.1953	0.6067	0.1911	0.2	0.2216	1.8023	0.7647	1.2616	0.535	0.3491	0.1545	0.3447	0.2605	0.3487	0.2304	0.3733	0.4386	1.9357	0.537	0.7924	0.5785	0.4375	0.2316	2.1049
AVPR1B	0.0166	0	0	0.0314	0	0.0058	0.0456	0.0043	0	0	0	0.0142	0.0095	0	0	0.0823	0	0	0.0193	0.038	0.0144	0	0	0	0.1871
AVPR2	0.1141	0.0983	0.306	0.4694	0.2388	1.8165	0.5237	0.8144	0.4004	0.0919	0.0694	0.0509	0.0419	0.1879	1.3791	0.2152	0.2694	0.4006	1.2592	0.3198	0.7908	1.8339	0.2849	0.0929	1.5956
AWAT1	0	0	0	0.0109	0	0	0.157	0	0.0072	0.0037	0.0019	0	0.0327	0	0.0566	0	0	0	0.0102	0.0026	0.0182	0	0.0106	0	0.1363
AWAT2	0	0	0	0	0	0.0096	0.0115	0	0.0305	0	0.0605	0	0.0098	0	0	0	0	0.0053	0.0161	0.0106	0	0.0188	0	0	0.0321
AXDND1	0.0506	0.0152	2.2385	0.3806	0	0.8711	0.449	0.0186	0.0081	0.3663	0.0452	0.1211	0.3109	0.403	0.8522	0.471	0.1141	0.0189	0.1254	0.0039	0.0185	0.0636	0.038	0.0705	0.0078
AXIN1	3.5098	4.0472	3.8262	5.1509	2.9871	4.7892	3.4643	3.0966	3.5776	3.7443	3.452	3.9067	3.8787	4.1128	4.05	4.3689	4.0872	4.3321	3.7326	4.4605	3.5656	4.1041	6.0783	3.6435	3.8965
AXIN2	1.4599	0.2479	1.5175	3.7527	2.2028	2.2894	2.8158	2.2951	1.5095	1.33	3.1758	5.1115	2.3063	2.5225	2.0114	2.4646	2.2999	2.6278	2.9655	2.4807	2.5212	3.056	4.4106	2.2333	2.527
AXL	4.0964	3.387	3.589	2.9508	4.8444	4.1453	4.7139	5.146	4.3677	3.8045	2.8881	2.6681	2.5456	3.443	3.6502	3.2036	3.548	4.5724	5.002	4.6602	4.7588	5.4534	3.9599	4.2886	4.828
AZGP1	0.9094	5.6465	5.6993	6.0755	3.3245	3.3974	3.5641	4.1883	0.1926	0.3019	2.8114	5.6767	5.5763	0.8664	1.9258	9.1341	8.4731	3.6677	4.8031	5.7656	4.6603	8.2302	2.6458	2.7019	5.2116
AZGP1P1	0	0	0.0089	0.164	0	0	0	0.0384	0.0236	0	0.0222	0.0824	0.0091	0	0	0.0136	0.7309	0	0.0118	0.0165	0	0.0145	0	0.107	0
AZI1	2.0777	3.397	2.9342	2.7717	1.6199	2.8202	1.418	1.8142	1.7308	2.2696	2.2466	2.3128	2.9637	2.8467	2.168	2.5531	3.0653	2.4292	2.4305	2.6084	1.9964	2.2512	2.4815	2.3212	2.6119
AZI2	3.1274	3.0295	2.794	2.828	3.3724	3.005	4.2992	3.4716	4.0361	3.6992	3.5002	3.3734	3.4233	3.8771	3.2832	2.7189	3.2404	3.0872	3.0874	3.1094	3.3315	3.0559	2.7941	2.8381	3.2338
AZIN1	4.9647	4.8805	4.5881	5.6471	5.4955	5.1594	5.003	5.7588	5.6183	6.208	5.198	5.2643	6.1149	6.0886	4.8673	4.5399	6.0144	5.868	4.308	4.6178	4.7553	4.2027	5.7351	4.6444	4.2621
AZU1	0.0589	0.0481	0.0793	0.0605	0.0996	0.0755	0.1154	0.0798	8.4258	0.0837	0.0191	0.0542	0.0183	0.0126	0.4507	0.0805	0.0643	0.0126	0.109	0.0967	0.0817	0	0.0849	0.1771	0.0495
B2M	11.5805	11.0872	10.3345	10.1317	12.5415	11.6188	11.768	10.7232	12.0215	11.1069	9.8583	10.8091	11.7522	10.2031	11.0477	11.1559	10.7378	10.428	10.1022	10.693	11.4576	10.6104	10.1488	9.9585	9.9045
B3GALNT1	2.698	0.4805	1.5629	1.6642	1.1699	2.564	2.3922	2.8898	2.8686	2.9336	3.2693	0.3793	2.9034	2.4391	1.1127	2.1411	0.5942	1.8586	1.8306	2.5422	1.8915	1.5698	1.1334	1.4804	2.6365
B3GALNT2	2.3829	2.0228	2.645	3.2067	2.6241	2.8009	2.891	3.2774	2.9685	3.8474	3.5113	3.5177	3.344	3.4435	2.2623	2.5534	2.3776	2.4911	2.5749	3.1075	2.7723	2.7704	2.878	2.1976	2.3194
B3GALT1	0	0	0.0339	0.0129	0.0019	0.0424	0.0679	0.0418	0.0809	0	0.1823	0.0158	0.0334	0.0156	0.0367	0	0.0111	1.3108	0.0314	0.0105	0.0059	0.0545	0.0122	0	0.0823
B3GALT2	0.115	0.0676	0.2018	0.7205	0.2466	0.0953	0.6942	0.3537	0.4152	0.1675	0.3381	0.1454	0.2398	0.1308	0.4002	0.1995	0.3835	0.1383	0.2327	0.4085	0.5107	0.4891	0.1565	0.0367	0.2443
B3GALT4	2.2604	1.727	2.9022	3.8715	1.9822	3.4949	2.4749	2.7061	2.7244	2.8721	3.3713	1.9158	1.4256	2.7526	3.4928	3.6191	1.6111	3.0217	3.2867	2.7458	3.2494	3.2976	3.0375	2.8403	2.5775
B3GALT5	0.0218	0.2129	3.7904	1.9493	1.8082	2.2172	2.0827	0.2889	0.0283	0.2582	0.4731	3.2399	1.0171	0.4161	2.1548	1.3374	0.3139	1.1395	0.4184	0.0308	2.1961	0.4196	0.5831	2.9544	0.5136
B3GALT6	3.2935	3.2912	2.8516	3.4433	3.1166	3.4841	2.6279	3.0563	3.1018	2.7343	2.7417	2.6575	2.2874	2.9634	3.6249	3.6045	4.3778	3.3758	3.6558	4.1158	3.2994	3.0949	3.2905	3.2208	3.851
B3GALTL	2.031	0.2169	1.6224	0.9854	2.1799	1.9487	1.5741	1.5007	1.9136	1.9286	1.6653	1.3787	1.3534	1.9393	1.1676	1.328	0.7581	1.9307	1.233	1.597	1.4294	1.3865	1.5356	1.1822	1.4601
B3GAT1	0.1718	0.2332	0.2208	0.0576	0.173	0.1362	0.1841	0.1338	0.26	0.0403	0.0494	0.077	0.2912	0.4748	0.4748	0.3719	0.4037	0.5489	0.1355	0.2497	0.4154	0.5972	0.2709	0.0564	0.328
B3GAT2	0.5076	1.5919	0.5692	1.9473	2.2211	2.4028	2.0358	2.2969	1.0217	1.4222	1.1205	2.1463	1.5901	0.8297	2.153	1.3493	1.2119	1.0658	1.2979	1.3439	1.9695	1.6276	0.9616	1.7207	1.1839
B3GAT3	3.9988	4.7839	3.3934	3.4944	2.9169	3.9789	2.8353	3.7021	3.0551	3.6211	3.0771	3.5671	3.243	3.7355	4.1677	3.2987	4.9052	3.458	3.8382	4.1394	3.4457	3.7465	3.5492	3.9044	3.7185
B3GNT1	4.0947	4.5674	3.7563	4.3185	2.8463	4.1377	3.6944	3.9172	3.2788	4.0383	4.2366	3.6783	4.1595	4.226	3.8682	4.5699	5.0044	3.8375	4.3731	4.3291	4.0585	4.6058	3.9968	3.7949	4.1094
B3GNT2	4.2112	5.2529	3.5257	4.1708	4.1967	4.294	4.2333	3.512	4.1946	4.5868	4.421	5.4927	4.9914	3.9274	3.6634	4.2809	5.6488	4.4782	3.8337	4.0059	4.0059	3.2201	4.183	4.178	3.8308
B3GNT3	6.1651	6.3192	5.4007	6.5918	5.5711	5.3849	3.7011	4.2937	4.3687	5.5002	6.655	5.3447	5.1635	5.6994	4.8487	5.739	4.9019	6.6048	4.5211	4.3857	4.7358	4.5255	5.5216	5.7185	4.5155
B3GNT4	0.8208	0.7646	0.1543	0.4254	0.3993	0.5823	0.1538	0.3108	0.7445	0.7494	1.4834	1.1022	0.3645	1.3031	0.5728	0.1389	0.4373	1.9629	0.3441	0.4556	0.2528	0.0394	0.6427	0.9752	0.8344
B3GNT5	3.425	4.1357	4.0947	3.8264	3.7876	4.0719	3.2554	3.9194	3.6612	3.7928	3.4975	4.307	3.8264	3.0397	3.0785	2.7934	4.3549	3.4309	2.0359	2.8173	2.4084	1.6795	3.8697	2.679	2.758
B3GNT6	0.657	0	0.4264	1.1639	0.5429	0.2043	0.0696	1.8977	0	0.3992	0.5217	0.1209	0.5567	0.1368	0	0.7222	2.0958	0.2223	0.2407	0.1823	0.1019	0.3194	0	0.08	0.0718
B3GNT7	2.3064	3.6333	1.5406	4.8919	1.3919	3.9604	2.7525	4.3204	3.183	4.364	6.0915	1.185	3.5198	2.4033	6.1313	5.3604	3.3628	2.3426	3.7823	5.7655	2.5565	1.6085	3.1916	2.5126	3.793
B3GNT8	1.1024	1.9052	1.116	4.3122	1.4897	2.5189	3.216	1.6304	2.0853	1.5557	0.5236	4.531	3.56	1.0444	4.9334	2.4661	0.7161	3.6984	2.6731	1.5905	4.2048	2.2195	4.1178	5.0255	1.9835
B3GNT9	3.753	3.5783	2.6971	2.8803	2.9517	3.7974	3.8235	3.5607	3.6903	3.8131	2.2512	2.2984	2.8151	3.5707	3.3967	3.6009	2.3895	3.5736	4.0168	4.7313	3.9231	3.2274	2.9349	3.1837	4.1542
B3GNTL1	0.2233	0.2094	0.2879	0.678	0.048	0.6982	0.234	0.1494	0.404	0.1904	0.5032	0.4695	0.6813	0.2466	0.3956	0.1791	0.2276	0.1869	0.1259	0.497	0.3777	0.2261	0.2997	0.0422	0.4856
B4GALNT1	1.162	0.3515	0.6762	0.3568	0.3443	0.6444	0.574	0.6259	0.3838	0.3211	0.3473	0.1832	0.1029	0.2398	0.6589	0.2971	0.2903	3.2522	1.1512	1.1916	0.8429	0.6863	0.3564	0.4104	1.6943
B4GALNT2	0	0	0	0.0081	0	0.0291	0.0919	0.2617	0	0.0246	0.0266	0.1952	0.0256	0	0.0377	0.0509	0	0.5142	0	0	0.2887	0.0921	0.0148	0.0138	0
B4GALNT3	3.7755	2.7157	4.1291	3.4882	2.9649	3.0885	1.4904	2.9186	2.4808	3.1816	3.2491	2.2406	2.4393	3.608	2.4159	3.2188	2.8817	3.5436	2.6657	3.7261	2.3251	2.1338	3.0191	3.2308	6.2375
B4GALNT4	1.5753	0.0755	0.409	0.2434	1.8099	1.2347	0.4085	0.5712	0.1708	0.9397	0.0858	2.9296	3.2718	0.9907	0.7229	0.9568	1.2362	2.5781	0.7164	0.6309	0.5564	1.2431	0.127	0.058	0.5908
B4GALT1	7.0219	6.2728	5.9311	5.192	6.6085	5.7313	5.3364	5.2907	5.9088	5.3177	6.2688	5.3896	6.181	6.2992	5.0107	5.5894	5.1654	5.5429	5.256	5.5843	5.1762	4.5477	5.2203	5.1169	5.5644
B4GALT2	4.8343	4.5751	4.1213	4.8229	3.6734	4.6727	4.2847	4.6223	4.5241	4.7782	4.9537	4.1348	4.1622	4.8821	4.7268	4.2842	5.2547	4.8009	5.0732	5.4957	4.3021	5.198	4.9054	4.7711	5.1613
B4GALT3	4.5008	4.2913	4.2496	4.5735	3.1906	4.3203	3.0209	3.965	3.8473	4.9324	4.6576	4.2433	4.661	4.0734	4.2515	4.2996	4.0907	4.4778	3.988	4.8876	3.9596	4.0131	4.2104	4.2593	4.5408
B4GALT4	2.9636	5.0127	4.0566	3.2571	2.1745	3.2101	2.292	2.1377	2.361	2.986	3.9415	2.9967	2.8723	3.1164	2.1615	3.5012	2.5116	2.8374	1.8688	2.4754	2.438	2.3594	1.9697	2.2834	2.0065
B4GALT5	5.127	5.4289	5.7661	5.185	5.2356	5.1021	4.9313	4.6201	5.5807	4.6015	3.8988	5.2522	5.0146	5.4393	4.5171	7.0235	5.1587	5.6301	4.6091	4.808	4.3987	4.6524	5.0374	3.9829	4.989
B4GALT6	0.4588	0.5333	0.7612	2.4459	1.0995	1.5786	1.8669	0.9725	1.3047	1.072	2.3829	1.6488	1.6034	1.1338	0.8498	1.5548	0.1579	1.0874	0.7347	1.3116	1.446	0.7123	1.5627	0.4441	0.6863
B4GALT7	3.9583	4.7475	4.2579	3.4859	2.9559	4.0451	3.3245	3.8552	3.5359	3.3531	3.4486	3.8344	3.4346	3.9193	3.6921	4.5084	4.0828	3.6611	4.0119	3.8543	4.1112	3.7825	3.5611	4.1293	3.7118
B9D1	2.1063	2.402	2.2374	1.8522	1.0357	1.6491	2.0211	1.4734	1.9182	1.7752	1.4997	2.4689	2.5723	2.5081	1.6394	1.9194	1.9607	1.5079	2.0973	1.6586	1.8496	1.9817	1.8284	2.1233	2.2557
B9D2	2.2057	3.393	3.1821	1.9187	2.3839	2.4361	2.1887	2.6749	2.2116	2.3603	2.3519	2.5809	2.2267	2.4102	2.82	3.7325	1.9581	2.1923	2.559	2.7639	2.8018	2.8766	2.9769	2.5527	2.6676
BAALC	0.1779	0.0631	0.3985	0.1607	0.7898	0.1271	1.3055	0.4635	1.0135	0.2033	0.0496	0.0711	0.0823	0.0925	1.1488	0.1322	0.4945	0.3942	0.9532	0.1818	0.8406	0.6906	0.1576	0.1431	0.9923
BAAT	0.693	3.4166	2.3159	0.7762	1.0651	2.4486	1.3684	0.2757	0.0311	0.0329	2.0557	0.1461	0.3353	0.1904	0.0058	0.6138	0.3254	0	0.2524	0.032	0.1153	0.0775	0.0988	0.4424	0.304
BABAM1	4.2683	4.9704	3.8857	4.0243	4.026	3.8422	4.0157	4.1225	3.9493	4.1341	4.1075	4.4529	4.1009	4.2881	4.6027	4.195	4.3576	4.4864	4.4397	4.0648	4.2928	4.4288	4.6702	4.2501	4.9588
BACE1	3.0318	2.1079	2.5385	2.8289	2.5588	3.2895	4.1059	3.454	3.3226	3.0496	2.3974	2.2115	2.1559	2.62	2.4886	2.5059	3.0275	4.2227	3.4841	3.1942	3.2906	3.2251	2.8328	2.3508	3.8541
BACE2	6.4148	4.987	4.9866	6.3302	4.6341	5.9528	5.6931	5.722	5.7791	6.6659	8.129	4.9937	5.9496	6.2694	5.6135	5.3745	6.5797	4.955	6.2472	6.2287	5.4291	5.1616	4.4446	4.5983	6.2411
BACH1	3.463	1.6527	3.2185	2.9042	3.9172	3.1751	3.4402	2.9496	3.7514	3.3716	3.3891	3.2237	2.8972	2.991	2.1829	2.8417	2.6145	2.6432	2.0617	2.8621	2.9012	1.7861	2.743	2.3985	2.6731
BACH2	0.3835	0.1305	0.3159	0.13	0.3818	0.5746	0.6316	0.6855	0.6698	0.2575	0.1387	0.141	0.0921	0.2702	2.3611	0.8678	0.1643	0.5525	0.7306	0.8492	1.2487	0.6323	0.4831	0.2306	0.9907
BAD	4.1204	5.5729	4.8341	4.5738	4.139	5.7732	4.2059	4.3808	3.9759	4.1713	4.6994	3.8522	4.8255	4.9698	5.1505	4.4917	4.896	4.9493	4.8684	4.6164	4.6631	5.2252	3.9771	4.6046	4.414
BAG1	3.6106	4.0277	4.2098	4.4177	4.5295	4.9569	3.511	4.0245	3.8764	4.1438	4.603	4.2607	4.9224	4.4652	4.7944	3.9204	4.2329	3.5513	3.8988	3.6869	4.1066	4.5086	3.6154	3.9915	3.4784
BAG2	3.7864	3.5273	1.7537	2.8983	4.0959	3.3299	5.1023	4.9937	5.3176	4.6326	1.6995	3.074	3.4548	3.3437	2.8341	2.3922	3.9462	3.3398	4.6074	2.7761	3.5782	5.7004	3.6793	3.176	3.9169
BAG3	5.2028	4.4597	4.519	4.7183	4.9919	5.4273	5.0749	5.0423	5.268	4.7571	5.0041	4.4449	5.5426	5.1855	4.4652	4.4452	3.8349	6.406	5.6809	5.528	4.6201	6.2599	4.9848	4.8713	5.2492
BAG4	3.6734	2.7459	2.685	2.802	3.1732	3.1329	2.8171	2.8663	3.5135	3.6401	2.5945	2.7734	4.171	3.5466	2.4233	2.1222	2.9937	2.0244	2.16	2.4772	2.5169	1.9968	2.8727	2.4439	2.2826
BAG5	3.0619	3.3349	2.7777	3.6504	3.5274	3.6091	3.9222	3.3964	3.9725	3.9537	4.6103	3.8962	3.9693	3.7542	3.2622	3.0152	3.4692	3.2899	2.9339	3.3546	3.2113	2.8368	3.506	2.973	3.2984
BAG6	5.8946	6.0412	6.4019	6.8205	5.1244	6.1771	5.4987	6.2396	5.8715	5.6506	6.4249	6.3145	5.8856	6.09	6.125	6.2221	6.4151	6.2636	6.083	6.1292	5.6228	5.7983	6.2043	5.7451	5.9663
BAHD1	3.3023	3.9542	3.2988	3.8252	2.5041	3.4327	2.7736	2.9752	3.0598	2.909	1.7623	3.1486	2.8811	3.7805	3.3455	3.0505	3.7258	4.0333	3.5029	4.0546	2.8761	3.6024	3.1093	3.0105	3.6287
BAI1	0.3136	0.1014	0.3232	0.1472	0.2416	0.0991	0.2855	0.4428	0.1328	0.0506	0.5456	0.1097	0.1303	0.3332	0.4536	0.1668	0.3381	0.3824	1.0454	0.2115	0.6156	0.5579	0.1464	0.2974	1.0068
BAI2	1.171	0.3572	0.9713	0.5087	0.2769	0.5456	1.7176	0.9609	0.6295	0.2004	0.1108	1.128	0.9415	0.4749	1.1304	1.4019	0.3258	1.018	1.6177	2.2677	1.3371	1.5943	0.6128	1.0854	1.869
BAI3	0.0414	0.0076	0.1653	0.0329	0.1849	0.0672	0.7846	0.4747	0.6754	0.0286	0.0182	0.0273	0.006	0.0138	0.226	0.0101	0.0284	0.2406	0.479	0.0718	0.3848	0.3509	0.0675	0.0099	0.5742
BAIAP2	2.0854	1.0009	2.1937	3.5757	1.3847	3.25	2.6289	3.0264	2.1664	2.2751	4.4973	3.0922	2.7346	2.5317	3.1184	2.0571	1.6138	2.7973	3.0051	2.3042	3.1229	3.3417	2.8208	2.915	2.7357
BAIAP2L1	4.4818	5.0242	6.1399	5.8828	4.8958	6.3295	3.8303	5.9695	4.0174	5.159	5.3442	4.75	5.4878	5.1924	3.6143	6.8069	4.8484	5.5067	3.2738	4.5288	3.788	5.3696	4.5357	4.3394	3.7433
BAIAP2L2	4.9226	5.5585	5.6895	6.1271	3.9391	5.7913	3.407	3.2083	3.4361	1.6104	4.0998	5.1268	4.9827	5.2751	4.7635	5.2618	2.3109	4.0091	3.2114	4.5381	4.4481	3.9646	4.2509	5.4696	3.5272
BAIAP3	0.8914	1.4051	1.8004	1.5434	1.3953	1.6256	1.3215	1.1038	1.1744	1.1554	1.2195	1.1637	1.3415	1.3313	1.7873	1.1255	1.0856	1.9615	1.359	1.2467	1.4277	1.4605	1.8715	2.1042	1.5172
BAK1	5.0755	4.6733	3.8471	4.3857	4.1244	4.4369	3.6064	3.5092	4.3014	4.6558	4.3914	4.6396	4.9476	4.7182	4.6691	4.5038	3.5276	3.6875	3.4588	4.1578	3.8778	3.1482	5.0138	4.7405	3.4701
BAMBI	2.5885	4.0844	2.4824	3.9229	5.6917	2.5506	0.851	2.1183	1.9665	4.064	0.9738	0.5613	2.5522	2.6904	2.2988	3.4066	2.4108	1.5027	1.5477	2.8898	1.945	2.2501	2.6639	1.7139	3.0636
BANF1	5.9426	6.7986	6.507	7.0288	6.5947	7.1715	6.6084	6.1415	6.6302	6.7386	5.9226	6.8149	6.7635	6.2685	6.8155	6.8445	6.9901	6.0857	6.113	6.1702	6.3107	6.2179	6.7901	6.8011	5.8548
BANF2	0	0	0	0.5143	0	0.032	0	0.047	0	0	0.027	0.1137	0	0	0	0	0	0	0	0.0352	0	0	0.1727	0	0
BANK1	0.3932	0.3143	0.9864	0.9271	0.518	1.8835	2.0873	1.6273	1.5031	1.5525	2.0025	0.3619	1.1062	1.0748	4.2791	1.7264	1.3887	0.711	2.0815	2.0738	2.9341	1.0661	1.0599	0.2577	1.4411
BANP	2.0863	2.1076	1.8289	2.8108	1.8861	2.1146	1.8896	2.2849	2.4451	2.4416	2.1036	2.205	2.4587	2.5359	2.616	2.5615	2.3371	2.3977	2.1922	2.6245	2.0646	2.3588	2.4841	2.1603	2.6801
BAP1	4.2023	4.5568	4.0474	4.3495	3.4285	3.9634	4.007	4.045	4.2114	4.3278	4.3561	4.0639	4.1952	4.674	4.4794	4.2745	4.454	4.0736	4.3142	4.5475	4.0834	4.7164	4.191	4.0609	4.6139
BARD1	1.5132	1.4107	1.7947	2.0441	1.2948	1.2476	1.6499	1.8741	2.5895	3.0048	2.0094	2.2933	2.7224	2.612	1.1221	2.5418	2.6115	2.5514	1.1042	1.9882	1.2717	1.0939	2.08	1.2111	1.4035
BARHL1	0.0284	0	0	0	0	0.0533	0.0284	0.0135	0	0	0	0.0132	0.0069	0	0	0.0196	0	0	0.0329	0.0178	0	0.0209	0	0	0.1259
BARHL2	0	0	0	0	0	0.1686	0.0032	0.0616	0.0055	0	0.0181	0	0	0	0	0.2749	0	0	0	0.0076	0	0.0266	0	0	0
BARX1	1.2933	3.1168	2.4971	2.7543	5.2527	3.8788	5.8532	5.8148	4.6499	2.5434	1.7145	1.0088	1.216	2.7153	3.6135	3.0589	3.5576	5.3847	6.61	3.2527	5.5281	7.6416	4.7598	3.5788	5.1565
BARX2	0.0903	1.4772	3.1523	2.7181	0.0267	2.8632	1.9473	2.337	0.4626	2.6246	0.7624	3.0156	3.9727	2.453	2.2613	3.376	4.6704	1.5194	2.4459	3.4434	2.7262	2.6388	1.4101	2.3514	1.5455
BASP1	5.4268	4.4013	3.7739	2.8484	3.7878	4.3691	5.3525	3.6584	4.1003	3.735	2.9636	2.7904	2.8054	3.6715	5.7391	3.9667	3.6984	3.8458	4.5626	4.182	5.4368	4.1173	3.9981	4.6927	4.8422
BATF	2.5214	4.0319	2.3066	4.4924	5.3312	3.2066	3.0792	2.9158	2.3612	2.0303	1.8827	3.7185	2.7559	2.4425	3.4921	3.9578	2.5623	2.0372	3.3699	4.1688	3.7008	2.5063	3.3633	3.2515	4.3929
BATF2	4.5953	2.994	0.8399	2.8564	5.9902	2.9492	2.714	2.221	4.1479	1.4016	2.8125	4.5064	2.9387	3.0781	2.0723	4.7632	2.299	3.8282	2.5536	3.0164	2.2659	3.093	5.2492	4.3771	1.7784
BATF3	1.8096	1.8035	1.1805	1.1586	2.3024	1.4052	1.4831	1.5721	1.7058	1.1885	1.0346	0.9255	1.3547	1.2153	1.8554	1.9846	3.391	1.5119	1.4818	1.4497	2.395	1.8546	1.4374	1.464	2.5849
BAX	5.0125	5.4082	5.0709	4.6092	5.6589	4.6167	4.6274	3.965	4.4922	4.5866	4.7028	4.5987	4.1638	4.6022	5.7233	4.956	5.5012	5.2588	4.2546	5.3315	5.3845	4.8666	5.9954	5.4302	4.6329
BAZ1A	3.049	3.173	2.9456	4.3399	5.2706	3.6446	3.5552	2.9536	4.1245	3.5722	4.0123	4.0204	3.6432	3.5989	3.999	3.8203	3.9343	3.3604	2.5812	3.2119	3.4588	2.4229	3.8369	3.26	3.3814
BAZ1B	3.9751	4.4673	4.2235	4.5168	4.1523	4.1094	4.3887	4.1043	4.3742	4.4341	4.2586	4.2333	4.4559	4.5054	4.1757	4.843	4.2	4.8333	3.9493	5.0843	3.9363	4.2749	4.8375	4.5281	4.4603
BAZ2A	4.048	4.1737	3.7044	4.2324	3.9323	3.8021	3.4886	3.5841	4.0431	3.8869	4.3666	4.3297	4.1599	4.1204	3.8862	4.8109	4.0582	4.182	3.8632	4.5065	3.671	4.1117	4.0242	3.7783	4.0435
BAZ2B	0.8647	1.2371	1.6452	2.9119	1.7398	2.2243	2.2805	1.6605	1.9606	1.8996	2.0147	2.5226	1.3624	1.879	1.84	2.0129	1.8825	1.4877	1.3329	1.7228	2.0864	1.4718	1.4929	1.5504	1.6082
BBC3	4.6483	3.6848	3.6333	3.668	3.4972	3.9191	2.3592	1.9716	3.1965	2.4705	2.7764	2.8395	3.3001	3.1349	3.8716	3.4697	3.5628	3.5819	2.1977	3.4059	2.8372	3.7436	3.3588	3.9864	2.2754
BBIP1	2.258	2.4154	3.7791	3.3338	3.5409	3.7916	3.6324	3.5505	3.3259	3.0367	2.1643	3.1785	3.105	3.1677	3.6003	2.8443	3.2028	2.795	2.4318	2.3996	3.9309	3.4092	2.5372	2.8627	2.6215
BBOX1	0.08	0.2462	0.0426	0.7128	0.1038	0.1842	0.1956	0.2192	0.1082	0.0233	0.0526	0	0.0154	0.0338	0.0704	0.0198	0	0.3171	0.0866	0.0789	0.1713	0.0495	0.0308	0.1258	0.1145
BBS1	3.2473	4.1983	4.006	3.8816	3.5455	4.3794	3.4986	3.5448	3.2323	2.9935	3.7378	3.8619	3.4803	3.5836	3.7744	4.1057	3.9871	3.6637	3.8649	3.6939	3.8483	4.1215	3.6936	3.5726	3.8769
BBS10	0.8044	0.7491	1.8783	1.4425	2.3533	2.0105	2.4346	2.4977	1.6564	1.1972	2.4018	1.4402	1.4832	1.4251	1.3511	1.7586	1.6744	2.1602	1.8755	2.7046	2.0233	1.8794	2.2247	0.5797	1.9935
BBS12	1.0875	0.913	1.2273	0.9902	1.3393	1.0933	1.9436	1.4967	1.6143	1.08	1.2285	1.6634	1.2328	1.3834	0.9756	1.0994	0.8586	1.5671	1.0976	1.1461	1.1943	1.2527	0.9361	0.5449	1.075
BBS2	1.4225	2.0431	1.6561	2.7056	2.1094	2.0878	2.3906	1.8959	2.1484	2.4137	1.9585	2.7104	2.6031	1.9937	1.6724	1.9886	1.9997	1.7109	1.8813	1.9596	2.077	1.9662	1.9668	1.7255	2.0943
BBS4	1.6679	2.118	3.0356	1.5602	2.0242	2.2608	2.6356	2.8319	2.1882	1.8928	1.9281	2.0805	1.9743	2.7931	1.8251	3.1671	2.6565	1.8629	2.2416	2.8086	2.298	2.0442	2.0429	1.1524	2.0202
BBS7	1.5793	1.141	1.7982	1.3788	2.1758	1.8249	1.8893	1.7368	1.9904	1.6497	1.8815	1.8821	2.129	1.887	1.3063	1.2086	1.737	1.8989	1.373	1.494	1.6295	1.3761	1.3395	1.5817	1.3088
BBS9	0.9223	1.2408	1.3403	1.4067	1.3059	1.6801	2.0218	1.6011	1.613	1.3148	1.5878	1.5723	0.9438	1.2917	1.2912	1.323	1.0862	1.7696	1.5063	1.5979	1.4627	1.4592	1.3684	0.6811	1.6168
BBX	2.7331	2.5514	1.7258	2.8228	3.2785	3.2879	3.6257	3.2898	3.8055	3.6655	2.8024	2.915	2.7113	3.3789	2.4077	3.2331	3.385	3.1209	2.7524	3.6041	3.1656	2.9122	2.6062	2.2019	2.7098
BCAM	6.3073	3.2224	4.371	5.1726	3.3899	4.06	4.2539	5.0576	3.6124	3.5488	3.3238	2.2082	3.0131	3.9215	5.7191	5.1043	4.6455	4.0769	5.7632	5.7551	5.0958	5.3122	3.5586	3.6815	6.3177
BCAN	1.4392	1.8007	1.5651	2.515	0.0345	1.6881	0.8617	0.9077	1.4504	1.4282	1.5593	1.7759	1.9804	1.3329	1.0033	0.7825	0.0772	1.3266	0.8665	2.107	0.9353	0.9821	2.3482	2.0788	2.5845
BCAP29	2.7829	2.8231	3.1602	2.9636	3.7233	3.2145	3.5224	3.2118	3.7407	3.5535	2.6183	2.9411	3.1629	2.8309	2.604	2.5136	2.8691	3.5629	2.7156	2.8269	2.8971	2.8793	2.7176	2.693	2.7066
BCAP31	5.7953	6.8891	6.3599	6.46	6.2231	6.9618	6.1034	6.5124	5.6565	6.4978	6.1048	5.988	7.0726	7.1457	6.2744	6.6881	6.5207	6.9232	5.8535	6.1224	6.3369	5.8057	6.4451	6.3286	5.2457
BCAR1	5.0952	4.0167	4.5032	5.0639	3.879	4.9861	3.5257	3.9888	4.2177	4.5126	5.1266	3.5539	4.3811	5.0008	3.8702	5.1194	4.1825	4.5537	4.3364	4.6811	4.0479	4.3681	4.1127	4.5193	4.7313
BCAR3	3.0648	1.7673	2.6195	2.5131	1.8103	2.1404	2.2687	2.6334	1.6379	2.0824	2.1942	1.7307	1.877	2.3228	2.717	2.2308	2.5551	2.5572	2.4742	2.3815	2.2269	2.5631	2.2297	2.4382	2.4672
BCAR4	0	0	0	0	0	0.0308	0.1237	0	0.0471	0.0624	0.0516	0	0.0379	0.0071	0	0	0	0	0	0	0	0.1379	2.9921	0	0
BCAS1	1.8367	2.0067	3.6722	4.7301	3.1353	5.0717	1.9524	3.0942	0.6117	2.8841	4.3181	1.3146	3.809	3.8396	2.109	5.0464	1.1812	1.6478	2.4608	0.5061	2.9236	3.0646	0.697	1.3635	0.3619
BCAS2	4.4308	4.6204	4.6236	3.8749	4.8782	4.326	4.8538	4.8415	5.1359	4.7094	4.8057	4.8029	5.0099	4.7597	4.7274	3.8489	4.8167	3.9588	4.2099	6.0303	4.3037	4.3333	4.1188	4.4177	3.8577
BCAS3	2.1431	2.8753	2.5108	1.6072	1.9702	2.589	2.4772	2.8054	2.4428	2.0496	3.4889	1.6841	1.7957	2.1827	2.3675	2.884	2.7467	2.4877	2.8436	2.6288	2.4599	2.7652	2.1424	1.5697	2.6264
BCAS4	1.9557	1.1549	2.5795	2.0448	1.9992	2.7414	1.5331	2.0179	1.5471	0.5402	2.3087	1.0003	1.3149	1.3759	3.2205	3.4129	0.7782	2.9988	2.7917	1.4879	2.284	2.5066	2.7133	1.3626	1.5393
BCAT1	2.6273	1.4873	1.4929	0.9954	2.0837	2.0617	2.667	1.5098	2.9139	2.7382	1.2957	1.0792	1.1782	1.616	1.0049	0.8647	0.9044	1.7972	0.8534	1.9663	1.5963	0.5951	2.0015	2.2774	2.0095
BCAT2	2.9771	3.5106	3.3769	2.6274	3.4913	2.5239	2.0043	2.9485	2.4295	2.4154	3.1879	3.4816	2.8527	4.043	3.1892	2.9485	4.9132	3.3063	2.8596	4.362	2.4885	3.056	3.5695	4.1096	3.3899
BCCIP	3.5241	3.6856	4.195	3.6943	4.0265	3.999	3.7414	4.1425	3.9537	3.8591	3.9793	4.2106	4.0464	3.8119	3.4337	3.1953	3.9002	3.5788	3.3936	3.2681	3.3882	3.2157	4.0702	3.4295	3.2098
BCDIN3D	0.9832	1.3121	1.6869	1.3145	1.644	1.1968	1.5702	1.709	1.3609	1.0353	1.6485	1.6787	1.3416	2.0248	1.5178	1.7548	1.8813	1.2837	1.4427	1.8108	1.3127	1.4892	1.6566	1.0999	1.2603
BCHE	0.2512	0.0712	0.6064	0.2379	0.9235	0.6586	2.3186	1.5696	2.5026	0.3538	0.0386	0.0899	0.0473	0.0692	0.8071	0.3594	0.5692	1.1035	1.105	1.2955	0.8938	1.1587	0.68	0.1744	1.5419
BCKDHA	3.7895	4.1345	3.7332	3.3102	3.2329	2.8851	3.2054	3.5751	3.2003	2.938	3.5162	4.0359	4.0191	3.6742	3.8969	4.4026	4.1049	3.3884	3.7767	4.3603	3.5716	3.6325	3.9794	3.3023	3.8516
BCKDHB	1.7627	1.4504	2.3757	3.3059	1.7509	2.825	3.3645	2.3089	2.7366	3.3664	1.9119	3.7014	3.4721	3.1637	2.4401	1.8352	2.4796	1.5695	2.0161	2.5087	2.5277	1.9607	2.2371	2.6636	2.2644
BCKDK	5.3132	5.1105	5.168	4.7942	4.5819	4.8423	5.2271	4.6269	4.7755	4.5674	5.1793	4.6863	4.5457	4.7401	5.1156	5.0407	5.1764	4.9746	5.1272	5.108	4.9281	5.2327	5.2531	5.2805	4.9414
BCL10	3.2039	3.3302	3.9848	3.5273	3.5042	3.5472	3.25	2.7439	3.2419	3.6051	3.751	4.0799	3.8955	3.5979	3.2628	2.6717	2.7263	3.9207	2.4262	2.9695	3.3293	2.4471	3.2392	3.3612	2.572
BCL11A	0.094	0.6767	0.5555	2.6669	0.5087	0.0342	1.8027	1.1953	0.7976	1.0066	0.119	2.6816	0.1708	0.4935	3.1588	0.9348	2.9097	1.4281	1.5197	1.2502	2.2743	1.6912	2.6176	1.5523	1.3882
BCL11B	1.1395	1.7161	1.5783	1.8011	1.9519	1.9296	1.4218	1.0384	1.2868	1.4496	1.3053	1.8705	1.8826	2.1555	2.3823	2.1868	1.3451	1.3161	1.4713	1.3103	2.1385	1.1708	1.9404	1.3147	1.3535
BCL2	1.0917	1.1023	1.0022	0.9443	1.558	0.663	2.1936	2.0936	1.8687	2.0769	0.7899	1.6338	1.154	1.2715	2.6055	1.5186	1.146	1.6018	2.0343	1.4668	2.5248	2.2159	1.7711	1.1364	2.0524
BCL2A1	5.0303	3.977	2.036	1.8899	4.3389	2.4385	3.6825	1.7749	4.8811	4.7277	4.0297	3.4877	3.5276	3.1297	4.5671	4.6706	2.0719	2.022	2.1384	2.5941	3.3947	1.6078	2.9058	4.2361	2.0247
BCL2L1	6.7213	5.8033	6.761	6.8653	6.2915	5.8399	5.4737	5.9729	6.1907	5.2618	7.1477	6.6457	5.3741	5.7297	5.3474	6.3507	5.2922	6.0388	5.833	6.1838	5.7333	6.4648	6.0174	5.8182	4.8876
BCL2L10	0.0759	0	0.5556	0	0	1.2932	0.0605	1.0472	1.0907	0.4989	0.0389	0.7247	0.066	0.0259	0.9456	2.7795	0.0269	0.1211	0.9355	1.0086	1.0299	0.3389	1.587	0.1859	0.5167
BCL2L11	2.2477	2.8467	2.1743	2.4277	2.7344	2.5379	2.5072	2.5038	2.6805	2.7161	2.4386	2.2877	2.6377	2.3921	2.6565	2.8595	3.3036	2.4955	2.2232	3.0791	2.678	1.8143	2.3987	1.9844	2.766
BCL2L12	4.0814	4.2351	4.2874	3.5917	3.9869	3.3713	2.6138	3.3229	3.7465	3.1142	3.0825	3.8297	3.4347	3.9288	4.0185	3.7166	4.1566	3.9877	3.336	4.4123	3.4133	3.1394	4.4709	4.7364	3.6639
BCL2L13	3.4503	3.3722	3.9807	3.5413	3.7397	3.4735	3.7562	3.7138	3.6095	3.0028	3.5225	3.5077	3.0015	3.6185	3.5214	4.0471	3.876	3.3712	3.4567	3.8434	3.3191	3.3592	3.7416	3.2114	3.6991
BCL2L14	2.3998	1.7869	3.4314	2.8054	3.0277	1.7435	2.2465	1.5901	2.5836	1.7084	2.9775	3.1701	1.9169	2.9947	3.1716	3.0416	3.8844	2.4622	2.3024	1.8451	3.4136	1.0975	3.0186	3.6171	1.8104
BCL2L15	2.6664	3.2624	3.5846	2.4824	3.7487	2.6979	2.2826	3.1243	1.5443	1.81	3.2238	4.3089	2.6095	3.2745	2.1798	4.0211	3.8736	2.3336	1.989	3.2289	3.0448	2.0465	2.421	2.7261	1.3063
BCL3	7.4291	6.3369	5.6095	5.7925	6.7492	7.5189	5.192	4.9679	5.9004	5.6562	6.4541	6.2913	6.13	6.8189	6.5478	6.7132	6.3887	6.2865	6.3244	6.5277	5.7527	5.8733	6.2084	6.3236	5.9947
BCL6	4.2248	4.1291	2.8885	3.3851	3.7485	3.5194	4.148	4.1382	4.1604	3.3942	4.2922	2.59	2.6225	2.5953	3.3045	3.3045	3.4594	3.4654	4.3946	3.5531	3.1371	3.9538	3.0094	2.1837	4.6337
BCL6B	2.1253	1.8026	2.8913	1.5298	2.3752	2.2926	3.1278	2.2129	3.0356	1.8952	1.5605	1.1566	2.0478	1.8751	3.0346	1.817	2.0583	3.2528	2.9877	2.678	2.5703	2.8668	2.52	1.4466	4.5142
BCL7A	2.7423	3.2318	3.1073	3.2092	2.5167	3.662	1.7178	2.5078	2.5362	2.4259	4.0871	3.1805	2.1417	3.3451	3.0966	2.5622	3.683	3.0818	2.832	3.0729	2.3917	2.6231	3.2401	2.7063	2.1718
BCL7B	4.6678	5.8499	4.7058	4.9721	4.5281	5.0382	4.6648	4.8695	4.7751	4.7264	4.2995	4.6515	4.9478	4.6835	5.2367	5.3262	4.8165	5.4486	5.0767	5.4741	4.8027	5.6626	5.1632	5.3243	5.1295
BCL7C	5.1848	6.5229	6.0579	6.2817	5.1651	6.4716	5.25	4.5087	4.7859	4.8857	4.3772	4.4695	5.0676	5.3625	6.3374	5.905	5.5316	5.3358	5.8829	5.4973	6.2055	6.0612	6.7187	6.4763	5.8516
BCL9	2.8764	3.1032	3.1278	3.5142	2.456	3.4451	2.6692	2.9679	3.0711	3.2349	2.9192	2.943	2.5766	2.9668	2.4553	3.3721	2.8644	3.1293	3.2322	3.4928	2.7918	3.4139	3.0086	2.1189	3.2287
BCL9L	5.0032	4.278	4.4314	5.0864	4.6771	4.8929	4.0101	4.2514	4.0169	3.7208	3.4317	3.624	3.951	4.5403	4.1728	4.6108	4.4029	4.6632	4.8053	4.9288	4.1639	5.0568	4.4094	4.7984	5.3292
BCLAF1	3.9172	3.9396	4.185	4.6979	4.6303	4.3331	4.3688	4.4602	4.477	4.7785	4.6092	5.1627	5.0356	4.5656	4.2143	4.1864	4.7783	4.315	3.5161	4.9435	4.1453	3.3856	4.2299	3.9512	3.8519
BCMO1	1.8855	1.6289	2.3894	0.6823	1.6875	1.0059	1.2791	0.8946	0.5378	0.2103	1.0826	3.9876	0.9758	1.5264	2.437	2.258	2.911	0.9127	0.6385	0.0542	2.1757	1.0813	3.1491	2.2307	0.9067
BCO2	0.039	0.2907	0.1661	0.4185	0.2076	0.3892	0.2824	0.1693	0.1964	0.0965	0.0853	0.173	0.3088	0.0828	0.1303	0.1182	0.0552	0.199	0.1239	0.0968	0.2552	0.0744	0.2205	0.0183	0.0671
BCOR	3.2725	3.3397	3.4143	3.479	3.2046	3.1063	2.9249	2.9096	2.899	3.3606	2.3373	3.0118	3.0272	3.93	2.8962	3.4948	2.7443	3.6278	3.0565	3.785	2.5649	3.0355	3.1974	2.4934	3.1568
BCORL1	1.8424	2.1796	2.0972	2.8101	1.5407	2.1316	1.7723	2.209	2.2968	1.8424	1.8862	1.4374	1.8093	2.1581	2.169	2.8974	2.0912	2.7938	2.2453	3.0502	1.5708	2.3069	2.576	2.3462	3.0078
BCR	3.7941	4.2057	3.7099	3.7443	2.6438	3.4869	3.2425	3.1055	3.3929	3.1357	2.7929	3.0703	3.4023	3.9675	3.0085	3.7684	3.5941	2.8687	3.4785	3.2176	2.9826	3.2028	3.2974	3.0847	3.7857
BCRP2	0.0291	0	0	0	0	0.0043	0	0	0.1157	0	0.0037	0.0052	0	0.0438	0	0	0	0	0	0.0098	0	0	0	0.0372	0.0389
BCS1L	2.7049	2.6436	3.7311	3.5064	2.3395	3.2824	2.5322	3.257	3.1417	2.8451	3.1037	3.5747	3.8151	2.8873	3.2118	3.0722	3.8298	2.7318	2.9033	3.3377	2.7421	3.0499	3.0885	3.6663	2.9402
BCYRN1	0.4539	0.4262	0.3087	0.3459	0.0647	0	0.0741	0.1225	0	0.3397	0	0.1338	0	0.9718	0.5949	0.3682	0.2454	0.5605	0.9476	0.3852	1.0608	1.6613	0.3288	1.0104	0.5273
BDH1	2.0131	0.6252	3.2451	4.4762	0.8359	3.4355	3.0351	2.7446	1.8868	3.8899	2.6794	4.4275	4.3764	3.7566	4.3721	2.1916	3.9031	3.697	2.1633	3.3842	3.2626	2.5373	4.0401	4.7006	2.8617
BDH2	2.288	2.5919	2.1966	3.6135	2.9672	2.8797	4.0711	3.5388	3.7052	3.279	3.6662	2.7748	2.22	2.3474	3.3602	2.827	2.3364	2.0102	2.6753	2.8076	3.1795	2.457	2.7335	1.7781	2.7695
BDKRB1	1.4339	1.0859	0.6088	1.534	1.8922	1.8019	2.7936	1.1194	1.7445	1.6119	0.7357	1.4946	0.8952	0.874	3.0326	0.346	1.9288	3.0476	2.4576	0.6874	2.161	2.4869	1.617	1.763	2.2425
BDKRB2	1.6666	1.219	1.6718	2.5417	1.0173	1.8559	2.834	1.5988	1.4674	1.5111	1.3258	2.4803	1.4416	1.5123	2.7179	1.1533	1.1244	2.989	2.4483	1.0017	2.0667	2.0095	2.2705	1.9537	3.1516
BDNF	0.1351	0.0842	0.2427	0.2166	0.0335	0.771	0.5532	0.3437	0.1763	0.6166	0.0992	0.1543	0.1025	0.2553	0.2574	0.3037	0.1307	0.339	0.3542	0.2495	0.4468	0.2069	0.1493	0.2016	0.2764
BDP1	1.799	1.7054	2.0413	2.1827	2.6541	2.0938	2.263	1.9194	2.5471	2.0694	2.739	2.633	2.4827	2.3568	1.9591	1.9487	2.2877	2.2929	1.4197	1.955	2.0474	1.5478	1.912	1.5676	1.831
BEAN1	0.7915	0.1955	0.1452	0.5442	1.0437	0.3558	0.1849	0.1368	0.1299	0.4004	0.3487	0.0353	0.2754	0.2788	0.3044	0.3257	0.0811	0.4443	0.2525	0.7426	0.5417	0.294	0.2834	0.2468	1.1186
BECN1	4.4996	5.1448	5.007	4.7399	4.6859	4.4956	4.9055	4.5827	4.745	4.8681	4.8187	5.1894	4.8566	5.0598	4.7638	5.1739	4.6343	4.3035	4.4471	4.2513	4.7187	4.729	5.7974	4.5336	4.5157
BEGAIN	0.4456	0.1242	0.1801	0.8175	0.7491	0.3505	0.4608	0.4452	0.2505	0.089	0.5276	0.681	0.5653	0.4333	0.8578	0.6812	0.171	1.0997	0.995	0.4886	0.8995	0.6407	0.402	0.8929	1.7588
BEND2	0	0	0	0	0	0	0.0134	0	0	0.0056	0.0019	0.0001	0.0307	0	0	0	0	0	0	0	0	0	0	0	0
BEND3	1.5602	1.2156	1.7025	1.8825	0.9661	1.5461	1.0025	1.3903	1.5305	2.8038	2.1923	2.2923	1.7629	2.2742	1.3007	1.7155	1.6863	1.7063	1.2139	2.1057	1.0283	0.8904	1.5941	1.621	1.291
BEND4	0.0257	0	0.0139	0.0093	0.2581	0.024	0.1148	0.076	0.1826	0.0131	0.0432	0.0689	0.0487	0.0819	0.5872	0.1233	0.0823	0.0709	0.1084	0.0152	0.2882	0.0786	0.0596	0.0131	0.0798
BEND5	0.5281	0.1358	0.6336	0.3725	0.7727	0.9971	1.9667	1.6591	1.441	0.2467	0.113	0.0178	0.047	0.1102	2.6527	0.792	0.3059	0.9568	2.1002	0.7915	1.7992	2.4269	0.8041	0.6299	1.4471
BEND6	0.5211	0.1583	0.3205	0.2048	0.251	0.5554	1.6278	0.679	0.6627	0.3567	0.208	0.0873	0.0824	0.1977	0.485	0.2347	0.1354	0.4985	0.7107	0.6026	1.002	0.8231	0.146	0.1433	1.263
BEND7	1.2106	0.9255	1.1178	2.3765	0.9613	1.9521	1.6062	1.1705	1.9199	0.234	1.8674	2.0115	1.7176	1.6166	0.3899	2.1484	0.2905	2.5495	1.2635	1.0092	1.5504	1.1479	2.1568	0.9396	0.7978
BEST1	1.0969	1.0604	0.7742	1.4455	1.2095	1.3937	1.6301	1.1097	1.1989	1.0254	0.7978	1.0032	0.7618	0.7483	1.496	0.6601	1.0213	0.6991	1.1152	0.8591	1.3546	1.0112	0.665	1.2334	1.5019
BEST2	0	0	0	0.1201	0	0	0.0616	0	0.0212	0.0491	0.074	0.0121	0.0175	0.0121	0.0331	0	0.0311	0.0233	0	0.0036	0	0	0.0139	0.0071	0.0552
BEST3	0	0	0.0046	0.0542	0.0043	0.0564	0.024	0	0.0063	0.0025	0.0792	0.0161	0.0058	0.0129	0	0.0588	0	0.0146	0	0.0164	0.0144	0.0075	0.0296	0.0055	0.0339
BEST4	0.0764	0.0923	0.1093	0.3338	0.1564	0.2626	0.1317	0.2961	0.4604	0.0813	1.3967	0.3059	0.1444	0.0569	0.1639	0.6983	0.0654	0.0373	0.2623	0.5695	0.1617	0.1594	0.1153	0.1463	0.239
BET1	1.6701	1.5381	2.8776	2.1432	2.2244	3.062	2.458	2.1313	2.3584	2.5247	2.1582	2.3552	2.4946	2.0378	1.745	3.5441	1.6562	1.9462	1.4734	3.9713	1.9179	2.3639	1.8422	1.8356	1.433
BET1L	4.9654	4.9622	4.777	5.122	4.0899	4.8683	4.3421	4.851	4.6265	5.2655	5.0422	5.056	5.173	4.9109	4.9843	5.1248	5.4832	5.0618	5.0327	5.3893	4.6742	4.7044	4.896	4.5313	4.7775
BEX1	0.1219	0.0172	0.3094	0.1546	1.5018	0	1.3578	1.5004	2.1286	0.0883	0.4998	0.8734	0.076	0.1276	0.3402	0.5998	0.1585	2.6625	1.5743	0.1332	0.9224	2.2447	3.7435	0	0.9569
BEX2	0.1229	0.2755	2.4783	0.1903	0.8484	1.8075	1.3638	1.6817	1.2457	0.2334	3.4716	0.0422	0.2371	0.2597	2.1985	2.9437	0.1734	2.709	1.1882	0.265	2.2241	2.6691	0.4932	0.061	0.8183
BEX4	2.1304	2.1127	2.9878	1.9304	4.229	3.4913	4.5178	4.2974	4.2658	2.789	3.8369	1.625	1.7616	2.0504	3.9479	2.643	2.6211	3.5533	3.9111	3.079	4.3892	4.8956	2.7153	2.577	3.5612
BEX5	1.1535	0.0643	0.7074	1.3547	0.4791	0.1358	1.5375	0.8799	0.5422	1.0154	1.8603	0.8547	0.3307	0.3245	1.0118	2.0755	0.1461	0.2785	2.0337	1.9922	1.8528	1.1115	0.5021	3.3042	1.4513
BFAR	4.4781	4.6836	4.8567	4.5037	3.9935	4.6454	5.2823	4.271	4.3877	4.6252	5.0053	4.7769	4.7277	4.6754	4.0782	4.5026	4.6799	4.7498	3.9531	4.783	4.1399	3.9515	4.33	4.1959	4.2736
BFSP1	0.2659	0.8588	0.2743	1.5909	0.6244	0.6677	0.6386	0.9776	0.3812	0.3955	0.5139	0.6131	0.2063	0.6227	0.5477	0.4575	2.1213	0.4422	0.8662	1.1572	0.3624	0.8748	0.5603	0.2491	1.0795
BFSP2	0.1201	0.1307	0.145	0	0.1524	0.1519	0.1113	0.1072	0.083	0.0664	0.0845	0.1835	0.0174	0.1342	0.7954	0.2712	0.0386	0.0687	0.1214	0.0895	0.4828	0.1182	0.0709	0.1351	0.1861
BGLAP	1.7682	1.8623	1.1327	2.5357	2.105	2.7877	1.6796	1.3752	1.5087	0.9449	1.6829	1.3295	1.0012	0.9257	2.7546	1.5583	2.0002	1.7205	2.0773	1.7968	2.1924	2.6181	1.579	2.2883	2.4855
BGN	9.8241	7.4118	9.1149	7.5198	7.9374	9.7201	8.3408	9.2602	8.1719	7.9963	6.711	5.6733	5.786	7.712	7.9946	6.9738	7.7592	9.5833	9.5795	9.8227	9.3289	9.0448	7.9861	9.1811	9.9709
BHLHA15	2.2939	0.8337	3.3096	1.3534	0.6322	0.7368	0.5876	2.4506	1.725	0.3973	2.9394	2.3313	1.7225	2.1272	1.4002	3.4526	1.9479	1.2879	2.8406	4.3338	1.8194	5.1388	2.1018	1.5497	2.2315
BHLHA9	0.0239	0	0	0	0	0	0	0	0	0	0	0	0	0	0	0	0	0.002	0	0.0318	0	0	0	0	0.0635
BHLHB9	0.6556	0.3403	1.0578	0.735	0.6699	1.1048	1.1907	1.3556	0.9915	0.5621	1.5223	0.5259	0.6842	0.9358	0.5357	1.1524	0.6166	1.3876	0.9886	1.3014	1.1162	1.1933	0.6887	0.318	0.9705
BHLHE22	0.8809	0.3537	0.6055	0.3099	0.6168	0.3077	1.4284	1.1505	1.1581	0.1545	0.3132	0.0582	0.179	0.5098	1.7051	0.9076	0.5125	0.6764	1.5636	0.6893	1.9346	0.6166	0.9526	0.3361	1.5875
BHLHE23	0	0	0	0	0	0	0	0	0	0	0	0	0	0	0	0.0353	0	0	0	0	0	0	0	0	0.1247
BHLHE40	7.6778	6.7328	6.1128	5.2128	5.9511	7.1082	5.0057	5.2545	7.4392	6.7917	6.6792	5.2737	6.2249	5.9741	5.7992	5.2398	6.1669	6.0079	5.8653	5.5299	5.4025	5.4365	5.5477	5.912	5.8323
BHLHE41	2.8908	1.777	2.5624	5.1193	2.6787	4.6897	3.1989	3.3139	4.028	3.4613	0.9568	1.3501	1.095	2.6832	3.4728	3.6081	2.2662	3.3025	3.6279	3.0863	3.9509	3.2495	2.5175	2.9226	3.3466
BHMT	0	0	0.0976	0.0279	0.0653	0	0.0696	0.0584	0.0521	0.0156	0.0569	0.0201	0.1545	0.0809	0.0161	0	0.0894	0.0266	0.0408	0.0226	0.2006	0.609	0.0263	0.0461	0.0337
BHMT2	0.8052	0.1612	0.8219	0.4284	1.2702	0.6627	2.9274	2.2518	1.7071	0.3449	0.3102	0.0922	0.2412	0.4261	1.7557	0.5383	0.6249	1.1583	1.8587	0.5664	2.1041	2.8466	1.2502	0.0596	2.0022
BICC1	2.7661	0.9027	2.5909	1.1522	1.5583	2.2919	3.9912	3.313	2.8753	2.4014	1.4868	0.8367	0.9821	1.8578	1.9106	1.6251	1.4619	2.9328	2.9446	2.2732	3.0297	2.1855	2.523	1.6004	3.3962
BICD1	2.6014	1.5718	1.9562	1.3591	1.5825	1.5108	1.6906	2.1654	2.1361	1.5874	0.8273	1.4698	1.9414	1.7462	1.2745	1.3375	1.3079	2.2647	1.7867	2.2571	1.3703	1.9361	1.3565	1.2053	2.0189
BICD2	2.6657	2.6139	3.485	3.2262	2.9365	2.7324	2.9006	3.2568	3.1351	3.1138	2.1689	1.8251	3.0797	3.2251	2.8655	2.6144	2.8764	3.0711	3.1916	3.2752	2.8308	3.4083	2.9507	1.7606	3.6784
BID	3.7646	4.6993	4.4778	4.3835	3.7786	4.0326	3.7225	3.8253	4.2711	4.1681	3.4225	4.7305	4.4348	4.5356	3.9005	4.6681	3.9497	3.4922	3.424	3.3191	3.6511	2.4838	3.9909	3.8952	3.7257
BIK	4.0731	3.3906	4.4605	3.6822	4.4889	5.6625	2.1967	3.4079	2.1661	2.5538	4.5996	5.2768	3.3515	4.1429	3.9189	4.2106	4.2333	2.2576	3.321	1.2264	3.2328	2.6518	3.5091	5.3025	3.5742
BIN1	3.5117	4.1009	4.4018	5.427	3.61	4.6151	4.7232	4.3721	3.1651	4.1564	4.041	4.2512	4.3338	4.5601	5.4367	4.9502	2.994	4.2555	4.7237	3.9571	4.6371	5.0646	4.9257	4.4686	4.5382
BIN2	2.4966	2.4059	1.8052	1.1726	3.1208	1.4943	2.8588	2.3946	3.6781	2.5137	1.7898	2.2977	2.3338	2.419	3.8546	2.9778	2.598	2.4834	2.0577	2.8569	3.1432	2.1758	2.6256	2.661	1.8532
BIN3	3.4487	4.2167	3.2765	4.092	3.8667	3.4385	3.1652	3.6375	3.2392	3.4195	3.7711	3.4924	4.1445	3.7612	4.3634	3.6211	4.4219	2.8679	3.5618	4.2035	3.5239	3.3739	3.0704	3.4334	3.16
BIRC2	3.5917	3.3294	4.2153	3.7097	4.013	4.2043	3.729	3.9561	4.2016	3.7913	3.2372	3.9883	4.4884	4.0785	3.9855	3.6626	4.4438	4.9883	2.8664	4.1267	3.6269	2.9312	3.6152	3.086	3.1705
BIRC3	5.9267	4.7372	5.3352	1.4411	5.4336	4.0897	3.0095	4.3371	4.7342	2.3724	4.3222	3.5883	6.6119	4.597	4.1844	5.1915	4.7003	3.5997	2.4008	2.5679	3.855	2.7734	3.4017	4.1208	2.2891
BIRC5	4.0799	4.8675	3.9537	2.8787	2.6253	2.967	2.3936	3.4367	3.7375	3.8409	3.1755	3.8065	3.7912	4.2684	3.4131	4.1144	4.6295	4.0594	2.6289	3.4092	2.0765	1.7652	3.6793	4.1291	3.2914
BIRC6	2.6969	2.6399	3.1862	3.2699	2.8744	2.7234	3.1227	2.7785	3.1534	3.2324	3.3629	3.4362	3.5758	3.4909	2.6747	3.1258	3.3036	3.4142	2.3286	3.2559	2.6893	2.2655	3.1815	2.4499	2.7995
BIRC7	0.1351	0.6863	0.6045	0.9346	1.5839	1.0984	0.1946	0.3583	0.2896	0.0533	0.2271	0.2752	0.1765	0.4725	1.1609	0.9379	0.466	0.7714	0.0584	0.6686	0.2806	0	0.8255	0.961	0.4532
BIRC8	0	0	0	0	0	0	0	0	0	0	0	0	0	0	0	0	0	0	0	0	0	0	0	0	0
BLCAP	3.7898	4.5105	4.8386	5.6117	4.4253	5.1917	4.4136	4.3673	4.4447	5.6855	3.9516	5.0277	4.8416	4.8113	4.7549	4.8748	4.6088	4.5891	4.617	5.1779	4.5536	4.2946	5.5001	4.3251	4.2521
BLID	0	0	0	0.0322	0	0	0.1507	0.0176	0.0375	0.0029	0	0	0	0	0	0	0	0	0	0	0.0584	0	0	0	0.0523
BLK	0.1499	0.0405	0.8408	0.0363	0.1096	0.0625	0.5432	0.7159	0.2814	0.03	0.3461	0.0744	0.2511	0.2693	4.262	1.1336	0.5618	0.4222	1.5209	0.6519	2.3396	0.7711	0.7056	0.1305	1.2068
BLM	1.4056	1.4807	2.2034	1.5515	1.5017	1.3539	1.1975	1.4611	1.9483	1.4468	1.602	1.8437	2.152	1.9679	1.4	2.8317	2.5547	1.719	0.5778	2.4008	0.8962	0.3753	2.4538	1.3546	1.5485
BLMH	3.4818	2.527	2.8775	3.2151	3.599	3.9919	3.5657	3.7664	3.9999	3.9731	1.5926	3.6029	3.7685	3.3809	3.3518	4.2256	4.2569	3.9314	3.3416	3.5982	3.5172	3.229	4.7542	3.101	3.7858
BLNK	3.3499	3.7016	5.742	3.8056	2.8461	3.5727	3.9518	3.6179	3.4384	1.8039	3.4062	4.4535	3.9504	4.374	4.8556	4.436	3.0592	1.9449	2.5459	3.1408	4.1885	2.5298	3.5833	3.6999	2.3673
BLOC1S1	4.0896	5.3412	4.5809	4.4452	4.2914	4.5902	4.4796	3.9197	3.9237	3.888	4.4229	4.2389	4.5727	4.1383	5.1501	4.8638	3.8611	4.1363	4.4646	4.1632	5.0403	4.8603	4.5024	5.277	4.2277
BLOC1S2	3.3673	3.7042	3.9131	4.1041	4.0495	4.3529	4.7139	3.6581	4.0209	4.1887	4.1173	3.9373	3.739	4.1222	4.153	3.3808	3.664	3.176	3.1064	2.9675	3.9571	3.5213	3.1816	4.1962	3.2008
BLOC1S3	2.409	3.0575	3.1101	3.0977	2.8579	2.9009	2.2704	2.5203	2.4044	2.4524	2.726	2.5999	2.6431	2.9818	2.9753	2.4358	2.9387	3.0165	2.611	3.5033	3.0416	3.051	3.6248	2.6875	3.1653
BLVRA	4.1734	5.363	3.9157	2.6688	4.9145	3.861	4.8864	4.5975	5.1036	3.5157	3.9238	3.6562	3.2335	2.9865	4.3331	5.0818	4.038	4.421	4.3679	4.5396	4.503	5.1659	4.5316	4.9234	4.4387
BLVRB	7.1615	7.2479	7.6148	6.4878	5.389	6.1471	5.9584	6.4412	6.2079	5.6363	6.8652	5.9815	6.7473	7.0055	6.9053	7.3533	5.9112	6.0178	6.4066	6.295	5.8882	5.8771	6.6763	6.9984	6.8409
BLZF1	2.553	3.1092	3.2217	3.5568	3.1992	2.8964	3.4822	3.2702	3.4511	3.9002	3.681	3.057	3.7501	3.4469	2.2451	3.2203	2.9558	2.9398	2.3941	3.9403	2.9511	3.1782	2.8139	2.6252	2.4711
BMF	1.4227	4.1272	2.4815	2.411	1.9195	3.304	2.6436	2.7723	2.5567	2.1485	1.2872	2.4411	1.794	2.196	3.4198	3.0586	3.0822	3.5187	3.0732	3.3398	2.8384	2.3922	2.8981	1.7801	2.7618
BMP1	4.6901	3.3293	3.819	3.543	3.8214	4.1106	3.82	3.1073	3.7956	4.0901	2.3815	2.513	3.4307	4.1826	3.2236	2.3866	3.2532	4.0057	3.6138	4.1568	3.3027	2.9215	3.4284	4.1036	4.4509
BMP10	0	0	0	0	0	0	0	0	0.0052	0	0	0	0	0	0	0	0	0	0	0.0144	0	0	0	0	0
BMP15	0	0	0.0367	0	0	0	0	0	0	0	0	0	0	0.0539	0	0	0	0	0	0	0	0	0	0	0
BMP2	5.2541	5.5329	5.2673	3.0203	3.3922	4.4381	2.6324	3.1987	2.6947	3.7735	3.0882	2.5658	3.39	4.3735	2.6517	4.0577	4.7244	3.8187	2.646	2.095	2.5811	1.6026	2.3217	2.7505	3.7503
BMP2K	2.5946	2.619	2.4231	2.462	2.5437	2.1891	3.3302	2.4813	3.6032	2.8727	2.3721	3.0377	2.3823	2.5548	2.6542	2.2466	2.5731	2.8539	2.0622	3.1215	2.8333	1.933	2.5706	2.2823	2.135
BMP3	0.0048	0	0.0043	0.3281	0.15	0.0988	2.231	1.5973	1.5307	0	0.0331	1.5649	0.0314	0.0435	0.1021	0.0196	0.0875	0.3469	1.4592	0.2019	1.1455	0.8637	0.6505	0.0152	0.7224
BMP4	2.6836	2.0104	2.5258	4.9291	2.2911	4.3091	4.811	4.2952	2.5206	3.8518	3.811	4.5757	2.91	3.9178	4.1914	3.7911	1.396	3.7571	5.0437	3.5666	4.9649	4.7989	4.2916	4.2061	4.3202
BMP5	0	0	0.0723	0.0257	0	0.0189	0.1804	0.1727	0.2826	0.207	0.547	0.0792	0.5747	0.4184	0.1076	0.2324	1.1083	0.1789	0.1322	0.0705	0.2044	0.23	0.0122	0	0.4286
BMP6	3.1854	3.0945	2.9768	3.5718	4.3227	4.2229	3.1918	3.2396	3.0266	3.4137	2.8752	2.6051	3.153	3.1602	4.0092	3.6936	2.4463	2.4122	3.5344	2.8392	4.1722	3.4026	3.5238	3.9398	3.7904
BMP7	0.1991	0.0663	0.3166	2.9087	0.1057	0.322	0.4042	1.7817	0.275	0.644	3.7685	0.3332	0.6236	1.2858	0.2725	1.2004	0.0906	3.9051	1.0422	0.2421	1.0531	2.2373	3.4012	0.0808	0.6409
BMP8A	2.6872	1.4855	3.0291	1.6331	2.6842	2.424	0.6111	2.0994	1.9564	2.6801	1.9427	1.8989	1.7585	2.9186	0.8281	1.6852	1.5473	3.5516	2.0962	2.631	1.7761	2.0668	2.5999	2.8972	3.3477
BMP8B	1.8031	0.3907	1.9805	1.5396	1.0786	1.619	0.9597	1.2657	1.2157	1.4008	0.9038	1.9132	1.4984	2.1761	0.9246	0.9149	0.2231	2.5689	1.1937	2.4516	0.7404	0.8512	2.0001	1.8215	1.7283
BMPER	0.0845	0.0996	0.1636	0.2444	0.5258	0.0936	1.4894	0.9802	0.8559	0.0636	0.1218	1.5636	0.046	0.0649	0.3753	0.0563	0.3391	0.5919	0.9484	0.0879	0.9689	1.379	0.2713	0.1025	1.08
BMPR1A	2.5276	2.7752	2.7849	2.7539	3.1822	3.2298	3.5973	3.4437	3.5125	2.9629	3.5098	3.0392	3.1321	3.0414	2.1945	2.9307	2.6101	3.3605	3.1123	3.4134	2.8996	3.6317	3.0546	2.0531	2.6484
BMPR1B	0.1747	0.0534	0.1927	0.3108	1.5917	0.5182	1.0973	0.933	0.7513	1.4906	0.1094	0.03	0.0571	0.1084	0.0618	1.2957	0.1313	1.0422	0.9049	0.4547	0.6598	1.1894	0.7231	0.1952	0.7858
BMPR2	3.1892	2.9808	3.0525	3.5662	4.0906	4.0597	4.3317	4.1477	4.1514	3.3495	3.1816	2.6144	2.9843	3.6788	2.6537	3.2638	3.7631	4.094	3.5845	3.6813	3.6615	3.2993	3.1029	2.4368	4.3105
BMS1	2.9889	2.6626	3.608	3.0833	2.6015	2.5762	2.7439	3.0324	3.1885	3.1029	3.1946	3.4738	3.1234	2.9521	2.6314	2.7736	3.1232	2.8794	2.0558	2.7439	2.5115	2.2093	3.0029	2.6122	2.7149
BMS1P5	0.0704	0.0618	0.0782	0.1928	0.0298	0.0342	0.0909	0.1144	0.0058	0.0023	0.0635	0.0266	0.126	0.1177	0.0896	0.0264	0.14	0.0235	0.0068	0.0948	0.2094	0.0466	0.0614	0.0301	0.0777
BMX	0.1423	0.1427	0.4565	1.1221	0.1927	0.1924	1.5117	0.987	1.3206	0.2421	0.289	0.1918	0.2181	0.2442	0.9246	0.2216	2.0721	0.5258	0.9716	0.3695	1.0663	0.6563	0.3338	0.0752	1.4693
BNC1	0.1598	0.0367	0.083	0	0	0	0.1084	0.0425	0.0502	0.0216	0.0267	0.0053	0.0071	0.0201	0.025	0.0235	0.263	0.046	0.0249	0.5169	0.0775	0.0331	0.0027	0.0243	0.1104
BNC2	1.0786	0.2358	0.7751	0.4157	0.9578	1.1008	2.7769	1.9401	1.8251	0.6984	0.3292	0.1716	0.2141	0.4734	1.0931	0.4348	0.5442	1.1023	1.829	0.9318	1.7681	2.0135	0.9266	0.6484	1.9964
BNIP1	2.3358	3.1031	3.3057	2.5438	2.4432	2.5766	2.5719	2.8848	3.0535	2.8184	2.9734	2.8843	2.9524	3.0359	2.5998	2.8874	2.7794	2.589	2.2968	2.2269	2.2769	2.1247	2.6452	2.6119	2.2729
BNIP2	3.3503	2.6396	3.4147	3.2805	4.4004	4.1462	4.4953	3.9619	4.5609	3.7407	2.9474	3.8212	3.6668	3.0805	3.6172	3.4866	3.0535	3.4538	3.3159	3.8541	3.989	3.4723	3.8154	2.656	3.6274
BNIP3	1.671	1.341	2.2823	0.865	2.1531	2.4133	2.4546	2.2715	2.0484	1.827	3.4417	1.157	1.1519	1.1236	1.8804	2.2947	0.913	3.044	2.0767	1.1221	2.2381	2.9001	2.2209	2.6828	2.2905
BNIP3L	4.8017	4.5923	3.5904	4.125	5.0669	4.4872	5.3005	4.6375	5.1304	5.4783	4.4591	5.288	5.3845	5.3745	4.424	3.3166	4.0612	3.9576	4.3636	4.2827	4.2333	3.9973	4.053	4.3252	4.3803
BNIPL	0.0068	0.1007	0.2013	0.0904	0.1284	0.5516	0.0524	0.3247	0.0544	0.0414	0.1268	0.0617	0.2431	0.0478	0.082	0.1503	0.1262	0.0569	0.1	0.0925	0.1421	0.0909	0.1924	0.0367	0.0945
BOC	1.6969	0.6451	1.4119	1.1063	1.8889	1.1643	3.4363	3.3635	2.834	0.8543	0.5332	0.4747	0.3107	0.8786	2.9001	1.3665	1.8368	2.8401	4.6418	2.6345	3.3192	4.0881	1.7729	0.8724	4.2466
BOD1	3.7431	4.6161	4.452	3.8636	3.6831	3.9559	3.8058	4.0042	3.8816	3.4252	3.8914	4.2128	3.7706	3.974	3.8913	3.9732	3.9815	3.8883	3.8102	3.7832	3.9257	4.2324	4.0316	3.7035	3.9367
BOD1L1	1.8705	2.1431	2.6733	2.6975	2.7797	2.143	2.874	2.2626	2.5061	2.1205	2.9892	2.7559	1.9723	2.1912	2.7613	2.0987	2.3676	2.1955	2.1403	2.5792	2.5895	2.3502	2.2912	1.889	2.511
BOD1L2	0	0.0264	0	0	0	0.0062	0	0	0	0	0	0	0	0	0	0	0	0	0	0	0.0076	0	0.0035	0	0
BOK	4.102	4.0036	3.5545	5.1464	3.3857	4.3571	4.0087	4.6035	3.6752	4.2376	5.0358	4.2523	4.1927	4.8923	4.6386	4.3655	3.9811	5.05	5.3797	4.8283	4.9084	5.4277	4.5513	4.5913	5.2671
BOLA1	2.8098	3.0307	3.3769	3.9754	2.6168	2.9778	3.1884	3.5242	2.9765	4.3087	3.0853	3.0602	4.2072	3.8447	3.4417	4.0647	3.4901	2.9492	3.3847	3.8149	3.2997	3.8467	3.5184	3.4411	3.5278
BOLA2	0.2229	0.5077	1.0798	0.863	1.5501	0.6771	0.3179	0.1965	0.197	0.3464	0.2605	0.4959	0.4611	0.1552	0.4051	0.1716	0.2733	0.0888	0.157	0.3443	0.3837	0.1057	0.3968	0.1883	0.1349
BOLA2B	0.0146	0.0208	0.0055	0	0	0	0.0019	0.0105	0	0	0.0012	0.0059	0.0049	0.0119	0.0205	0.0085	0	0.0027	0.0098	0.0209	0	0.027	0	0.0342	0
BOLA3	4.832	5.4846	5.3042	4.491	5.2457	4.8731	4.3567	4.4321	4.5296	4.8753	4.3758	5.4204	5.372	4.8428	4.9345	5.1021	5.1088	4.1874	4.5114	4.6277	4.6939	4.7323	5.5251	6.3203	4.6402
BOLL	0.0115	0	0.0017	0.0414	0.0095	0.2078	0.0471	0.1015	0.0391	0.0091	0.0176	0.0142	0.0082	0.037	0.0208	0.1753	0.0202	0.004	0.0208	0.0322	0.0118	0.0182	0.0255	0	0.0496
BOP1	2.5949	2.5082	2.0145	2.8285	1.6779	1.9133	1.1589	2.514	1.6946	2.5685	2.3056	2.1709	3.2749	3.0987	2.8767	1.7899	3.5942	2.7008	2.4164	2.7841	1.4424	2.1331	3.5013	2.6393	2.2121
BORA	1.8265	2.9419	3.1442	4.0426	2.4718	2.8055	2.2648	2.2719	2.8938	2.6479	2.3885	3.7267	3.1175	2.626	2.3565	2.2926	3.1917	2.3393	1.8227	2.8001	2.0178	1.0314	3.1227	2.7489	1.6679
BPESC1	0	0	0	0	0	0	0.0308	0.0152	0.0046	0.0075	0.056	0.0249	0.0632	0	0	0	0	0	0	0	0	0	0.0151	0.0329	0.0131
BPGM	3.9271	3.9021	3.9371	2.686	4.4271	3.492	3.4733	3.4283	3.7866	3.5335	4.1283	2.8956	3.1823	3.7664	2.8362	3.3501	3.2356	3.4849	3.153	2.7422	2.991	3.1135	3.2033	3.2329	3.1402
BPHL	2.2862	2.5038	3.8495	4.2929	2.4985	3.388	3.4788	3.0502	3.1374	3.6118	3.1231	3.6937	2.788	3.514	3.4768	3.2923	4.0652	2.2377	2.7579	2.6589	2.9281	2.16	4.6014	3.2597	3.1756
BPI	0.2955	0.0473	0.2217	0.205	0.0756	0.3671	0.3185	0.6256	5.9703	0.2762	0.1517	0.0468	0.0798	0.0613	0.0218	0.0102	0.0885	0.094	0.7085	0.3719	0.3415	0.7626	0.2125	0.0158	0.6519
BPIFA1	0	0	0	0	0	0.0191	0	0.0071	0	0.024	0	0	0	0	0	0.085	0.1483	0	0	0	0.0236	0.0726	0	0	0
BPIFA2	0	0	0.4114	0.3744	0	0	0.4401	0.3283	0	0	0.5852	0	0.0317	0.1893	0.0379	0.037	0.0447	0.0212	0.0903	0.0842	0.1502	0	0	0	0
BPIFA3	0	0	0	0	0	0	0	0	0	0	0	0	0	0	0	0	0	0	0	0	0	0	0	0	0
BPIFA4P	0	0	0	0	0	0	0	0	0.0066	0	0	0	0	0	0	0	0	0	0	0	0	0	0	0	0
BPIFB1	0.1738	0.331	2.9682	0.134	0.1874	2.3134	0.2019	5.9428	0.2157	1.2545	8.9797	0.1076	4.8572	4.1466	0.0422	1.7318	10.7286	5.6908	5.3232	3.9513	8.3175	3.868	0	0.0206	4.1324
BPIFB2	0	0	0	0	0.0433	0	0	1.4872	0	0.1626	0	0	0	0.0121	0	0	0	0.0118	0	0.0119	0.0269	0	0	0	0.1162
BPIFB3	0	0	0	0	0	0	0	0	0	0	0	0	0	0	0	0	0	0	0	0	0	0	0	0	0
BPIFB4	0.2177	0	0	0	0	0	0.3085	0.062	0.0012	0.0349	0.3708	0	0.0154	0	0	0	0	0.0252	0.1574	0	0.0235	0	0	0	0.8143
BPIFB6	0	0	0	0	0	0	0	0	0.0029	0	0.0149	0	0	0	0	0	0	0	0	0	0	0	0	0	0
BPIFC	0	0	0	0	0	0	0.0433	0	0.0222	0.0012	0.0345	0	0.0335	0	0	0.0063	0	0	0.0151	0	0	0	0	0	0.0464
BPNT1	3.6924	4.3262	4.0009	4.6607	3.04	3.4852	3.5183	3.3853	3.0849	5.2732	3.9289	4.4703	4.5571	4.7279	4.1217	4.6927	3.848	3.5317	3.171	4.0736	4.16	2.584	4.5024	3.3933	3.1727
BPTF	2.3988	3.3043	3.1338	3.2536	3.0611	3.2918	3.2101	2.8664	3.3461	2.8482	3.9836	3.1328	3.2146	2.9739	3.2159	3.6035	3.6155	3.0493	2.8651	3.2172	2.9086	2.8296	2.9221	2.5325	3.3056
BRAF	2.1697	2.2933	2.046	2.1373	1.7176	1.8413	2.5113	2.164	2.4768	2.6591	2.4365	2.0019	2.3172	2.5324	1.5334	1.8472	2.095	2.4919	1.8288	2.5313	1.7438	1.8552	2.2325	1.5969	2.3273
BRAP	2.3329	2.6536	2.8123	2.983	3.1922	3.1003	2.8385	3.1972	2.9322	2.8929	3.4244	3.2395	3.3249	3.0958	2.755	2.614	2.9631	2.7123	2.6088	3.1653	2.9124	2.4984	2.6565	2.6342	2.5632
BRAT1	3.0291	3.9369	3.8282	4.1701	2.5096	3.8449	2.4924	3.2723	2.8313	3.4224	2.9858	3.3025	3.7273	4.0499	3.7692	3.887	4.2138	3.9769	3.3964	5.0153	3.2239	3.4084	4.3068	3.5689	4.0056
BRCA1	1.5199	2.6604	2.85	1.7147	1.7327	1.2561	1.6026	1.5192	2.1538	1.8554	1.7127	2.3779	2.4925	2.1977	1.4069	2.3826	2.6552	2.0556	1.0774	1.7686	0.9113	0.8379	4.1176	1.4012	1.3759
BRCA2	0.9881	1.159	0.8513	2.0072	1.2902	0.7413	1.1153	0.5547	1.6325	1.3397	0.8814	1.7595	1.5125	1.3347	0.7984	1.278	1.7924	1.1699	0.3747	1.3177	0.5426	0.2664	1.5272	0.8538	1.1554
BRCC3	3.334	3.8666	3.9025	4.0339	3.8443	4.8237	4.1774	3.3908	3.9995	4.1401	3.8528	4.4219	4.337	4.1892	3.2896	3.8657	3.9304	3.6901	2.5301	4.6547	3.4177	2.6078	4.095	3.0662	2.7655
BRD1	2.7831	3.8774	3.5201	3.732	2.8738	3.1793	2.6992	2.5566	2.9354	2.7873	2.6819	3.559	3.1979	3.5207	3.1818	3.8362	3.7055	3.2417	3.246	2.8644	2.9589	3.097	3.3724	2.9777	3.6186
BRD2	5.3804	5.2634	5.0335	5.3387	3.7939	4.7531	4.1096	4.3967	4.9199	5.2118	5.3455	4.9593	5.0466	5.4917	4.6287	5.6256	5.6214	5.2849	4.9514	5.3521	4.37	5.2503	4.8934	4.3472	5.1283
BRD3	2.8345	3.0155	2.7947	3.5943	3.1659	3.9525	3.42	3.1956	3.1911	2.8987	3.5293	3.6663	3.644	3.5238	3.3617	2.9208	3.3337	3.4939	3.4142	3.669	3.1887	4.0594	3.5378	2.765	3.8023
BRD4	4.1672	4.0991	3.7861	4.0527	4.2407	4.2289	3.3147	3.3315	3.6582	3.2005	3.494	3.4885	3.4202	3.6406	3.9379	3.4783	3.9127	4.3677	4.0713	3.6351	3.4279	4.1673	4.5822	3.9252	4.6508
BRD7	4.022	4.7045	4.409	5.2433	4.4648	4.1249	4.2857	3.5408	3.9993	4.5929	4.3107	4.6204	4.4236	4.3644	4.4428	4.7189	4.8092	3.816	3.9768	4.6051	3.9583	3.9762	4.995	4.2903	4.2335
BRD8	2.9981	2.489	3.1124	2.7345	2.4658	2.5423	2.7464	3.0416	2.8425	2.6157	3.3206	3.6629	3.5491	3.375	2.7563	2.6648	3.4596	2.8946	2.653	3.1487	2.6223	2.911	2.8751	2.2987	2.7234
BRD9	2.3201	2.6343	3.0686	2.8843	2.5207	2.5086	2.3425	2.5314	2.3934	2.3502	2.7549	2.8956	2.1959	2.8331	2.8643	3.2962	2.7714	2.6498	2.5913	3.1617	2.6969	2.9673	2.6181	2.3967	2.8248
BRDT	0	0	0.006	0.0138	0	0.005	0.0218	0.3033	0.0072	0	0.0987	0.0046	0.0086	0	0.0267	0	0	0.0048	0	0.0535	0	0.0099	0.0066	0	0.8621
BRE	4.0781	4.651	4.4627	4.6072	4.031	4.2175	4.8921	4.4653	4.3308	4.5518	4.2056	4.3111	4.4082	4.4553	4.3857	4.5437	4.4158	3.9681	4.366	4.4928	4.361	4.3093	4.8996	4.1745	4.1132
BRF1	2.3521	2.2285	2.3081	2.9152	2.025	2.8192	1.9193	2.0311	1.7784	2.0241	2.5517	2.4122	2.5639	3.0183	2.5526	2.6514	3.4288	3.2301	2.7199	2.7914	2.3784	2.4422	2.8367	2.077	3.0804
BRF2	2.7573	3.1924	2.9103	3.0275	3.012	2.8506	2.2906	3.6902	2.7417	3.1371	2.7356	2.8474	3.4713	3.8453	3.2324	3.0887	3.6259	2.54	3.0814	3.411	2.9763	3.1782	3.1492	2.8409	2.973
BRI3	6.0879	7.6522	6.9463	7.4521	5.9711	7.8985	6.1816	7.0388	6.3092	6.6039	6.6171	5.8127	5.8888	6.0434	6.7837	7.6044	5.5174	6.5815	6.1248	6.26	6.4032	7.3809	6.3539	6.6377	5.9652
BRI3BP	4.7603	5.31	5.3185	4.3539	3.8631	4.224	2.7641	4.0478	3.9309	4.9547	4.989	4.6074	5.0242	5.5275	3.958	4.9224	5.3965	3.5441	3.3569	4.4104	3.7892	3.3711	4.4713	4.633	3.171
BRIP1	0.8068	1.0609	1.3415	0.7337	1.1933	0.741	0.6867	0.466	1.2034	1.2569	1.3437	1.52	1.6895	1.5343	0.4941	1.5674	1.3474	1.2415	0.283	1.0346	0.4339	0.258	1.0857	0.6467	0.2925
BRIX1	2.8304	2.8838	3.0506	3.1436	3.2943	2.7197	3.2443	3.2982	3.6512	3.3028	2.3342	3.7686	3.6697	3.173	2.9682	3.4223	3.6366	2.7261	2.3739	2.8401	2.7017	2.3322	3.0582	3.3395	2.6112
BRK1	6.2398	7.1019	6.5796	5.5708	6.3894	6.207	7.0106	6.6988	6.7704	6.9343	6.3825	6.6523	6.4241	6.6459	7.1743	6.1364	6.4238	6.7156	6.7283	5.9901	6.9851	6.9709	6.1892	6.747	6.9366
BRMS1	4.687	5.1112	4.7863	4.8081	3.9137	4.7838	3.25	4.2665	3.2586	4.0345	4.0091	4.1266	4.1531	4.2779	4.5575	4.8767	4.8	4.5455	4.1442	4.5272	4.3627	4.3271	4.7635	4.9352	4.0453
BRMS1L	1.2809	0.8672	1.1822	1.7629	2.0118	2.0976	2.2599	2.2203	2.0523	1.6237	1.7753	1.9324	2.0703	1.6227	1.6274	1.8326	1.762	1.7648	1.5905	1.8593	1.8196	1.4886	1.8174	1.1952	2.0444
BROX	3.1069	2.6247	3.6692	4.5426	2.7607	2.5259	3.525	3.9775	3.6972	5.3374	4.455	4.3323	4.2667	4.3341	2.5316	4.018	3.5655	3.4891	2.8431	4.1353	3.3338	2.362	3.9695	2.4583	3.1718
BRPF1	2.8598	3.3887	2.9075	2.7791	2.3458	2.2644	2.2893	2.5248	2.7294	2.8742	2.7392	3.0957	2.8894	3.1697	2.839	2.8664	3.2574	3.466	2.8372	3.1859	2.5287	2.9294	2.8353	2.6422	3.4851
BRPF3	3.4109	3.3138	4.2335	4.01	2.6911	3.675	3.1084	3.6223	3.1498	3.5669	4.1541	3.8025	3.4356	3.5944	3.0029	4.452	4.4514	3.4592	3.4609	3.9392	2.9654	3.69	4.0576	3.2272	3.6923
BRS3	0	0	0	0	0.082	0	0.0218	0.0548	0	0	0.0638	0	0	0	0	0	0	0	0	0.0161	0	0	0	0	0
BRSK1	0.7294	0.9194	0.6842	0.6898	0.8513	1.0255	0.6049	0.7213	0.6875	0.2255	0.3908	0.3457	0.3993	0.5635	0.9951	0.7358	0.5642	1.6624	1.4664	0.7055	1.0469	1.4602	0.7105	0.8885	1.4663
BRSK2	0.5804	0.0164	1.3341	2.628	0.1979	1.8473	1.0128	1.7193	1.0909	0.8457	0.4751	0.3515	0.0487	0.2656	0.4973	0.8101	0.0712	1.177	0.537	0.4269	0.3363	0.6011	0.5288	0.2717	2.1866
BRWD1	1.4271	0.8324	1.7861	1.9241	1.6802	1.6832	1.9695	1.7682	2.0271	1.8737	2.5479	2.328	2.3621	2.1529	1.507	1.0851	2.278	2.199	1.2575	1.9509	1.8298	1.2013	1.5756	0.9247	1.6264
BRWD3	1.4798	1.5361	1.38	1.6445	1.8096	1.7363	1.8695	1.6556	1.7617	1.6952	2.5493	1.9198	1.6184	2.1953	1.2409	2.2105	2.337	1.7043	1.1158	1.9753	1.5291	1.1115	1.9089	0.8856	2.4692
BSCL2	3.5412	5.1579	4.798	3.8839	4.0271	5.3704	4.4821	4.4947	4.5724	4.1337	4.181	4.7981	4.4212	5.1745	4.7971	4.7622	5.7621	4.1642	5.3621	5.4302	4.6214	4.7915	5.1875	4.8449	4.53
BSDC1	3.9781	4.0475	4.3092	4.2057	3.6789	4.4209	3.7914	3.9903	3.7971	3.8883	3.4746	4.2891	4.258	4.4279	4.6613	3.7984	4.4089	4.153	4.1855	4.3735	3.9749	4.2122	3.6382	3.8567	4.0914
BSG	8.0231	7.9401	6.943	8.4519	7.801	8.1869	7.3547	7.7802	7.5383	9.1909	8.0564	7.7799	7.7672	8.1646	8.3243	7.0043	8.0865	8.0601	8.3816	8.5659	7.752	7.6686	7.3961	8.4536	8.3345
BSN	0.0771	0.1178	0.0653	0.0266	0.1129	0.0694	0.1375	0.1724	0.1176	0.0276	0.1607	0.0881	0.0421	0.073	0.1433	0.0911	0.1569	1.4634	0.4551	0.1003	0.168	0.386	0.0992	0.0273	0.5137
BSND	0	0	0	0.0405	0	0	0	0.0112	0.0059	0	0.0513	0	0	0.0168	0	0	0	0	0.0489	0	0	0	0	0	0
BSPH1	0	0	0	0	0	0	0.0767	0	0.0722	0	0.0321	0	0.0854	0	0	0	0	0	0	0	0	0	0	0	0
BSPRY	3.7078	3.9595	3.6118	3.2125	2.9022	3.5734	2.3937	2.811	2.9908	3.2162	2.5795	3.7143	3.6917	4.1004	2.7688	3.1227	3.7584	4.4422	2.4182	2.9736	2.4282	2.9336	3.5738	3.6119	2.4487
BST1	2.5669	1.5827	3.9342	1.0846	1.668	2.739	3.5155	2.0515	3.8179	2.1093	1.3266	2.04	1.4901	1.2755	3.6739	1.5326	1.5351	1.8534	2.6204	2.2428	3.1042	2.7249	1.7486	1.8716	2.5103
BST2	8.2528	8.1833	5.3346	6.5311	9.0481	7.4459	7.5916	5.8994	8.3391	5.8108	7.4027	6.8939	7.6747	6.7929	7.3257	7.1066	8.0602	6.3879	7.0971	7.2724	6.9632	7.7949	8.0886	8.0927	6.761
BSX	0	0	0	0	0	0.0291	0	0	0	0	0	0	0.0119	0	0	0	0.0019	0	0	0	0	0	0	0	0
BTAF1	2.2779	1.9656	2.6128	2.4872	2.2832	2.4594	2.6954	2.5143	2.9821	2.5306	3.1582	3.5199	3.2156	2.7963	1.8668	2.3521	2.4479	2.1221	1.6575	3.1261	2.3973	1.9633	2.8396	1.1433	2.2585
BTBD1	4.1624	4.0512	4.8757	4.6117	4.6616	4.3909	4.7669	4.3137	4.9966	4.6779	4.6332	5.0956	4.3754	5.0363	4.1763	5.176	4.0743	4.5366	3.8166	5.1525	4.5252	3.5503	4.3978	4.3127	4.1812
BTBD10	3.0016	2.836	3.3648	3.7507	3.7096	3.4689	3.2483	3.4415	3.6613	3.9672	3.9927	3.4714	3.4432	3.1352	2.5685	3.1163	3.2849	3.8107	2.7164	3.6368	2.6196	2.503	3.3449	2.5937	2.809
BTBD11	0.3921	0.1537	0.2061	0.1215	1.2768	0.1524	1.0894	0.2281	0.4664	0.2537	0.1635	0.7317	0.1957	0.4595	0.5923	0.2962	0.103	0.2232	0.4922	0.3174	1.4012	0.3783	0.4378	0.5759	0.581
BTBD16	0.1734	0.9791	0.9358	0.4631	0.0991	0.9864	0.6486	0.4249	0.2737	1.3869	0.1554	0.1623	0.1885	0.1519	0.0431	0.6126	0.0512	0.3308	0.5585	0.2395	0.5103	0.1042	0.2456	0.4578	0.3838
BTBD17	0	0	0.0594	0.0166	0.0703	0	0.2295	0.0091	0.0443	0	0	0.0661	0.0101	0.0273	0.0782	0.129	0	0.023	0.226	0.0335	0.0435	0.0723	0.0403	0	0.2068
BTBD18	0.0346	0.0192	0.1461	0.2115	0.0782	0.2008	0.2185	0.2597	0.1661	0.0551	0.1309	0.0663	0.0459	0.0642	0.3039	0.0576	0.0576	0.0883	0.2426	0.1429	0.2876	0.1952	0.1274	0.03	0.2239
BTBD19	1.2641	0.564	1.2876	0.7934	0.987	1.8868	0.7655	0.7118	1.0649	0.6353	0.9668	0.3049	0.5832	0.7955	0.8556	0.6165	0.6058	1.4106	1.1514	1.4094	1.2214	1.0027	0.9454	0.7589	2.1036
BTBD2	5.1548	6.0091	5.0125	5.7104	4.946	5.761	4.9556	5.087	4.8058	4.5775	5.332	5.5916	5.2934	5.8559	5.9573	5.3614	6.4928	5.358	5.6861	5.7479	5.3618	5.5514	5.1365	5.2756	5.7809
BTBD3	2.6916	2.0184	3.5533	4.4138	2.8337	3.7458	3.8471	3.8404	3.4848	4.3916	2.9813	3.6038	3.5051	4.4805	2.7687	3.5741	3.7362	2.8362	3.2521	4.4352	2.966	2.8586	2.8772	1.8088	2.7898
BTBD6	4.7485	4.2176	4.3748	4.6409	3.6957	5.2957	4.027	4.5257	4.646	4.2358	5.0566	4.6302	4.4951	4.91	4.5625	4.7049	5.0564	5.4304	4.5956	4.8728	4.2027	4.5949	4.7947	4.654	4.938
BTBD7	1.858	2.2465	1.9662	2.1892	1.8423	2.3606	2.7941	2.532	2.6408	2.4348	3.0351	2.6041	2.4116	2.726	1.9435	2.1887	1.9383	2.2356	2.2221	2.317	2.2565	2.0105	2.182	1.5367	2.5515
BTBD8	0.2743	0.1184	0.555	0.7212	0.1674	0.4132	0.5811	0.5894	0.7813	0.2559	0.8821	0.4585	0.4433	0.6502	0.1096	0.3222	0.4516	0.8988	0.3474	0.8212	0.5049	0.2536	0.4947	0.1442	0.5295
BTBD9	1.6277	1.8828	2.1885	2.2708	1.357	1.6333	1.5998	1.8764	1.8841	1.9032	2.2607	1.878	1.9657	1.9097	1.969	1.9003	2.4955	1.722	2.02	1.9346	1.7495	2.0029	1.9559	1.3811	2.1821
BTC	0.8219	0.3848	0.6401	0.8087	2.2082	1.2366	1.5884	1.7845	1.678	1.9835	1.7518	1.7541	1.2563	1.5216	0.7883	1.7482	0.6507	2.2181	1.9765	2.1391	1.3219	2.4494	1.3493	0.8852	1.3562
BTD	3.0127	3.5877	3.015	2.7636	2.7846	2.6065	3.2612	3.0756	2.9977	3.2191	3.4154	2.8444	3.7258	3.995	3.0593	2.9271	3.3105	2.6494	3.0378	3.3073	3.0272	3.1153	2.3445	2.5078	3.0932
BTF3	6.9983	8.1871	7.8736	7.5511	7.679	7.8365	7.8577	7.7906	7.9458	7.6251	8.259	8.621	8.4612	7.5034	7.7665	7.0587	8.038	7.1999	7.2392	6.7879	8.048	7.3555	6.9807	7.8392	7.2148
BTF3L4	2.6104	2.8788	3.2211	2.5624	3.7862	2.9957	3.4665	3.5415	3.5806	2.8167	3.3878	2.9296	2.8444	3.1025	2.5056	2.6596	3.4069	2.872	2.551	3.2573	3.0761	2.6549	2.7671	2.2105	2.7346
BTG1	4.4305	4.7675	4.437	4.1221	4.5565	4.182	5.0017	4.2605	4.6089	4.5035	4.2099	3.9659	4.2964	4.5861	6.0773	4.7631	4.9161	4.248	4.6651	4.4666	5.2163	4.3773	3.944	3.8563	4.4269
BTG2	6.1696	5.0831	6.6321	5.0815	4.6685	6.6335	6.0591	6.03	6.5703	4.7061	5.756	5.665	5.676	5.8586	6.6794	5.7846	6.2657	6.0594	7.0144	5.713	6.0787	6.8872	5.8259	5.4938	6.0141
BTG3	4.2774	2.8215	4.6331	3.3925	4.3608	4.3438	4.3877	3.9302	5.0426	4.502	5.275	4.0867	4.0311	4.6367	3.7416	5.3179	4.1615	4.8284	3.5306	4.0135	3.563	3.7183	3.6959	3.6039	3.5519
BTG4	0	0	0	0	0.0418	0	0.0436	0	0	0	0.0073	0	0.073	0	0	0	0.0212	0	0	0.0202	0	0	0	0	0
BTK	1.2612	1.5541	1.1513	0.6017	1.7777	0.832	2.395	1.7895	2.4128	1.9315	1.0244	1.0348	1.2783	1.4069	3.8437	1.64	1.6497	1.5207	1.5298	1.8557	2.6286	1.4524	1.7469	1.2928	1.296
BTLA	0.2229	0.3659	0.3969	0.0563	0.7268	0.0841	0.881	0.2071	0.4175	0.2186	0.1822	0.2035	0.591	0.4602	2.1901	0.7697	0.4021	0.2868	0.4198	0.4722	1.4667	0.2086	0.4452	0.0925	0.3303
BTN1A1	0.0095	0.0154	0.0169	0.1025	0.9755	0.0213	0.0513	0.3506	0.0617	0.0631	0.0358	0.5214	0.2159	0.0617	0.6444	0.0701	0.0588	0.0592	0.0812	2.1973	0.1443	0.066	1.7383	0.167	0.2411
BTN2A1	2.8326	2.7742	2.3306	3.2328	2.7425	2.8742	2.2511	2.7523	2.6419	2.9012	3.2243	3.3578	3.2513	2.4506	2.7254	2.9979	3.0362	2.7998	2.354	3.4775	2.4314	2.8969	3.0287	2.2468	2.5655
BTN2A2	1.9697	1.6428	0.4421	1.0708	2.0302	1.5281	1.4261	1.4244	1.7292	0.9161	1.5483	1.463	1.4765	0.9593	2.0079	1.632	1.4846	1.1745	1.4169	1.9425	1.402	1.4059	1.9236	0.8337	0.8871
BTN2A3P	0.6064	0.4422	0.2745	1.0612	0.4937	0.7181	0.552	0.4515	0.8353	0.5856	0.5569	1.1457	1.2211	0.6689	0.7122	0.6714	0.9252	0.7019	0.453	1.2982	0.5643	0.4659	1.1253	0.3717	0.7612
BTN3A1	4.4754	3.3181	2.2614	3.0636	4.245	3.7286	3.6369	3.1074	4.1433	2.6515	4.0478	4.7375	4.543	2.8666	3.4433	4.265	3.5172	3.0184	2.876	4.6639	3.7776	3.1373	4.0491	3.697	3.0414
BTN3A2	4.5482	3.9715	3.4113	3.939	4.7583	4.4514	4.1603	3.8204	4.1045	3.2834	4.0596	4.6824	4.4833	3.2907	4.6779	5.1334	3.3786	3.2712	3.5696	4.8292	3.576	3.5445	4.5212	4.1039	3.8731
BTN3A3	3.9734	2.9471	2.5097	1.7272	4.7326	3.8059	4.479	3.2814	3.8404	2.8029	3.6134	3.9957	3.2141	2.8839	4.2223	4.3731	3.701	3.032	3.5944	4.6755	4.3763	3.4853	4.1744	2.6788	3.4872
BTNL2	0	0	0.0209	0	0	0	0.0242	0	0.0092	0.0007	0.0348	0.0454	0.0025	0	0.0396	0	0	0	0.0373	0	0.0212	0	0	0.0172	0.0656
BTNL3	0.0213	0.2995	0.091	2.1871	0	0.4756	2.2242	0.0208	0.1636	0.3635	0.1622	2.5332	2.3382	0.7216	3.947	0.0838	0.5406	1.1219	0.4566	0.0625	3.4241	0.8453	2.4776	2.4933	0.0164
BTNL8	0.1303	0.9087	5.0963	2.706	0.0723	1.3207	3.353	1.959	0.3535	0.4532	0.0858	3.2226	3.015	0.6377	4.5475	3.5489	2.606	1.3134	2.3477	0.2502	3.5071	2.7612	3.1215	2.657	0.2568
BTNL9	0.9134	0.6503	1.6656	2.5681	0.9686	0.908	0.7318	0.9409	0.9001	0.6999	0.168	1.2498	1.7966	0.634	2.0515	0.952	0.3675	1.7215	1.2005	2.2212	1.0885	1.0026	1.4203	0.3847	3.0475
BTRC	1.7575	1.9897	2.2701	2.1973	1.9452	2.2453	2.3907	2.5566	2.4832	2.2573	2.7276	2.4642	2.4545	2.2164	1.7523	1.9054	2.0869	2.4042	1.7429	1.8368	2.1333	2.2908	2.1482	1.4238	2.1078
BUB1	3.1018	2.9294	3.2124	3.5431	3.1033	2.1459	2.3383	2.8206	3.7579	3.878	2.9569	3.513	3.824	3.4064	2.0601	2.8812	3.6492	3.8222	1.5621	4.1775	1.5245	0.7348	3.3591	3.3837	2.8616
BUB1B	2.8327	2.8546	3.1976	2.9326	2.7841	2.2611	1.9447	2.2927	3.0732	3.1675	1.6997	3.0892	3.8019	3.3488	2.2422	2.2284	3.5334	3.284	1.2187	3.2349	1.188	0.6164	2.5461	2.6524	2.2496
BUB3	4.5926	4.9028	4.7182	5.0061	4.969	4.5588	4.3751	4.9167	5.1753	5.074	4.9437	5.6426	5.8861	5.0776	4.9677	4.3196	5.5342	5.885	4.9021	5.7256	4.3271	3.9275	5.4366	4.7517	4.5472
BUD13	2.941	3.3659	3.1992	3.7717	2.9613	2.7813	2.745	2.8571	2.8085	3.3431	2.2075	3.3274	3.0525	3.3764	3.2759	3.1126	4.1136	3.2919	2.6258	3.5514	2.8496	2.5051	3.6921	2.9599	2.7919
BUD31	5.1443	6.4456	6.1601	5.734	5.6082	6.48	5.7012	6.4643	5.407	5.7323	5.1488	5.3988	5.3027	5.5019	5.7107	6.7689	5.2831	5.5256	5.2957	5.3778	5.3379	6.0912	5.8828	6.1461	5.3783
BVES	0.5262	0.3138	0.6609	0.4664	2.0076	0.964	2.1595	2.5146	1.7372	0.562	0.3445	0.2965	0.3246	0.4783	0.3291	0.3303	0.521	2.0203	2.2236	0.5658	1.1376	3.0729	1.2261	0.4209	1.9863
BYSL	3.4324	3.6399	3.4386	3.5959	2.7597	3.1553	2.6013	3.6668	3.5231	3.4782	3.9643	3.7359	3.7407	3.8101	3.3052	3.4993	4.2592	3.9688	3.5485	3.7505	2.7814	2.6795	3.6438	3.4763	3.4674
BZRAP1	0.1812	0.178	0.1502	0.9424	0.3189	0.411	0.2412	0.3897	0.4323	0.6194	0.1114	0.9201	1.1159	0.3615	0.4236	1.5652	0.6788	0.5962	0.8689	0.7696	0.6404	1.0281	0.7699	0.8522	0.8513
BZW1	4.1583	3.9734	4.514	4.4998	5.112	4.3218	4.8845	4.4795	4.7611	5.1032	5.1068	4.679	4.6483	4.9148	3.8928	4.1658	5.0146	4.5119	3.4949	4.1551	4.0982	3.3269	3.8925	4.7091	3.9495
BZW2	4.6522	4.9297	5.245	5.578	4.0142	4.7978	4.4179	4.595	4.5499	5.7365	4.7994	5.2401	5.3811	5.2275	4.42	4.3474	5.5584	5.2085	4.0985	5.6341	3.7342	2.9737	5.7394	5.2725	4.3072
C10orf10	6.6188	3.9687	6.3451	5.856	5.7793	5.9265	5.4528	6.8235	4.9611	4.5106	6.376	3.1599	5.2665	4.543	5.5669	5.7835	5.4629	5.3575	6.654	5.2922	7.5314	7.0608	5.2283	5.5237	7.1122
C10orf105	0.0631	0	0.0607	0.0723	0.0681	0.0188	0.2285	0.0766	0.0933	0.0917	0.0424	0.0203	0.0387	0.0408	0.2522	0.0745	0.1033	0.0539	0.2695	0.0909	0.2144	0.1353	0.0452	0.0118	0.295
C10orf107	0.1591	0	0.4124	0.0223	0.1021	0.408	1.0259	0.3311	0.8422	0.3847	0.2001	0.1926	0.1517	0.1238	0.2089	0.392	0.0566	0.7488	0.1214	0.3979	0.6207	1.2907	0.1809	0.3276	0.143
C10orf11	1.7109	3.3903	2.8331	2.3388	2.0907	2.2784	2.7759	2.6957	2.6279	2.0425	4.1206	0.654	1.0382	1.0297	2.5155	3.5075	3.4031	1.7832	2.3595	3.7722	2.7496	2.787	1.618	1.2263	2.5093
C10orf111	0.2298	0.4807	0.2826	0.4518	0.144	0.3264	0.1623	0.1736	0.3049	0.2018	0.1786	0.306	0.36	0.4355	0.405	0.4088	0.2881	0.4417	0.3558	0.3795	0.225	0.2288	0.5647	0.163	0.375
C10orf112	0.2282	0	0.1785	2.2588	0	0.0544	3.4944	0.5739	0.1716	0.0454	0.1819	3.0048	0.0149	0.0507	2.9864	0	0.0424	1.0448	0.2296	0.1329	3.6432	0.7488	1.0956	0.6355	0.4466
C10orf113	0	0	0	0	0.1006	0.1288	0.0379	0	0	0.0104	0.1845	0	0.1284	0	0	0	0	0	0	0	0	0.0887	0.1551	0	0
C10orf118	2.1926	1.2595	1.9892	2.712	1.7116	2.3246	2.6764	2.659	2.4804	3.0493	2.9264	3.1333	2.9244	3.0722	1.5946	1.8477	1.7417	2.6425	1.262	2.5625	2.4046	1.7545	2.1022	1.8248	1.5083
C10orf12	2.0654	1.8155	2.8468	2.9789	2.347	2.4688	2.2172	2.563	2.4709	2.5697	2.7019	3.163	3.2141	2.8601	1.9278	2.7424	2.3743	2.3374	1.3751	3.1158	2.3136	1.8924	2.4118	2.601	1.9142
C10orf120	0	0	0	0	0	0	0.0255	0.0144	0.0062	0	0.0164	0	0.0338	0	0	0	0	0.0209	0	0.1329	0	0	0	0	0.3421
C10orf128	0.6356	0.7043	0.3495	0.2295	0.5963	0.1856	1.1067	0.8728	1.5465	0.5499	0.5359	0.4996	0.6596	0.6832	1.5765	0.7737	0.6018	0.6664	1.0426	0.7866	1.363	0.9514	0.8072	0.285	1.3113
C10orf129	0	0	0.0247	0	0.0069	0.0148	0.0956	0.0059	0.0284	0.0095	0.0266	0.0019	0.0266	0.0039	0.0919	0.0188	0.0591	0.0263	0.0191	0	0.0393	0.0411	0	0	0.083
C10orf131	0.1532	0.1021	0.3157	0.1576	0.4398	0.3167	0.0652	0.2876	0.1653	0.1674	0.0539	0.0621	0.1465	0.1937	0.0834	0.1744	0.3205	0.2858	0.0941	0.1772	0.2683	0.6101	0.2623	0.0839	0.2789
C10orf137	1.0554	1.2943	1.6457	1.5847	1.2418	1.4048	1.3839	1.3896	1.6345	1.4859	2.051	1.7601	2.1933	1.7619	1.2647	1.433	1.8991	2.0787	1.2272	1.6956	1.4017	1.2517	1.8151	0.6912	1.3274
C10orf2	2.1855	2.182	2.9233	2.6618	1.902	2.0678	1.5699	2.7714	2.1987	2.2854	2.3731	2.7806	2.9002	2.7087	1.9791	2.0438	3.0018	2.026	1.6813	2.1851	1.8711	2.4093	2.9686	2.1189	2.4945
C10orf25	0.7839	0.3284	1.2185	1.1303	1.0047	1.2245	1.1033	1.2269	1.0518	0.6779	1.4074	0.305	0.6605	0.8297	0.7717	1.0702	1.4979	0.6529	1.0539	1.0203	0.8577	1.2169	0.6806	0.4667	0.9997
C10orf32	2.0863	2.4621	3.3204	2.8482	3.6718	3.5282	3.8502	3.2464	3.2431	2.6946	1.9436	3.5109	3.0868	3.3235	2.8687	2.4612	3.1881	3.1185	2.7939	2.8566	3.578	3.6292	2.8185	3.0907	3.1346
C10orf35	2.264	2.6976	2.896	2.7628	2.3248	2.303	1.0946	2.3848	2.4135	1.3836	2.0512	2.1728	2.3666	2.8377	1.3254	2.4138	0.3704	3.6407	2.4827	2.5124	1.3099	2.7576	1.279	2.0353	1.3088
C10orf40	0.003	0	0	0.0212	0.0026	0	0.0294	0	0.0176	0	0.0132	0	0.0218	0	0	0	0.0052	0.0025	0	0	0.0027	0	0	0.0063	0
C10orf53	0	0	0	0	0	0	0	0	0	0	0	0	0	0	0	0	0.0161	0.0075	0	0	0	0	0	0	0
C10orf54	4.5284	3.1328	3.7786	3.5893	3.6426	3.5226	4.7835	4.6064	4.595	3.7524	3.7314	3.1693	4.2935	3.4816	4.6794	4.1509	3.4258	3.9022	4.6517	3.8651	4.8621	4.4285	3.2961	3.891	4.4836
C10orf55	4.4512	2.2782	2.3464	1.5869	1.6868	2.5228	1.8942	2.0518	3.0552	3.0771	2.4199	2.1788	2.2185	2.4896	1.6242	1.7181	1.4223	3.0874	1.7833	2.6969	1.5869	1.456	2.5035	2.9704	2.275
C10orf62	0	0.1257	0.0394	0	0.0657	0.0083	0.0219	0.0245	0	0	0.0348	0	0	0	0	0.0884	0	0.0179	0	0	0	0	0	0	0.0365
C10orf67	0.0683	0	0.2606	0	0.0081	0.0921	0.0367	0.0359	0.0091	0.0045	0.0352	0.0085	0.0417	0	0.0915	0.277	0	0.0076	0.0037	0.0078	0.0569	0	0.0533	0.0585	0.1053
C10orf68	0.0284	0.1574	0.1587	0.3202	0.1594	0.2206	0.0971	0.1264	0.0643	0.1006	0.0937	0.0262	0.381	0.1106	0.1218	0.2556	0.1405	0.0534	0.2125	0.2954	0.1986	0.1096	0.1399	0.0432	0.2109
C10orf71	0	0	0.0141	0	0	0.0039	0.0257	0.0029	0.003	0.0148	0.0033	0	0.0126	0.0043	0.0076	0.0071	0.0091	0.0126	0.0322	0	0.0073	0.0076	0	0.0055	0
C10orf76	3.0729	2.955	3.6284	3.2333	2.8323	3.0761	3.452	3.5031	3.3425	3.0115	3.1929	3.6456	3.3744	3.3107	3.0857	2.677	3.4634	3.4262	2.8425	2.8678	3.3061	3.3649	3.396	2.8001	3.0442
C10orf82	0	0	0.3134	0	0.0356	0	0.327	0.2085	0.1124	0.0112	0.1086	0.0216	0.096	0	0.1012	0	0.0206	0.4787	0.1552	0.0293	0.4005	0.116	0.2033	0	0.0198
C10orf88	1.4082	1.3633	2.0984	1.5542	1.8577	2.0964	1.5587	1.7311	2.0495	1.3569	1.8198	1.8185	1.2085	1.7254	1.1975	1.6826	1.6581	2.7582	1.5118	1.8962	1.458	1.3999	1.9435	1.1491	1.5524
C10orf90	0.0201	0	0.0032	0	0	0	0.0379	0	0.0452	0	0.0049	0	0.0114	0.005	0	0.0124	0	0	0.0148	0.0019	0.0146	0	0.0058	0.0039	0.0099
C10orf91	0.1217	0.6394	1.7012	0.9446	0.3121	1.1043	0.0562	0.1439	0.0988	0.8673	2.583	0.7625	0.2531	1.1933	0.4776	0.0988	0.0473	0.2265	0.7038	0.0456	0.3555	0.0534	1.8113	1.7022	1.032
C10orf95	0.9944	1.4587	1.1186	1.9363	1.0691	2.7076	0.6514	1.6601	1.532	1.7982	1.5471	2.4387	2.0399	2.3588	2.3624	1.4014	2.0287	2.7613	1.1464	1.5577	1.5726	1.1521	2.187	2.4153	1.2593
C10orf99	0	0.2169	0.0296	2.2884	0.1374	0.073	0.2147	0	0	0.0313	0.0159	0.6777	0.0101	0.0548	0.2247	0	0	5.0837	0	0	4.9799	0.0477	0.1805	5.9212	0
C11orf1	2.3067	3.0262	4.0482	4.9889	3.3675	2.9695	3.4135	3.1967	3.0678	3.9607	2.6451	3.5926	3.1541	3.2025	3.1329	2.7938	4.0154	1.6715	2.9476	2.9077	3.9733	2.8433	3.4808	3.0301	2.2523
C11orf16	0.0228	0.0735	0.088	0.0129	0.0432	0.2304	0.0359	0.0329	0.0239	0.032	0.08	0.053	0.0225	0.0432	0.002	0.114	0.0223	0.0341	0.0516	0.024	0.0238	0.1054	0.0737	0.0219	0.0831
C11orf21	0.0643	0.5181	0.1635	0.0546	0.1213	0.0946	0.125	0.1657	0.8245	0.1747	0.0229	0.0222	0.2031	0.3936	1.1385	0.5419	0.3535	0.0948	0.3045	0.3355	0.226	0.3327	0.3656	0.0384	0.4726
C11orf24	5.5477	4.5403	4.8533	5.0552	4.5824	5.5478	5.0697	4.862	4.7327	5.3849	4.7135	4.5363	4.878	5.1938	5.06	5.607	4.8296	5.2095	5.7583	5.5865	5.1799	5.4947	4.7945	5.577	5.2965
C11orf30	1.5624	1.3449	1.5616	1.8488	1.5748	1.7234	2.1377	1.8078	1.969	2.251	2.2113	2.1597	2.0872	2.0781	1.4306	1.5093	2.1223	2.0062	2.0176	2.2292	1.7215	1.6907	1.718	0.9398	1.8829
C11orf31	4.7769	6.1071	5.5608	5.362	5.0551	5.7882	4.8223	5.1482	4.9303	5.2225	5.4361	5.1526	4.4075	4.5697	5.7192	5.4989	6.316	4.6801	5.3096	5.3749	4.8059	5.0333	5.5996	5.7322	4.9194
C11orf34	0.0294	0	0.0134	0.0382	0.0128	0.0114	0.0759	0.1072	0.0435	0.044	0.0558	0.0267	0	0.0473	0.0431	0.0403	0.025	0.0121	0.0185	0.0603	0.206	0.0215	0.0172	0.0158	0.1263
C11orf35	1.1528	2.3692	1.6161	2.3465	0.8345	1.7015	0.5945	0.5461	0.7856	1.1006	1.6322	1.69	1.6145	2.3041	0.8936	1.6187	2.2218	1.3204	0.9692	2.0654	1.0885	0.9217	1.7906	1.3592	1.1069
C11orf40	0	0	0	0	0	0	0.0403	0	0.0089	0	0.0126	0	0.085	0	0	0	0	0	0	0	0	0	0	0	0
C11orf42	0.0238	0	0.3651	0.4369	0.1486	0.2275	0.1711	0.0671	0.1519	0.0233	0.1237	0.316	0.3481	0.0929	0.175	0.2416	0.063	0.3445	0.0877	0.3024	0.1152	0.0505	0.3086	0.0539	0.2193
C11orf45	0.3379	2.0984	0.8867	0.8766	0.3701	0.3089	0.6209	0.3752	0.6974	0.904	0.1022	0.6349	0.3155	0.961	0.512	1.0459	1.2113	1.7915	0.363	0.6563	0.642	0.6321	0.4714	0.3624	0.8066
C11orf48	4.3939	4.9124	5.0764	4.8557	5.0646	5.4411	4.0749	4.38	4.1075	4.5058	4.3967	4.5189	4.3701	4.4406	5.3797	4.3375	5.4384	3.5204	4.1991	4.4121	4.0695	4.5275	4.882	5.6748	4.1373
C11orf49	3.2787	4.4998	3.9042	4.2297	3.2301	4.3087	3.4549	3.7005	3.1232	4.2515	2.3971	4.6965	4.5025	4.3236	3.3925	3.5227	4.252	3.9574	3.6143	4.1506	3.9449	3.3823	2.9155	3.4329	3.4852
C11orf52	2.5601	3.8138	2.7233	2.6651	1.5815	2.8816	1.4476	2.6794	1.572	1.5254	2.5603	2.5558	2.2258	3.0238	1.5168	2.5046	2.456	2.2281	2.2821	2.5776	2.6661	2.206	2.3517	2.306	1.9103
C11orf53	0.5053	1.0657	2.7856	2.8406	0.1405	1.3538	0.4159	3.0394	0.9015	0.8903	3.1008	0.093	1.3752	1.1162	0.998	2.4926	2.546	0.2081	1.5126	2.2421	0.6591	1.1532	0.901	0.6884	0.4149
C11orf54	1.9493	2.905	3.3281	3.4322	2.1789	2.6908	3.6535	2.5297	2.8821	3.1865	3.3482	3.0926	3.3893	3.857	2.6294	2.449	3.6175	2.6823	2.3023	2.9051	3.055	2.0123	2.8685	1.6095	1.8268
C11orf57	2.2641	2.7502	2.5565	3.1747	2.5751	2.7808	2.5296	2.5384	2.3592	2.8632	2.0744	2.9541	2.9516	3.2532	2.6154	2.2178	3.5019	2.34	2.1464	2.868	2.7415	2.2779	2.725	2.3924	2.4233
C11orf58	4.3356	4.5075	4.4547	5.0034	5.3054	4.7789	5.0625	5.1122	5.021	5.0661	5.0964	4.9206	4.7733	4.6889	4.6106	4.2953	5.6724	4.6893	4.2612	4.6963	4.7238	4.4209	4.5871	4.2448	4.2519
C11orf63	0.5148	0.2319	0.4271	0.8522	0.7721	1.0511	1.0989	1.1325	0.8597	0.5109	0.3471	0.1941	0.3801	0.6395	0.7796	1.0997	0.4221	0.8997	0.9707	0.8425	0.9603	0.9663	0.6032	0.2058	1.4282
C11orf65	0.1363	0.1996	0.355	0.4688	0.4387	0.3736	0.4785	0.3861	0.388	0.3762	0.4259	0.3586	0.4658	0.2601	0.3335	0.2145	0.3913	0.1893	0.1667	0.3538	0.3989	0.1431	0.1924	0.0594	0.1951
C11orf68	4.4781	4.772	4.3059	4.9342	4.1677	5.3063	4.6081	4.6077	4.4305	4.0961	3.9627	4.6647	4.5152	4.776	5.5937	5.1975	5.0182	4.9834	5.4851	4.8545	5.2714	5.8457	4.977	4.995	5.1417
C11orf70	0.3361	0.2074	0.4402	0.3186	0.354	1.5888	0.9562	0.8016	0.9252	0.1554	0.4427	0.069	0.329	0.2616	0.4201	1.0055	0.1201	1.557	0.5474	0.3935	0.3298	0.4451	0.2306	0.1758	0.6611
C11orf71	2.0959	1.8131	2.1204	2.3677	2.011	2.287	2.5579	1.7699	2.3496	1.8842	1.7165	2.72	2.1763	2.8419	2.332	2.154	3.4355	1.5813	1.9302	1.9727	2.058	1.9904	2.2407	2.0514	2.0293
C11orf72	0.0232	0	0.0209	0.0955	0	0.1021	0.0685	0.0065	0.0546	0.0121	0.0332	0.1722	0.0563	0.0953	0.0674	0.1233	0.0404	0.0189	0.0291	0.1076	0.0218	0.0668	0.2648	0.0247	0.0386
C11orf73	3.548	3.8503	3.9106	4.2592	4.3819	4.644	4.7118	4.1477	4.1842	4.3188	3.6662	4.1065	3.7159	3.1099	4.206	3.8857	4.2826	3.5195	4.2895	3.7838	4.0354	4.2495	3.9056	4.2676	3.5721
C11orf74	1.2344	1.3948	1.5036	1.2018	1.8579	2.2058	2.1983	2.0997	2.3268	1.1346	1.9108	1.7979	1.1347	1.2535	1.1632	1.4229	1.5555	1.5416	1.7381	1.6361	1.5814	2.225	1.0198	1.3051	1.6273
C11orf80	2.071	2.5498	2.3338	3.6812	2.4088	3.5008	1.9227	2.6723	2.1348	2.2108	4.2834	2.7714	1.253	2.2462	2.6202	3.7661	3.8509	3.9319	2.2351	2.639	3.0661	1.6132	2.8736	3.0587	2.207
C11orf82	1.5584	1.4598	1.9488	1.177	1.2332	1.3981	0.9607	1.4548	2.0548	1.9883	1.3304	1.6879	2.1228	2.1035	0.6968	1.7168	1.816	1.067	1.187	1.8432	0.6329	0.4395	1.8291	1.132	1.2302
C11orf83	2.5881	3.8353	3.3116	3.2214	2.985	3.3487	2.599	2.9226	2.7294	3.2593	2.8001	3.2869	3.2392	2.9547	3.8378	2.8594	3.8106	2.84	3.0275	3.4122	2.5718	3.2024	3.7889	4.3276	2.8729
C11orf84	2.0371	3.7953	2.1307	3.1748	1.7778	2.8191	1.6385	2.0165	1.8887	1.9627	1.7545	2.1734	2.1417	2.6917	2.3635	3.0422	3.2186	3.3443	2.4426	3.3552	2.0972	2.5706	3.1237	1.6625	2.626
C11orf85	0.0466	0	0.0238	0.0152	0.2416	0.027	0.0359	0.0459	0.025	0	0.0396	0.0582	0.1122	0	0.0277	0.0358	0.0052	0.0058	0	0.0059	0.0722	0.0219	0.0145	0	0
C11orf86	0.7564	0.1088	1.2433	2.2226	0.1707	0.8781	1.9137	2.2413	0.8047	1.8072	0.1601	0.5334	1.7782	1.7046	1.883	0.7173	0.0694	0.7823	0.4032	0.2051	1.2366	1.602	0.4152	0.9502	0.0383
C11orf87	0.0432	0	0.002	0.0095	0.0101	0.5244	0	0.0129	0.0433	0.052	0.0073	0.0085	0.0029	0.0116	0	0	0	0.0355	0.0372	0.0152	0.0489	0.0822	0	0.0098	0.0115
C11orf88	0.0307	0.0181	0.0129	0	0.0781	0.0917	0.0324	0.0148	0.0446	0	0.0102	0	0.0108	0	0.0223	0	0.0328	0.0179	0.022	0.0182	0.0805	0.112	0.0171	0.0646	0.0438
C11orf91	1.7058	0.2085	0.5223	0.6543	0.714	1.1345	0.3342	0.6463	0.7433	0.7453	0.282	0.1367	0.6347	0.3788	0.21	0.0252	0.1987	0.4431	0.2065	0.8221	0.2442	0.0794	0.0892	0.1414	0.8404
C11orf92	1.1108	2.1023	2.2091	2.3027	0.3886	1.8928	0.404	1.4344	0.3901	0.3976	1.5396	0.0926	1.2531	1.1337	0.7253	0.7738	2.9459	0.4708	1.478	1.1925	1.1502	1.8648	0.5183	0.5482	0.7905
C11orf93	3.1112	5.5228	4.1123	4.4256	1.5936	3.6297	1.3002	3.4758	1.6454	2.1901	2.8121	0.6096	3.0247	3.0779	1.9323	3.4654	7.3616	1.0381	3.4357	3.7294	1.8222	2.5285	1.4535	1.9614	2.17
C11orf94	0.0698	0.3782	0.0709	0.0929	0	0.1854	0.1547	0.0222	0.0071	0.0846	0.03	0.0726	0.1565	0.1086	0.3074	0.0745	0.164	0.1579	0.2834	0.1745	0.1596	0.2746	0.2285	0.1579	0.853
C11orf95	1.7095	1.2023	2.7927	3.3552	1.5965	2.4578	2.3859	2.2391	2.0293	1.545	1.4538	2.1574	1.4931	2.1011	2.3842	1.8774	2.6884	3.1114	2.7799	2.9816	2.3751	2.7492	2.9213	1.379	3.2229
C11orf96	6.6881	4.576	4.8798	4.095	5.4739	7.3879	6.7001	6.1905	7.1159	5.3021	4.176	3.7033	3.4116	4.1938	7.0107	4.9696	5.1888	7.3753	8.1054	5.9321	6.6912	7.9104	5.7941	6.2555	7.3432
C12orf10	3.8933	4.9408	4.1463	4.0237	3.7028	4.2941	3.503	3.9655	3.8221	3.3881	4.5013	4.1399	4.485	4.1996	4.4671	4.6352	4.4053	3.7032	4.4035	4.1237	4.2324	4.6193	4.0608	4.7033	4.0993
C12orf23	3.9258	4.2942	3.8212	3.1321	4.3209	4.4517	4.6121	3.7788	4.3715	4.518	5.0153	3.6932	3.9191	4.4435	3.1841	3.8028	3.3469	3.3804	3.5523	4.1898	4.1177	3.2081	3.1764	3.8305	3.513
C12orf29	2.1359	2.2147	2.5555	3.0142	3.576	2.9848	2.9724	2.8931	3.3465	3.059	2.9509	3.4864	3.5224	2.8475	2.4081	2.208	2.8569	2.8001	2.217	2.8162	2.6996	2.0488	2.9587	2.7455	2.1667
C12orf36	2.027	0.58	1.7772	1.7477	3.7999	3.1951	1.3747	0.6113	0.0324	1.2488	1.9808	1.3788	0.9283	1.5687	1.6149	1.4921	0.4804	0.4264	0.2141	0.0176	1.9806	0.2628	1.8279	3.1441	0.5866
C12orf39	0	0	0	0	0	0	0.2883	0.0906	0.2456	0	0	0	0	0.053	0.1561	0	0.0544	0.0513	0.0986	0	0.0082	0.3633	0.0858	0	1.5642
C12orf4	2.1342	1.79	2.5241	2.0339	2.8776	2.0641	2.9465	2.5622	3.0124	2.547	1.9743	2.7705	2.6249	2.6591	2.0047	2.6506	2.0162	2.43	1.8377	2.6121	2.195	1.8395	2.0746	1.8794	2.7471
C12orf40	0.0346	0.0424	0.0625	0.0911	0.0484	0.0179	0.1491	0.0584	0.0603	0.1023	0.0941	0.0303	0.0641	0.0946	0.0166	0.1734	0.0578	0.089	0.0256	0.1085	0.0634	0.0242	0.0249	0.0023	0.0541
C12orf42	0.0083	0	0.0517	0.0095	0.0036	0.0186	0.0729	0.023	0.0606	0.0176	0.0182	0	0.0253	0.0681	0.4465	0.1924	0.0289	0.0169	0.099	0.091	0.2484	0.0478	0.0081	0.0089	0.0276
C12orf43	2.8069	2.9661	2.7715	2.3579	2.847	2.9288	2.6441	3.1071	2.7431	2.1731	3.0055	2.8216	2.4128	2.6871	2.8906	2.753	2.8235	2.2002	2.7215	2.7472	2.4591	3.0121	2.6693	2.5037	2.6906
C12orf44	4.9161	5.2436	4.6617	4.5609	4.3954	4.847	3.6014	4.2053	4.4842	4.2889	4.5353	4.0382	4.116	4.5633	4.7621	5.4026	4.2788	4.5039	4.6682	4.6145	4.4269	4.3839	4.7876	4.9616	4.5987
C12orf45	3.5669	5.2887	4.4756	4.3688	4.1569	5.0522	3.5304	4.0661	3.8927	4.2277	4.2874	3.9645	4.0943	3.7566	4.7026	3.434	3.7712	3.2706	4.1652	3.7271	4.3067	3.8125	3.9611	4.5143	4.0491
C12orf49	3.4662	4.2171	4.0984	4.478	3.0394	4.0996	3.6608	4.3671	3.9659	4.936	5.256	3.8106	3.8925	4.2673	3.6404	3.6213	3.3652	3.546	3.8387	5.3785	3.6786	3.1873	4.068	3.2486	3.4803
C12orf5	1.7783	1.8946	1.9926	1.4036	2.7598	2.1243	2.3374	1.7667	2.4223	2.0872	1.4987	2.0441	2.3135	2.4079	1.7508	2.1248	1.4138	1.8108	1.2294	1.6745	2.0121	1.5097	2.0087	1.3226	2.0701
C12orf50	0	0	0.0056	0	0	0	0	0	0.0183	0	0	0	0.032	0	0	0	0	0	0	0	0.0058	0	0.006	0	0
C12orf52	4.3279	4.5642	4.2264	4.1731	3.593	4.6762	3.3644	3.8374	3.457	3.6593	4.4671	3.9341	4.1932	4.2296	4.6032	3.9399	4.3112	3.7941	4.0643	4.1014	4.0341	4.0874	4.3846	4.4551	3.9156
C12orf54	0.0559	0.0404	0.0456	0	0.0643	0.3522	0.0249	0	0.0291	0	0	0	0	0	0.0001	0.0624	0	0	0.0249	0.0203	0.1552	0.0206	0.0176	0	0.0417
C12orf55	0.053	0	0.0457	0.0132	0.21	0.2086	0.2182	0.2755	0.0883	0.0653	0.0955	0.041	0.0506	0.094	0.1773	0.0351	0.0443	0.1105	0.1931	0.1936	0.18	0.2656	0.1153	0.0026	0.1498
C12orf56	0.0083	0	0.0076	0	0	0.9401	0.0722	0.5583	0	0	0.002	0.0106	0.0042	0	0.0185	0.0174	0.0111	0.5672	0	0.2086	0.0351	0.2271	0.2597	0	0.3234
C12orf57	5.3304	6.1763	6.0681	5.5066	5.6793	5.4339	5.5283	5.7709	5.7015	5.0294	5.2934	5.0516	5.6246	5.2168	6.4466	5.7261	5.3632	5.4322	6.1112	5.6136	6.39	6.5265	4.8465	6.6763	6.0748
C12orf60	0.3493	0.5257	1.2041	0.3431	0.9452	0.2869	0.646	0.2511	0.8753	0.4881	0.8074	0.4242	0.7556	0.7383	0.2921	0.65	0.545	0.2714	0.5502	0.2621	0.2884	0.3461	0.4248	0.118	0.1174
C12orf61	0.3613	0.4364	0.2757	0.4795	0.5083	0.5073	0.3408	0.3284	0.4626	0.1257	0.6343	0.2908	0.0731	0.3588	0.27	0.7374	0.5527	0.2656	0.3096	0.4514	0.3375	0.4243	0.3879	0.2151	0.5054
C12orf63	0.022	0	0.0135	0	0.1332	0.036	0.1279	0.0755	0.1448	0.0198	0.0308	0.0638	0.0346	0.0524	0	0.085	0.0259	0.0596	0.0733	0.0693	0.0998	0.0638	0.039	0.0159	0.0613
C12orf65	2.0369	2.372	2.3329	2.0646	2.257	2.5594	2.32	2.1448	2.234	2.3104	2.3064	2.5496	2.4021	2.3893	2.6661	2.2948	2.6648	2.2256	2.0223	2.0843	2.4463	2.4749	2.3967	2.3228	1.8947
C12orf66	1.5215	1.6361	2.015	1.8377	1.2301	1.4253	2.1153	1.6518	2.3124	1.665	2.2922	2.2914	2.1498	2.1298	1.7152	2.7843	1.9385	1.5349	1.6958	2.2695	1.727	0.996	1.8905	1.2484	1.6922
C12orf68	0.8009	0.353	0.3791	0.2272	0.7371	0.7049	0.5029	0.7544	0.5567	0.4556	0.3459	0.1434	0.2559	0.3449	0.9723	0.5101	0.2536	0.9247	1.4765	0.7141	0.9373	1.1442	0.5382	0.7964	1.334
C12orf71	0	0	0.038	0.0849	0	0.0212	0.0281	0.0195	0.0246	0	0.0141	0.8039	0.0461	0	0.0412	0.058	0.0088	0	0.0352	0.0235	0.0398	0	0	0.0883	0.0468
C12orf73	1.1565	2.1227	2.1373	2.2733	2.2408	2.3977	1.5997	1.5991	1.8858	1.7634	2.3576	2.1528	1.9603	1.832	1.743	1.6855	2.1689	1.4968	1.2431	1.7151	1.9085	1.4272	2.0038	1.8194	1.6308
C12orf74	0.2684	0.2501	0.2837	0.168	0.4282	0.207	0.1791	0.091	0.0035	0	0.36	0.3507	0.1059	0.0868	0.1989	0.3761	0.3175	0.2472	0.057	0.0293	0.2879	0.1826	0.0819	0.0602	0.0755
C12orf75	6.27	9.1782	7.7763	5.9074	7.9378	7.5481	4.7332	5.8639	4.6004	5.5498	5.8304	4.3345	5.0466	5.7939	4.6584	6.032	7.7554	6.1941	5.0848	4.9327	5.6189	4.2492	5.9253	5.6869	4.4621
C12orf76	0.5832	0.9258	0.7963	0.7232	1.0533	1.0739	0.8645	0.4634	0.8474	0.5206	0.81	0.9923	1.2023	0.8906	0.767	0.7894	0.6861	0.5544	0.6601	0.7334	0.7678	0.7627	0.7329	0.5726	0.6971
C12orf77	0	0	0.0082	0.0185	0	0	0.0359	0.0099	0.0321	0	0	0.0428	0.0035	0.0152	0.0933	0	0	0	0	0.0298	0.0952	0	0	0	0.0596
C13orf35	0	0	0.0274	0.0425	0	0.0559	0.0242	0.0052	0	0	0.0078	0	0.0164	0.0119	0	0.0168	0	0	0	0.0202	0	0	0.0118	0	0.0503
C14orf1	4.5624	6.1635	4.562	5.6715	4.6933	5.5479	4.5523	4.2548	4.6008	5.0595	4.5604	4.9013	4.5608	5.3979	4.5981	5.0153	4.9791	4.1943	4.7147	4.4242	4.7695	4.1031	5.0412	4.8577	4.8148
C14orf105	0.026	2.1832	2.5761	0	0.8711	1.7071	0.2368	0.004	0.0081	0.0068	3.113	0.0014	0.0026	0.1966	0.0025	1.6796	0.2206	0.5946	0.0686	0.0071	0.583	0.2412	0.0085	0	0.0145
C14orf119	4.2052	4.5759	4.2561	4.2613	4.6089	4.556	4.8127	3.9962	4.5462	4.4538	4.5514	4.9152	4.616	4.3184	4.7782	4.0042	4.1573	4.0361	4.1767	3.8952	4.328	4.0119	4.1527	4.6208	4.4692
C14orf132	0.8215	0.3045	1.2133	0.9819	1.232	1.4352	3.0013	2.837	1.6702	0.9299	0.4399	0.2387	0.3237	0.7453	2.0675	0.9523	1.3451	1.9185	3.2466	1.4914	2.3296	4.0551	1.7786	0.749	3.0116
C14orf142	3.0646	3.1307	3.3788	2.6477	3.4906	3.0806	3.8071	3.0582	3.6556	3.8563	3.768	3.6604	4.6396	4.0901	3.3541	2.9096	3.4208	2.9672	2.6821	2.7089	3.0166	2.7426	3.1675	2.9822	3.1051
C14orf159	2.8619	3.9235	2.4991	2.5816	2.8382	3.2332	3.4745	3.2679	3.3826	2.7056	3.9676	3.138	2.4094	3.3314	3.3086	3.0688	4.1578	2.5622	3.2624	3.1512	3.2545	3.541	2.8541	2.5332	3.2931
C14orf166	5.8834	6.0301	6.0587	6.5478	7.3656	6.5549	6.9789	6.1104	6.7829	6.5483	6.604	7.037	6.8625	6.317	6.3589	7.3707	6.351	5.6906	5.8955	5.5287	6.5423	5.9769	5.9534	6.8036	6.233
C14orf166B	0.0059	0	0.0419	0.1689	0.0142	0	0.0885	0.0193	0.0262	0.0243	0.0488	0.0109	0.0091	0.0142	0.1612	0.0498	0.0033	0.0116	0.0432	0.0049	0.0367	0.0122	0.0115	0.0186	0.1011
C14orf169	2.6647	2.8469	2.2938	2.7023	2.5731	2.9626	2.361	2.1936	2.026	2.2735	2.6196	3.0284	2.3268	2.7877	3.0372	2.8032	3.075	3.0308	2.866	2.8887	2.5454	2.7034	3.3728	1.2352	3.1292
C14orf177	0	0	0	0	0	0	0	0	0	0	0.0146	0	0.0131	0	0	0	0	0	0	0	0	0	0	0	0
C14orf178	0.2286	0.2656	0.1353	0.1459	0.0351	0.1227	0.1464	0.141	0.2038	0.3513	0.1885	0.3323	0.2818	0.3123	0.3993	0.1791	0.3125	0.2678	0.2714	0.1976	0.1508	0.2324	0.2254	0.0973	0.4212
C14orf180	0.1118	0	0	0.0777	0	0	0.032	0	0	0	0	0	0	0.0376	0.4894	0	0.1114	0.0314	0.2533	0.1367	0	0.0188	0	0	2.457
C14orf182	0.1104	0.1786	0.1759	0.194	0.1911	0.1184	0.133	0.066	0.0426	0.1019	0.0668	0.0679	0.1108	0.1535	0.4582	0.2879	0.0785	0.2406	0.1401	0.0779	0.2652	0.0149	0.2533	0.1245	0.2918
C14orf183	0	0	0	0.0566	0.1715	0.0482	0.0415	0	0.0073	0.0058	0.053	0	0.0032	0.0694	0.2933	0.0321	0	0	0.0181	0.0029	0.0573	0.0707	0.0692	0.0445	0.053
C14orf2	4.0203	5.2511	4.8874	4.9799	4.5402	4.9254	4.4526	3.7628	4.3443	4.4136	4.9906	5.1588	5.2963	4.4277	5.0736	4.1248	3.8764	4.3092	4.1494	3.785	4.9081	4.0737	4.1694	5.5118	4.3522
C14orf23	0	0	0	0	0	0	0	0	0	0	0.0206	0	0.0334	0.003	0	0.005	0	0	0	0	0	0.0108	0	0	0
C14orf28	0.7653	0.9157	0.7019	1.1738	1.5635	1.2762	1.5766	1.0553	1.3609	0.7558	1.1775	1.2772	1.0956	1.1194	1.3057	1.3993	0.9749	1.2272	1.2848	0.922	1.6	1.5741	1.1534	1.006	1.1984
C14orf37	1.6572	1.7018	1.6541	2.0916	1.9307	2.1397	2.1171	1.6187	2.0759	1.7378	1.7595	2.1173	2.0335	2.1573	1.9394	1.3744	1.8966	1.8579	1.5509	1.9477	1.9879	1.5544	1.5006	1.4077	2.083
C14orf39	0.0099	0	0.0089	0	0	0.0016	0.0307	0.0055	0.0498	0	0.0174	0.0091	0.0019	0	0.029	0	0.0782	0.0272	0.067	0.0124	0	0.023	0.0048	0	0.0062
C14orf64	0.063	0.0852	0.1282	0.025	0.4166	0.0578	0.728	0.1528	0.4417	0.053	0.1254	0.0932	0.1468	0.1409	1.1827	0.3732	0.1354	0.1541	0.2146	0.1455	0.3654	0.205	0.143	0.046	0.2091
C14orf79	1.8297	2.401	1.8974	1.8688	1.9548	2.715	1.0303	1.472	1.8031	1.193	2.4286	1.6855	1.8497	1.9484	0.9016	1.9573	2.059	2.2845	1.7601	2.182	1.2654	1.5063	2.0509	1.2174	1.8948
C14orf80	2.7072	2.7705	2.26	2.7636	2.5501	3.0322	1.093	1.6662	2.0613	1.9323	2.1832	1.446	2.0354	2.6018	2.7107	2.8865	3.2663	3.8372	2.0153	2.4046	1.7704	1.3647	2.8886	3.3647	2.7656
C14orf93	1.6505	2.6719	2.0342	2.9898	1.5268	2.0576	2.1166	2.3722	1.9952	1.9867	2.232	2.1955	2.1556	2.3038	2.6352	2.0945	3.2028	1.7992	2.2123	2.4678	2.255	1.8783	2.0315	1.378	2.3083
C15orf26	0.0718	0.0243	0.0202	0.1524	0.1372	0.0332	0.2333	0.074	0.1077	0.058	0.0426	0.0138	0.132	0.0861	0.0544	0.0355	0.9441	0.1346	0.0646	0.0846	0.0348	0.0252	0.0638	0.0318	0.2788
C15orf27	0.2044	0.2688	0.2513	0.4421	0.3193	0.3146	0.3795	0.4814	0.3364	0.2406	0.2377	0.1961	0.3674	0.3123	1.021	0.7156	0.5808	0.3516	0.284	0.503	1.1754	0.4802	0.4584	0.1662	0.5582
C15orf32	0	0	0	0	0	0	0	0	0	0	0	0	0	0	0	0	0	0	0	0	0.0216	0	0	0	0
C15orf37	0.8263	1.2055	1.0555	1.2624	0.7776	1.9589	1.0427	1.0092	1.2574	1.3025	0.7109	1.0874	1.147	1.5544	1.4011	3.1354	1.762	1.4343	1.3036	2.1056	1.2232	1.5928	1.4349	0.9441	1.3557
C15orf39	4.0491	3.6979	3.5328	3.9895	3.4901	3.5057	3.387	3.9908	3.6535	3.3475	2.8433	3.8831	3.4777	3.7909	4.1597	4.6781	4.1883	4.3307	4.1127	4.4447	3.5971	3.8115	3.7157	4.0291	4.8419
C15orf40	1.6321	2.7891	2.7832	2.2752	2.3687	2.3782	2.6224	2.3611	2.321	2.3623	2.3278	2.7657	2.1424	2.5272	2.6026	3.737	2.6959	1.9139	2.1049	2.8383	2.4521	2.3003	2.1786	2.2399	1.9225
C15orf41	1.9496	2.0839	4.5905	2.5306	2.2019	2.9869	2.4207	2.7044	2.6766	2.0511	1.9237	1.6558	2.4245	2.2617	1.5196	2.9845	2.5664	2.5355	2.359	2.6605	1.655	2.4273	1.7041	0.9127	2.5503
C15orf43	0	0	0	0	0	0.048	0.05	0	0	0	0	0	0	0	0	0	0	0	0	0	0.0201	0	0	0	0
C15orf48	7.9366	6.4026	4.9392	5.0438	9.3653	6.619	2.522	2.6155	6.6882	5.6157	4.9365	5.8795	7.1097	6.9281	5.5146	6.0789	7.1873	7.7764	4.8053	2.9568	5.4254	2.7801	5.2431	7.9912	1.5568
C15orf52	0.3882	0.2076	0.9808	2.5405	1.3577	2.6766	1.5309	1.6252	1.6098	0.4195	0.4699	1.1594	0.6509	0.7712	0.6191	1.0031	0.6988	1.4024	2.3738	0.7215	0.9656	3.4905	1.6849	0.3318	1.906
C15orf53	0.0463	0.1454	0.0477	0.0136	0.085	0	0.0066	0.0516	0.0351	0.0311	0.0166	0.0704	0.0562	0.0329	0	0.0714	0.074	0.0694	0	0.0757	0.0125	0	0.0445	0.07	0.0552
C15orf54	0	0.0144	0.086	0.0625	0.1118	0.0102	0.1194	0.0797	0.047	0.0252	0.0391	0.0164	0.0431	0.0186	0.0131	0	0.0386	0.0216	0.044	0.0365	0.0083	0	0	0.0095	0.0868
C15orf56	0.0952	0	0.0563	0.3664	0	0.5035	0.0494	0.1344	0.127	0.0845	0	0.2586	0.0975	0.4758	0.1312	0.2519	0.0903	0.4881	0.2495	0.3864	0.0822	0.178	0.1366	0.0408	0.1292
C15orf57	2.676	3.4789	2.9156	2.3502	2.4099	3.3129	2.4216	2.6382	2.7652	2.0918	1.8262	2.6538	2.299	2.6838	3.0563	2.3424	2.3726	2.5116	2.6785	2.6951	2.734	2.6024	2.2198	2.515	2.8053
C15orf59	0.6731	0.1572	0.8703	0.6141	0.8538	1.0713	1.3007	1.4868	0.8086	0.2594	0.2791	0.0679	0.0852	0.6202	1.399	0.2799	0.705	1.6107	2.0395	0.8748	2.3806	3.6669	1.0118	0.5457	2.0846
C15orf60	0.0235	0.0587	0.3229	0.0223	0.0009	0.0366	0.0019	0.0168	0.0452	0.0262	0.003	0.1684	0.0808	0.0716	0.1214	0.0796	0.0001	0.051	0.1577	0.0559	0.0331	0.0428	0.029	0.0222	0.0804
C15orf61	2.3234	2.7931	3.2793	3.0013	2.5364	3.2485	2.3954	2.3035	2.6448	2.615	2.0096	3.3435	3.3424	2.4847	2.8326	2.098	2.7751	2.8234	2.204	2.5717	2.5849	2.4957	2.4779	2.7856	2.3719
C15orf62	0.4441	0.7348	1.0836	1.3733	0.167	1.2758	0.4853	0.6328	0.3977	0.4888	0.3023	1.2848	0.6445	0.4418	0.7823	0.9678	0.6135	0.3714	0.4022	0.8336	0.9106	0.8146	0.7466	0.4021	0.9178
C16orf11	0	0	0.0222	0.0252	0	0.0139	0	0	0.027	0	0.0138	0	0.0076	0	0	0	0.0424	0.005	0	0.0305	0.023	0.07	0.0238	0	0
C16orf13	4.8608	6.1961	5.6819	6.197	5.1869	6.3987	5.7116	4.6584	4.9817	5.3288	5.4247	5.7899	5.9042	5.1734	6.2266	5.4881	5.9863	5.5955	5.8191	5.6716	5.3822	5.7881	7.1323	6.479	5.3701
C16orf3	0.0542	0.1288	0	0.1447	0.0033	0.2825	0.0768	0.0842	0.2377	0.4001	0.3449	0.118	0.4065	0.0845	0	0.1614	0.2089	0.1043	0.0663	0.4997	0.065	0.0786	0.3609	0.1112	0.3473
C16orf45	2.7988	1.424	2.3859	1.7333	3.0468	2.9337	4.2555	3.8058	3.2944	2.248	1.2585	1.3638	1.4331	2.2417	3.4179	4.0578	2.0018	3.3389	4.2916	2.5009	4.1966	4.7939	2.7333	2.4569	3.9937
C16orf46	1.0037	0.7738	0.6974	0.7514	0.6835	1.0132	0.6475	0.7843	0.7571	0.6803	0.7884	0.7339	0.6837	1.1136	0.3152	0.8939	0.6498	0.6242	0.8242	0.9094	0.545	0.6971	0.9082	0.6607	1.0158
C16orf52	0.8904	0.8457	1.2799	1.7177	1.3441	2.0238	1.6823	1.2264	1.3876	1.1842	1.5371	1.111	1.302	1.2069	1.0654	1.1416	1.1812	1.4621	1.1479	1.5307	1.4181	1.1875	1.2245	0.6068	1.3502
C16orf54	1.0103	1.0936	0.7311	0.1873	1.5282	0.6312	1.5284	1.107	1.6653	0.7139	0.5768	0.8353	0.8944	1.3136	3.4028	2.24	1.452	1.3338	1.8067	1.4286	2.5361	1.7631	1.4673	0.7492	1.6007
C16orf58	4.4936	4.0989	4.7367	4.9539	3.3917	4.856	4.42	3.8625	3.8746	4.2848	4.2054	4.2421	3.9629	4.4142	4.3212	4.7072	4.5808	4.432	4.7679	5.2459	4.1735	4.25	4.0345	4.4828	4.5923
C16orf59	1.7866	2.2008	2.1766	1.8182	0.8795	2.2109	0.7397	0.9716	1.5314	1.6077	1.0954	1.5515	1.4217	1.9539	1.4704	1.9224	2.6504	1.6654	1.1292	2.3633	0.619	0.8254	2.8696	2.1209	1.4442
C16orf62	3.0684	2.7759	2.7187	1.2371	3.2635	3.9507	4.4655	3.0035	2.9947	2.2221	2.0404	1.3865	1.93	2.9338	2.6438	2.4	1.7921	3.5018	2.8976	2.4893	3.0718	3.0749	2.9591	2.5889	3.3132
C16orf70	2.5838	2.3118	2.0764	2.8155	2.4668	2.54	2.7144	2.5288	2.8299	2.7587	2.2952	2.8174	2.8931	2.8266	2.632	2.7129	2.4499	2.4113	2.4266	3.0148	2.6459	2.1948	2.7094	2.4265	2.6254
C16orf71	0.4146	0.3506	0.5496	0.1798	0.1975	0.6653	0.2297	0.2623	0.3035	0.142	0.2242	0.1693	0.1731	0.578	0.1818	0.4659	0.2607	0.2824	0.3821	0.3569	0.2601	0.6579	0.8114	0.3021	0.4242
C16orf72	3.3941	3.6232	3.9551	3.9889	3.6768	4.2984	4.1255	3.5112	3.9129	3.9311	3.9433	3.5243	3.4962	3.9183	3.5983	3.8781	3.3488	3.8877	3.4705	4.1446	3.6989	3.6694	4.2618	3.4001	3.7974
C16orf74	0.9906	0.2285	1.3384	1.4455	0.6424	0.6437	0.9709	1.1053	0.9469	1.5565	0.1122	0.6004	0.6812	1.6493	3.0637	0.6363	0.4682	2.3161	0.8474	0.4347	1.766	0.8431	1.6592	0.4462	1.2927
C16orf78	0	0	0	0	0	0	0.028	0.0136	0	0	0.0232	0	0.0025	0	0	0	0	0	0	0.0098	0	0	0	0	0
C16orf80	4.083	4.6949	4.1278	4.2553	3.6475	3.7589	4.469	3.9247	4.4239	4.7378	4.5827	4.9305	5.2295	4.4455	4.4584	4.6318	4.6366	4.0045	3.8587	4.479	4.1239	3.798	5.0721	4.1768	4.0809
C16orf82	0	0	0	0	0	0	0	0	0	0	0.0154	0	0	0	0	0	0	0	0	0	0.0112	0	0	0	0.0201
C16orf86	0.5856	0.4494	0.7214	1.0757	0.796	0.8671	1.0885	0.9398	0.7516	0.5163	0.3794	0.2689	0.4977	0.8504	1.3374	1.0017	0.6328	0.6678	1.255	1.0895	1.2877	1.6665	0.6045	0.4561	1.0904
C16orf87	2.0455	2.9532	2.3631	2.8113	3.0246	2.6403	2.5402	2.0055	2.6296	3.078	2.531	2.4536	2.207	2.5352	2.3642	2.2407	2.9411	2.265	1.8419	2.586	2.1829	1.8511	3.111	2.2079	1.9902
C16orf89	0.8658	0.1826	1.2272	0.4877	0.8703	0.2281	4.1179	2.1191	1.3915	0.8709	0.4207	0.0664	1.8718	1.261	4.132	0.3275	0.8096	2.6497	3.1698	0.525	4.8797	3.2788	0.5352	0.0076	3.5358
C16orf90	0	0	0	0.0155	0	0	0	0	0.0091	0	0.1078	0	0	0	0	0	0.045	0.0602	0.0376	0.0496	0.0772	0.2217	0.0502	0	0
C16orf91	2.7464	3.7532	3.5373	3.5018	2.8052	3.6516	3.1981	2.5517	2.6808	3.3952	2.5706	3.5607	3.6021	2.9449	3.3185	3.1755	2.9254	2.8692	2.622	3.0434	2.9926	3.0428	3.8021	3.3887	2.9342
C16orf92	0	0.0106	0.0709	0	0.0652	0	0.0195	0.0144	0.0078	0	0.0335	0	0.0576	0.0616	0	0.0415	0.0168	0.0481	0.038	0.0466	0.0284	0	0.0294	0.0009	0
C16orf93	0.6512	0.9041	1.1924	0.7054	0.6357	1.2091	0.7764	0.4456	0.7181	0.6553	0.6486	1.1641	1.3214	1.012	0.8974	1.1756	1.0567	0.7532	1.1652	0.9805	0.6489	0.9932	2.0436	0.6074	0.9119
C16orf95	1.3333	2.02	1.7643	1.4612	1.4717	1.5406	1.1954	1.1893	1.2516	1.3509	1.1108	1.1942	1.5108	1.6227	1.5674	1.1459	1.401	1.0323	1.2693	1.2175	1.6792	1.0157	1.3852	1.7922	2.2745
C16orf96	0.0118	0.0007	0.0215	0.0082	0.0139	0.057	0.1727	0.0824	0.0475	0.0152	0.0485	0.0279	0.039	0.0201	0.1043	0.0109	0.0175	0.0198	0.0494	0.039	0.0879	0.026	0.1051	0.0255	0.1233
C17orf100	1.0689	0.3074	1.3111	2.0369	0.771	1.7788	1.6242	0.9189	1.0757	1.6848	1.5251	2.1979	1.7092	1.7402	1.0291	1.7729	0.7072	1.0026	1.1787	1.313	1.0711	0.8777	0.9757	0.9581	1.1525
C17orf102	0	0	0	0	0	0	0	0	0.004	0	0	0	0	0	0.0201	0	0	0.0112	0	0	0.0128	0.0101	0	0	0
C17orf103	1.8396	1.392	2.3375	2.5799	1.4967	2.1546	2.4991	2.8142	2.2548	1.3973	2.5006	2.4526	1.1345	2.0929	2.2183	2.0714	1.8423	2.7089	3.0682	2.3901	2.5081	3.3657	2.1939	1.5195	3.4233
C17orf104	0.0558	0.1034	0.1196	0.0768	0.1086	0.1659	0.103	0.1576	0.2937	0.128	0.1416	0.1548	0.1694	0.0938	0.0616	0.123	0.0503	0.076	0.0685	0.067	0.0668	0.0549	0.0553	0.0506	0.0682
C17orf105	0	0	0.0242	0	0	0	0	0	0.0196	0	0.0105	0	0.0102	0	0	0.0449	0	0	0	0	0	0	0	0	0
C17orf107	0.7856	0.3412	1.262	0.4971	0.1464	0.6783	0.657	0.9246	0.9156	0.2836	0.3533	0.2735	0.2683	0.3371	1.0129	1.0151	0.424	0.669	1.2105	2.4949	1.2157	1.1082	0.7058	0.5674	1.1534
C17orf112	0	0	0	0	0	0	0.0405	0	0.0279	0	0.0513	0	0	0	0	0.0445	0	0	0	0	0	0.1234	0	0	0
C17orf47	0.1382	0	0.1383	0.1144	0.0658	0.41	0.1464	0.0635	0.0934	0.1717	0.1634	0.0467	0.2223	0.1098	0.0831	0.1109	0.0056	0.1782	0.0634	0.1425	0.0498	0.0735	0.0689	0.0491	0.1041
C17orf49	6.5366	6.6424	7.0832	6.6076	7.241	6.6528	6.5884	6.3101	6.5829	6.2158	5.7938	6.5035	6.2998	6.3588	7.3111	6.1316	6.5036	6.3183	6.3184	6.1687	6.9449	6.6316	6.3446	7.3555	6.3031
C17orf50	0.0711	0	0.4412	0.0877	0.1326	0.2772	0.1149	0.0296	0.0079	0.0959	0.0488	0.0243	0.0834	0.376	0.1745	0.2392	0.0428	0.0216	0.1743	0.0408	0.0911	0	0.0507	0	0.0805
C17orf51	1.2424	0.365	1.0766	0.3967	1.0958	0.8661	1.5079	1.2187	1.6877	1.1127	1.0735	1.1857	1.3812	1.6583	1.0015	1.005	0.6371	1.2574	1.2627	1.1292	1.1243	1.63	0.9033	0.7003	1.4026
C17orf53	1.5214	2.4602	1.9761	1.5309	1.0246	1.4528	0.7279	1.4973	1.5873	1.4619	1.2818	1.5642	1.8136	2.0144	1.4589	2.414	2.3683	1.9992	1.0555	1.8112	0.7413	0.6255	1.3809	1.7779	1.5932
C17orf58	3.1016	2.843	2.7149	2.5309	2.5693	3.1232	2.6006	1.884	2.9446	2.8305	3.8605	2.673	2.9932	3.7286	2.4941	2.975	3.8198	2.7126	2.4047	2.6264	2.2686	2.1809	3.0806	2.7501	2.5603
C17orf59	2.7332	2.4559	2.7977	2.9581	2.487	2.6216	2.0841	2.5089	2.0939	1.9676	1.8442	2.527	2.1417	2.9836	3.7618	2.6664	2.7145	2.8689	2.9412	2.7343	3.3663	3.3318	3.0768	3.0674	2.9523
C17orf62	4.6754	4.9922	3.829	3.3208	3.701	3.8501	3.4471	3.7238	3.8312	3.4444	4.235	3.4462	3.8601	3.8014	4.5059	4.3333	3.7709	4.2399	3.9429	3.958	3.9345	3.7178	3.847	3.2961	3.8505
C17orf64	0.056	0	0.0755	0	0	0.0425	0.123	0.0796	0.1304	0	0.1425	0	0.0828	0.429	0	0.658	0	0	0.0178	0.0467	0.0775	0	0.0274	0.0682	0.0471
C17orf66	0.0025	0.1042	0.0098	0.0506	0.0507	0.0086	0.0676	0.0121	0.0405	0.0519	0.0154	0.0102	0.1138	0.0262	0	0.0446	0.0322	0.0228	0.0033	0.0487	0.023	0	0.0394	0.0249	0.0332
C17orf67	0.618	2.0694	0.9467	1.5197	1.1858	1.4255	0.8577	0.5415	1.0857	0.5621	1.329	1.0711	1.3338	1.5913	1.0241	2.0492	0.941	1.4142	1.0441	0.9131	1.1157	1.3075	1.3609	0.7562	1.2734
C17orf70	3.5299	4.0055	3.7539	3.5583	2.7359	4.0364	2.6061	3.0203	3.0469	2.9422	3.497	3.18	3.408	3.7833	3.7382	3.8106	3.9613	3.4557	3.5811	3.5367	3.2565	3.491	3.5036	3.3212	3.8236
C17orf72	1.6456	2.2303	2.2343	2.0168	1.7208	2.3555	2.747	2.502	3.1097	1.8009	1.1457	1.4614	1.4444	1.3735	3.8123	2.4879	1.7301	1.9014	2.854	1.9552	3.1182	2.7557	1.6657	2.3159	3.6109
C17orf74	0	0	0	0	0.0428	0	0	0	0	0.0158	0.0175	0.0078	0	0	0	0	0	0	0	0.0138	0	0	0	0	0.0412
C17orf75	1.3597	2.6887	1.8814	1.7436	1.8692	1.5	1.5432	1.3427	1.808	1.5139	2.4257	2.4206	1.9745	2.0586	1.4668	2.0105	2.4861	1.8938	1.2352	1.4808	1.409	1.3028	1.9678	1.2833	1.3555
C17orf77	0	0	0	0.722	0	0	0.4803	0	0.0999	0.088	0.0334	0	0.0362	0.058	0.1943	0	0	0.3315	0.0602	0	0.6553	0.0228	0	0	0
C17orf78	0.0243	0.0208	0.0043	0.1042	0	0.0704	1.9886	0.0331	0.0614	0.0101	0.1257	5.1275	0.8129	0.0353	2.2837	0.0264	0.0009	0.0186	0.0118	0.0481	3.2062	1.0234	5.2086	0.5721	0.0196
C17orf80	1.7296	2.7109	2.8797	2.2202	2.2384	2.3631	2.6124	2.5214	2.4811	2.1836	3.2747	2.8407	2.6312	2.7674	1.9278	2.9163	2.6643	2.5275	2.058	2.394	1.9714	2.1483	2.3063	1.4416	2.2517
C17orf82	0.2616	0.0289	0.8873	0.2054	0.0907	0.404	0.264	0.2139	0.1851	0.0991	0.7074	0.0487	0.263	0.8332	0.1856	0.503	0.0819	0.493	0.4255	0.3254	0.3017	0.5124	0.2207	0.2216	0.7893
C17orf85	2.4706	2.0482	2.4048	2.6413	2.4726	2.3203	2.7694	2.6993	3.1891	2.8968	2.0484	3.0696	3.1536	3.0406	2.3085	1.8971	3.0704	2.2629	2.2015	2.6732	2.3391	2.6541	2.6994	1.9155	2.7107
C17orf89	3.4992	5.4905	5.1733	4.3353	4.619	4.9149	4.3065	3.9332	4.4532	4.7298	5.2253	4.7809	4.6385	4.1845	4.9988	4.9243	4.9118	3.6474	4.8012	4.1503	4.5164	4.9515	4.0439	4.9723	4.7404
C17orf96	2.5175	1.56	0.8358	2.2941	1.6212	2.6722	1.575	1.1243	2.3606	1.7088	0.3144	2.588	1.8189	1.4263	1.8468	2.0321	2.2758	2.0065	0.9021	1.9555	1.3116	0.9719	5.7677	2.1924	2.1882
C17orf97	1.3961	1.3761	1.1865	1.3368	1.0291	1.0866	1.2446	1.0706	1.5501	1.758	1.0946	2.2608	1.458	1.7092	2.6292	2.0953	1.3181	0.8995	1.3098	1.2482	1.1647	1.4182	1.5843	2.5143	1.3034
C17orf98	0.0477	0.0768	0	0.0246	0.2309	0.0714	0	0.0253	0	0	0.0164	0.0764	0.0546	0.0353	0.1033	0.1169	0	0.0391	0	0	0	0	0	0.0492	0
C17orf99	0	0	0	0.0114	0	0.0685	0	0.0066	0.0304	0.0098	0.1246	0.0262	0.0256	0.0086	0.1027	0.0351	0.0314	0.0115	0.0348	0.0078	0.0808	0.0869	0.0884	0.083	0
C18orf21	2.9314	2.9956	2.6237	3.0784	3.1668	2.8781	3.3685	3.3488	3.4972	3.9018	2.985	3.8379	3.6762	3.2366	3.1397	2.9063	3.6028	2.5506	2.7767	3.2482	3.4286	2.9806	3.4835	3.5262	3.0215
C18orf25	2.4787	1.815	2.0622	2.2906	2.47	2.3001	2.2985	2.1544	2.8059	3.3464	1.7827	2.7388	2.753	2.7987	2.0479	2.2333	2.4315	2.2998	1.9404	2.7538	2.0776	2.07	2.6405	1.7041	2.2678
C18orf32	4.7543	4.0072	4.387	4.6446	5.1076	4.9436	5.0508	4.3346	4.9877	5.325	4.1583	4.9906	4.783	5.077	4.5716	4.2203	4.8148	3.9921	3.9786	5.0051	4.8516	4.2742	4.2498	4.4799	3.813
C18orf42	0	0.0192	0.0053	0	0.1097	0	0	0	0	0.0226	0	0	0.0218	0.0494	0	0.0484	0.0104	0.0193	0.0296	0	0	0	0.0115	0	0.0198
C18orf54	0.8871	0.5724	0.8124	0.6384	0.8114	0.8259	0.9644	0.839	1.6455	1.3976	0.5505	0.8789	0.9445	1.3353	0.6399	0.5797	2.3843	1.3358	0.4751	0.836	0.6187	0.3543	0.8635	0.4432	0.7012
C18orf56	2.8343	3.7423	4.1046	1.8917	2.106	1.9802	2.9053	1.589	2.9015	4.0703	2.0628	3.4054	3.493	3.8907	2.9507	2.7675	3.6822	2.2838	1.5898	2.4815	2.106	1.0169	3.219	3.1555	2.0387
C18orf63	0	0	0.0049	0.0056	0	0	0.0202	0	0	0.0052	0.0013	0	0.005	0	0	0	0	0	0	0	0	0.0118	0	0	0
C18orf8	3.7091	3.525	3.6895	3.4219	4.1356	4.036	3.489	3.3751	4.0173	4.2288	3.6416	4.3941	4.1299	3.9407	3.5556	4.4072	3.5982	3.6687	3.2876	3.6503	3.4149	2.9848	4.3267	3.4565	3.0071
C19orf10	7.3232	7.4778	7.2494	6.5563	6.2383	6.9455	6.018	6.6454	6.5624	7.5492	7.1355	6.6855	6.4268	6.9274	6.7167	7.0104	6.8855	6.4272	6.5701	6.5689	6.4472	6.3568	5.7015	7.1481	6.3546
C19orf12	2.6133	2.5724	2.7793	2.0802	2.9687	2.5089	2.3581	2.3819	2.4407	1.7117	1.9198	2.1964	2.2808	2.5239	2.6531	3.2126	2.2499	3.473	2.727	2.6199	2.7616	2.6353	2.1569	2.4947	2.9556
C19orf18	0.0588	0.048	0.5966	0.0152	0.4879	0.4103	0.1787	0.3114	0.1361	0.0904	0.5004	0.499	0.063	0.0968	0.4036	0.0072	0.1026	0.3836	0.2099	0.2748	0.0902	0.523	0.3694	0.0627	0.2099
C19orf24	5.286	6.082	5.0308	5.6899	5.2911	5.7841	4.443	4.9552	5.1047	5.1008	5.124	5.1962	5.4355	5.7629	6.0451	5.3497	5.1826	5.053	5.3966	5.3062	5.5933	5.3988	4.825	6.3232	5.3126
C19orf25	3.1833	3.9286	2.9842	3.5799	2.8817	2.816	2.3409	2.8216	2.8933	2.5275	2.6316	3.2898	2.9517	3.6222	4.1129	3.5803	3.6073	4.1195	3.7261	3.1469	3.4856	3.5435	2.7567	4.0361	3.8276
C19orf26	0.9908	0.6814	0.3242	1.116	0.164	0.6795	0.4458	0.455	0.9926	0.5434	0.0998	0.4964	0.3496	0.3202	0.5462	0.2051	0.6837	0.8909	0.8696	1.0784	0.3047	0.9042	0.8958	0.4791	1.6422
C19orf33	6.3224	4.0641	7.9622	7.6467	9.0265	7.9088	5.0075	6.4852	5.2405	5.2229	7.4493	6.7295	5.3691	5.4703	6.1509	7.0373	1.2907	7.2267	6.9726	6.5334	7.2966	6.7775	6.7648	8.9721	5.9271
C19orf35	0.7216	0.4623	0.6761	0.3893	0.7815	0.7184	0.7057	0.5772	0.9274	0.3061	0.3519	0.6335	0.2499	0.6292	1.1955	0.622	0.3964	0.7853	1.0223	0.7838	1.5018	0.7436	0.3463	0.5388	0.8263
C19orf38	1.7816	1.8262	0.6492	0.8194	1.9149	0.6672	2.3495	0.9349	2.501	1.4617	1.193	1.4973	1.504	1.5644	1.5633	1.4807	4.7703	0.4808	1.1145	0.887	1.8465	0.8972	1.1045	1.7463	0.8889
C19orf40	1.3479	2.2111	2.0634	1.2917	1.8065	1.4388	1.638	1.7434	2.2185	1.8055	1.6373	1.4868	1.5292	2.0872	1.6283	2.6371	2.3288	1.7525	1.4541	2.1521	1.8795	1.4457	2.7191	1.4926	1.3691
C19orf43	7.0029	7.6826	6.6089	6.9366	7.1361	6.9357	6.645	6.791	6.9067	6.6947	6.8571	7.3064	7.1038	6.9211	8.4017	7.248	6.6747	7.3599	7.5825	7.0273	7.5848	7.8133	7.0308	8.0998	7.5881
C19orf44	2.1797	2.7816	2.1915	2.6499	2.8653	2.6226	2.1964	2.1415	2.3314	2.0426	2.4459	2.6193	2.7872	2.5278	2.4088	2.485	2.6755	2.6146	2.3407	2.5523	2.4783	2.7551	3.0219	2.3161	2.9192
C19orf45	0.0783	0.0592	0.0294	1.5127	0.1625	0.6887	0.6542	0.2866	0.1605	0.0976	0.1276	2.3543	0.5905	0.3058	1.5556	0.0808	1.5308	0.187	0.4698	0.5184	0.567	0.1166	0.9954	1.4446	0.0881
C19orf47	3.3534	3.7301	3.1745	2.8416	3.055	2.8963	2.1686	2.8627	2.8435	2.7898	2.682	2.71	2.8111	3.4393	3.3039	4.7036	3.5125	3.5417	3.2669	3.4872	2.7514	3.4409	3.7273	3.3764	3.3081
C19orf48	4.5307	4.8393	4.5729	4.8975	5.2184	3.6242	3.4007	4.4529	4.0794	3.8653	4.4518	5.7018	4.7981	4.4674	5.4028	4.2668	5.9072	4.6992	4.0968	5.3707	4.3818	3.785	5.4779	6.3474	4.7819
C19orf52	3.1363	3.6462	2.7107	3.345	3.4883	3.1181	2.4137	2.6049	2.7034	3.1084	2.5252	2.8438	2.8224	3.357	3.2336	3.3996	3.5248	3.4448	3.067	3.1909	3.1939	3.084	2.7544	3.1421	3.2114
C19orf53	6.1052	7.3933	5.5999	5.7239	6.2666	6.1718	6.01	5.6577	5.8709	5.3499	6.1619	6.2697	6.1323	5.8247	6.5302	6.0764	6.3701	6.082	6.3766	5.9692	6.3925	6.6302	5.6805	7.0921	6.5098
C19orf54	1.892	3.6094	3.4977	3.1644	2.46	2.2828	2.4096	2.2818	2.3564	2.9097	2.357	3.3769	3.6818	3.4162	2.7944	3.8221	3.9329	2.0669	2.5422	3.2459	2.3208	2.2362	3.7433	2.6188	2.8954
C19orf55	2.2886	2.7052	2.6328	1.9597	2.46	1.974	1.3234	1.4701	1.6717	1.4334	2.0632	1.8209	1.7731	2.0885	1.8293	3.2792	2.2665	3.2467	2.4355	3.0558	1.4892	2.0504	2.8166	1.9862	2.4354
C19orf57	0.5038	2.0176	0.8763	1.3009	1.0436	0.5384	0.3896	0.4654	0.4391	1.2551	0.8432	1.5572	2.5599	2.7117	1.1561	0.4476	2.7861	0.6978	0.4356	1.7538	0.3238	0.5948	0.7386	0.5665	0.7753
C19orf59	1.8706	0.6486	0.2674	0.3411	0.6584	0.633	1.8436	0.4473	3.7785	1.8287	1.6832	0.6475	1.0249	0.7424	0.489	1.1104	0.2823	0.1543	0.5589	0.2688	0.2026	0.1457	0.6566	0.9785	1.3763
C19orf60	2.8936	3.6299	2.9796	3.1984	3.5841	3.4395	2.6805	2.7182	2.9476	2.7215	3.1176	3.385	3.0015	3.3195	3.8081	3.0047	3.4325	3.8976	3.4579	3.1599	3.4181	3.3584	3.8683	3.9422	3.4488
C19orf66	3.8132	4.175	2.1928	2.8653	4.3074	3.9947	3.6197	2.8806	3.6061	3.0931	3.2988	3.3815	3.8365	2.8554	4.0031	3.8846	3.4648	3.845	3.7615	3.2925	3.5488	4.4668	4.8415	3.7405	3.5571
C19orf68	1.7802	2.4039	2.0099	2.1294	1.9601	2.0194	1.048	1.6038	1.1647	0.7778	1.3189	0.9264	0.6772	1.9018	1.8569	1.9955	2.5543	2.3564	2.2885	2.7267	2.1195	3.0299	2.5233	1.6623	2.792
C19orf69	0.0845	0.0235	0.2882	1.2885	0	0.0431	2.9121	0.1649	0.1081	0	0.041	0.8964	0.4976	0.0362	1.4293	0.499	0.0496	0.0229	0.0359	0.114	3.1591	0.6805	0.2306	0.6494	0.1822
C19orf70	3.3116	4.6188	3.9021	4.0926	4.2439	3.7589	3.6599	3.3402	3.1956	3.2403	3.9562	3.8074	3.9614	3.4316	4.5288	3.4695	3.9613	4.2238	4.0488	3.5019	3.9033	4.3093	3.3733	4.5122	4.227
C19orf71	2.0003	2.4089	1.8962	2.1082	2.2276	1.8405	0.7707	0.6721	1.3168	1.4163	1.2465	1.4591	1.3081	1.9618	2.0545	2.2955	2.315	2.2846	2.1454	2.1457	2.0107	2.256	2.3127	1.3067	2.4135
C19orf73	0.9094	1.1143	1.3506	1.7298	1.0661	1.5793	1.4886	0.7294	1.126	1.5522	1.1158	1.5817	1.2443	1.8176	2.0716	0.7412	1.7945	0.8275	1.3499	1.0639	1.1068	1.394	2.2211	2.0228	1.1045
C19orf77	3.9574	8.1397	7.6443	5.2396	2.2143	7.5694	5.8879	6.4135	4.5906	4.8706	4.8409	5.9395	7.2939	7.7114	8.3673	7.8569	5.6915	3.623	6.5808	6.3048	7.4389	5.7495	5.4049	6.1242	6.2058
C19orf80	1.9112	1.9543	1.8367	2.2255	1.1986	1.4817	1.3211	1.2819	1.2103	1.3144	1.5567	1.8903	1.5613	1.7741	1.472	1.2954	1.7514	2.8017	1.9268	1.6364	0.9517	1.6079	1.6279	1.4531	2.7831
C19orf81	0.1724	0.1828	0.0923	0.0718	0.0308	0.5612	0.0698	0.0394	0.2706	0	0	0.5719	1.6397	0.2908	0.1344	0.0245	0.0342	1.1699	0.2842	0.4266	0.2813	0.3269	0.0321	0.1283	0.2564
C1D	3.574	3.493	3.9281	4.1862	4.0586	3.765	3.9893	3.5223	4.0647	3.8882	4.0388	3.9794	4.052	3.9017	3.6337	3.5929	3.8109	3.6246	3.0167	3.4053	3.4363	3.2396	3.8527	3.5874	3.1727
C1GALT1	3.2912	2.6205	3.4348	3.8375	3.5505	3.8718	3.7739	2.8982	3.3099	4.6475	5.6645	3.5186	3.1901	2.8844	2.4925	3.3396	1.6823	3.7715	2.3561	3.4459	2.7039	2.4491	3.6448	3.0846	2.3353
C1GALT1C1	4.1487	3.6896	4.254	3.845	5.2098	4.3779	4.4966	4.26	4.4582	4.5761	4.5559	4.5866	4.7397	4.2483	3.5812	4.6303	3.8545	4.0473	3.3221	4.044	4.3283	3.4879	3.9225	3.8414	3.3905
C1orf100	0.0238	0	0.0212	0.1157	0	0.0372	0	0.0475	0.0141	0	0.1058	0.0321	0.0834	0.003	0.263	0.0281	0.0066	0	0	0	0.1264	0.0342	0	0	0.0391
C1orf101	0.0145	0.0252	0.0805	0.1382	0.0255	0.1148	0.1591	0.062	0.0639	0.0449	0.1434	0.0824	0.0639	0.0484	0.0495	0.077	0.0756	0.0689	0	0.1019	0.0914	0.0449	0.0494	0.0072	0.0934
C1orf105	0	0	0.0359	0.1609	0.032	0.0716	0.1062	0	0.0063	0	0.0384	0.0255	0	0	0.0777	0	0.0362	0.0667	0.0174	0	0.1738	0	0.0787	0.0294	0.1752
C1orf106	5.0948	4.7264	5.5557	5.6566	3.8406	3.8982	2.7662	4.3186	4.0266	5.2774	5.4078	4.6942	5.2898	5.5089	3.5472	6.1881	3.7027	5.2762	3.3072	5.0612	4.5561	3.8754	4.5755	4.0929	3.2609
C1orf109	2.1171	2.4356	3.0921	2.709	2.3353	2.99	2.1639	2.7787	2.4099	2.4617	1.9955	2.9292	3.0702	3.1879	2.2796	2.4293	2.8079	2.6532	2.3225	2.7667	2.2835	2.2648	2.6942	2.1798	2.4547
C1orf110	0.0119	0.2708	0.0108	0.0122	0.0205	0.4152	0.0353	0.1964	0	0.7799	0.0259	0.0342	0.0121	0.5593	0.3435	0.0136	0.0475	0.0384	0.0872	0.0196	0	0.0345	0.0229	0.0215	0.0587
C1orf111	0.1702	0	0.0737	0.0984	0	0.1654	0.1263	0.0875	0.0832	0.165	0.1008	0.0171	0.452	0.1029	0.1761	0.3096	0.1215	0.9527	0.0681	0.0849	0.31	0.2783	0.1473	0.1353	0.2025
C1orf112	1.0271	1.106	1.6041	1.9417	1.4483	0.8994	1.4154	1.6935	1.7181	2.2944	1.7482	1.7875	1.6963	1.609	1.0242	1.9613	1.7803	1.9432	0.8585	2.2402	1.1366	0.8516	1.9121	1.039	1.099
C1orf115	2.0149	0.3334	3.4907	4.5744	0.7877	3.0453	3.3065	1.9695	2.4817	2.4532	3.5515	4.3306	3.1008	3.4753	4.2919	4.1048	0.8045	2.1724	2.9507	1.9734	4.0194	2.6733	3.16	2.8599	3.2543
C1orf116	3.4384	3.6393	4.3576	5.2054	4.1146	4.163	3.17	4.555	3.662	4.9118	4.431	4.5594	3.9766	4.9118	3.2902	5.1927	2.4145	3.6646	3.8004	4.6953	4.4695	3.0818	4.3146	3.1428	3.5206
C1orf122	4.3434	4.5938	4.8782	4.1348	3.9412	4.8551	4.0917	3.7695	3.9882	3.615	3.3589	3.5738	3.2825	4.2281	4.1432	4.5938	4.0486	4.2259	4.294	4.0892	4.2315	4.3042	4.3213	4.3639	4.1181
C1orf123	4.4861	5.0341	5.2247	4.5108	4.713	4.7982	5.6656	5.3367	5.0733	4.3926	4.7685	4.5502	4.8198	3.9085	5.2101	4.3774	4.6605	4.4344	5.1723	4.3225	5.1364	5.5788	4.1209	4.9357	5.174
C1orf127	0.0812	0.1299	0.0778	0.1426	0.0169	0.1644	0.4386	0.1337	0.1966	0.1464	0.1008	1.3997	0.1459	0.0883	1.1359	0.1533	0.1438	0.123	0.2488	0.2335	0.763	0.1106	0.186	0.3173	0.1937
C1orf131	1.6039	1.8719	2.9965	2.8846	2.3233	2.0265	2.1309	2.0497	1.8716	2.7266	2.8331	2.8915	2.3452	2.4939	2.165	2.8712	2.0578	1.107	1.5785	3.026	2.1591	1.3568	3.1658	1.7564	1.8196
C1orf141	0	0	0.0325	0.0106	0	0	0	0	0	0	0.0013	0.0093	0.0004	0	0	0.0144	0.0475	0	0	0	0.0049	0	0	0	0.0516
C1orf146	0.0036	0.0426	0.0039	0.0141	0.1271	0.0188	0.0023	0.0176	0.088	0.0043	0.0129	0.0475	0	0.04	0.0129	0	0.0175	0.0155	0	0	0	0	0.0274	0	0.0519
C1orf158	0	0	0	0.0193	0	0.0129	0	0	0	0	0.0134	0	0.0213	0	0	0	0	0	0	0	0	0	0	0	0
C1orf159	2.1301	2.8372	2.297	2.6694	1.9594	2.4311	1.1116	1.7913	1.6466	1.8178	1.3276	2.3753	2.8359	2.6364	2.1619	2.1049	2.703	2.4361	2.1278	2.8076	1.617	2.0022	2.263	2.1301	1.9182
C1orf162	4.4847	5.763	3.9049	3.0517	5.4873	4.0277	5.8471	4.4231	5.9487	4.9802	2.7001	3.3059	3.6093	3.3634	6.1369	4.3247	4.3851	4.1506	4.8903	4.5834	5.2304	4.8377	4.5058	5.1386	4.2753
C1orf167	1.4102	2.0069	1.7919	1.1059	1.5459	1.0374	1.2669	1.3629	1.1944	1.1493	0.6337	0.914	1.0804	1.7219	1.9574	1.468	1.3001	0.9266	1.7321	1.9056	1.369	1.4258	1.5356	1.2744	1.7549
C1orf168	0.0088	0	0	0.0066	0.0082	0.0049	0.0812	0.0363	0.0059	0	0.0042	0.3695	0.0193	0	0	0	0.0056	0.0052	0	0	0.1799	0	0.0062	0.0273	0
C1orf170	0.3542	0.1765	0.41	0.6972	0.8897	0.9946	0.0426	0.2406	0.5222	0.6755	0.6994	0.4331	0.4005	0.281	0.1996	0.2256	0.4001	0.4751	0.3637	0.8074	0.1862	0.2534	0.6615	1.1168	0.654
C1orf172	2.6552	4.214	4.5823	4.141	2.4535	3.6136	2.4777	2.2279	2.9	3.3478	2.9414	3.9228	3.9295	3.9631	3.5335	3.5013	3.7405	3.4191	3.0491	3.9865	3.0294	2.2313	3.4351	3.9931	2.7574
C1orf173	0.0036	0	0.0032	0.0073	0.1366	0.0181	0.0283	0.0373	0.0154	0	0.0104	0.0033	0	0.006	0.0645	0	0.0188	0.0059	0.0485	0	0.0514	0.0514	0.0155	0	0.0238
C1orf174	3.2778	3.4549	3.3586	2.9075	2.9806	2.8069	3.1711	2.9751	3.7552	3.2306	2.5132	3.5869	3.6246	3.5199	3.0189	2.8768	3.5366	3.0466	2.5604	3.0431	2.797	2.6574	3.1343	3.276	2.3577
C1orf177	0.0304	0.0055	0.1757	0.1341	0.2977	0.096	0.245	0.1047	0.1238	0.1274	0.1213	0.0602	0.1138	0.1888	0.1246	0.082	0.0332	0.3746	0	0.1267	0.0632	0	0.1866	0.422	0.1015
C1orf180	0	0	0.0085	0.0286	0	0.0415	0.4868	0.0257	0.0331	0.0352	0.0091	0.7489	0.0341	0.0541	0.2788	0	0.0642	0	0.0463	0.0571	0.3688	0.0272	0.5177	0.0199	0.1057
C1orf185	0	0	0	0	0	0	0.0098	0.0445	0	0	0	0	0	0	0	0	0	0	0	0	0	0	0	0	0
C1orf186	0.6746	0.1034	0.4813	0.2304	0.3453	0.9437	2.465	1.0233	1.0617	0.0675	1.3812	0.2011	0.2253	0.8449	1.9974	1.5089	0.0973	0.6784	0.9658	0.3438	1.8115	1.1456	0.4202	0.1403	0.8614
C1orf189	0	0.0052	0.1519	0	0.1387	0.0852	0.0349	0.1034	0.1378	0.1599	0.0661	0.082	0.1636	0	0.1487	0	0.2859	0.0569	0	0.148	0.1284	0	0.0339	0.144	0
C1orf192	1.5402	1.6127	1.9883	1.9465	1.1213	1.7148	1.5653	1.9344	1.9788	2.9014	2.2447	1.9503	2.2281	1.8755	1.049	2.0813	1.1773	1.947	1.5334	1.8142	1.6032	2.1722	1.4913	1.1594	1.9214
C1orf194	0.2306	0	0.2094	0.0832	0.0048	0.0052	0.1382	0.2318	0.0435	0.1114	0.1534	0.2312	0.5059	0.3725	0.1259	0.25	0.7487	0.0864	0.6304	0.1414	0.0805	0.14	0.2401	0.0808	0.1066
C1orf198	4.152	3.9741	4.0153	5.1297	4.2601	5.031	3.9719	4.4907	4.1335	5.1003	5.1469	4.1188	3.4685	4.5833	3.5581	4.021	4.4992	4.3908	4.9352	4.4115	4.3994	5.1937	5.395	4.2305	4.7775
C1orf200	0.0298	0.1057	0.0915	0	0.1796	0.0538	0.2219	0.1372	0.3937	0.0961	0	0.0138	0.0274	0.0598	0.3578	0.1578	0.1081	0.0919	0.0964	0.1653	0.2226	0.2793	0.1076	0.0344	0.2719
C1orf21	0.7705	1.5321	2.8591	2.366	2.3764	1.2659	3.2921	2.343	2.2961	2.513	0.4359	2.6896	1.6672	1.373	2.4727	3.6091	1.6849	2.6477	2.6411	1.9734	3.1852	3.0953	2.4287	1.5685	2.4021
C1orf210	4.1056	5.1114	5.2294	3.9125	2.5789	4.0445	2.9526	3.4236	3.0483	3.2654	4.068	4.3848	4.0912	4.6022	4.0051	3.9394	3.5777	3.5878	2.7617	3.0783	3.6351	3.5722	2.9108	4.6043	2.2777
C1orf213	0.359	0.3477	0.8941	0.6216	0.6312	0.4758	1.1593	0.86	0.4992	0.3295	0.2157	0.698	0.604	0.5428	0.5711	0.5694	0.6712	0.8729	1.1476	0.8187	1.1305	1.0488	0.8206	0.2275	1.3342
C1orf216	2.4749	2.3135	2.4151	1.7484	2.2242	2.7231	2.4602	2.7481	2.9806	2.1107	1.9055	1.4954	1.862	2.7128	2.1996	1.9739	2.3058	2.9754	2.7273	2.5342	2.3929	3.0085	2.1824	2.0853	2.8786
C1orf220	0.0573	0.1439	0.2256	0.5333	0.0534	0.2865	0.0618	0.051	0.1144	0.0983	0.1577	0.1581	0.3453	0.1641	0.3495	0.2351	0.1455	0.3291	0.0703	0.211	0.2614	0.0685	0.1935	0.0471	0.2177
C1orf222	0.0099	0	0.0349	0.0888	0	0.026	0	0.025	0.003	0	0	0.0091	0.0128	0	0	0.0136	0	0.0159	0.0062	0	0.027	0.0145	0	0	0.1895
C1orf226	3.3437	1.9751	3.4241	2.9351	1.8373	2.4756	1.6705	2.2131	2.3109	2.6508	2.6053	3.0776	3.5544	2.9218	2.0204	4.1176	3.0992	3.1938	2.3537	2.2062	2.4921	3.3015	2.4671	2.5913	2.9042
C1orf227	0.0534	0.5451	0.1836	0.293	0.045	0.0502	0.2259	0.0449	0.0478	0.282	0.1393	0.0446	0.318	0.1522	0.3538	0.3201	0.2001	0.1276	0.1307	0.0439	0.2319	0	0	0	0.5282
C1orf228	0.1279	0.7644	0.2302	0.2547	0.4575	0.7202	0.3825	0.3278	1.7205	0.1074	0.2516	0.4052	0.5159	0.3702	0.9846	0.2232	0.1697	0.1801	0.2736	0.33	0.7367	0.1966	0.4676	0.1041	0.3299
C1orf229	0.0121	0	0.0109	0.5454	0.0365	0.1684	0.0594	0.2317	0.0567	0.2346	0.178	0.0111	0.0656	0.2005	0.029	0.1582	0.0419	0.0488	0.245	0.4878	0.1864	0.3873	0.069	0.0321	0.1077
C1orf233	3.3153	1.5151	2.4013	3.5359	1.2758	3.4495	2.5117	2.1041	3.2202	2.6525	0.7905	3.3615	2.8212	2.9292	3.4585	2.7863	1.3902	3.6999	3.2458	4.0079	3.2867	2.4815	4.4758	3.1679	3.9453
C1orf27	2.5696	2.7793	3.7371	3.9075	2.9772	2.9772	3.1908	3.2604	3.2532	4.0606	4.5436	3.5841	3.0492	2.8851	2.3219	3.1497	3.1801	2.3241	2.2466	3.2716	2.7385	2.2587	2.85	2.3462	2.3653
C1orf35	2.6903	3.6307	3.7268	4.0691	2.7954	3.3785	2.3508	3.2875	2.7315	3.2953	3.3621	2.6572	2.4282	3.3042	3.472	3.9268	3.5385	2.9938	3.1019	3.8685	3.1698	3.0179	4.2176	4.0679	3.2462
C1orf43	5.8941	6.214	6.1791	6.6595	5.3218	6.2443	5.5182	6.4368	5.8057	6.5968	6.9921	6.1013	6.4284	6.0842	6.0582	6.44	6.4376	5.8774	6.015	6.5055	5.8108	6.0798	5.8239	6.0465	5.902
C1orf50	2.5287	3.4639	3.1551	3.0797	2.8782	3.7822	3.1725	3.1728	3.6031	2.8778	2.4291	3.3272	3.1974	2.9748	3.2863	2.6093	3.0932	2.7138	3.2108	2.9022	3.261	3.2545	2.5391	3.3997	3.0685
C1orf51	0.242	0.3854	0.8681	1.2419	1.8322	1.4982	1.0904	1.301	0.6654	0.3243	1.7892	0.9281	2.0876	1.0426	0.7602	2.0987	0.4209	2.4391	1.4632	2.8419	1.5585	2.1339	1.2083	0.3675	1.2457
C1orf52	1.7752	2.3627	2.1981	2.1157	2.1274	2.2861	2.0169	1.8755	2.1975	1.8612	2.0825	2.1282	2.3636	1.9959	2.1198	1.8374	2.024	1.8701	1.7511	2.0994	2.0757	1.8951	2.0333	1.8055	1.6204
C1orf53	0.9484	1.9468	2.1229	2.2003	1.9446	2.0679	1.8623	1.5597	1.8284	2.4024	2.4154	2.3324	1.8878	1.6419	1.8964	3.2025	1.7968	0.9917	0.9965	1.5231	2.0614	0.74	1.5581	2.6108	1.8297
C1orf54	3.1281	3.4486	3.6557	3.3787	4.73	3.7681	4.839	3.2938	3.8403	3.5836	2.3272	2.4652	2.5474	2.4005	4.4276	3.1987	3.2333	3.4827	3.8951	3.3843	4.7311	3.9461	3.0686	3.7035	4.1546
C1orf56	1.8841	2.4053	2.4576	2.8982	2.4608	3.3523	2.5617	2.2601	2.5117	2.6071	2.3079	2.3192	2.6738	2.0997	2.4796	3.0161	2.5979	2.567	2.7725	2.9274	2.6493	2.6291	2.6378	2.424	2.9165
C1orf61	0	0	0.0076	0	0.0618	0.0481	0.0196	0.0284	0.0083	0	0.0267	0.0228	0.0382	0.0048	0	0.044	0.0196	0.6661	0.0315	0.0141	0.0373	0.0164	0.43	0.0269	0.0531
C1orf63	2.0448	2.269	2.9433	3.5989	2.2217	3.6811	1.8291	1.1755	2.3336	1.8725	2.3509	3.7567	3.6891	2.6062	2.4977	2.9498	2.1122	3.4115	1.5123	3.0074	2.1792	1.7841	2.7086	1.6186	2.0179
C1orf64	0	0	0.0838	0	0	0	0.006	0.0247	0	0	0.0059	0	0.1088	0.0249	0	0	0	0.0478	0	0	0.3873	0.0429	0	0	0
C1orf65	0	0	0	0	0	0	0.0259	0.0182	0	0	0	0	0	0	0	0.1517	0	0	0.0484	0.069	0	0.0191	0	0	0.0431
C1orf68	0	0	0	0	0	0	0	0	0	0	0	0	0	0	0	0	0	0	0	0	0	0	0	0	0
C1orf74	1.2174	1.2399	1.5468	2.2414	0.9064	0.8837	1.3965	1.8786	1.4201	1.809	1.7208	1.8602	1.4505	1.6051	1.0014	2.3196	2.2343	0.8554	1.2982	1.5438	1.217	0.932	2.374	1.3953	1.5404
C1orf85	5.2923	4.9718	5.1721	5.0111	4.4526	6.1864	5.194	5.5258	5.2845	5.536	5.9315	4.7038	4.1848	4.1975	5.0516	5.3529	4.4642	5.4859	5.3874	6.279	5.3813	5.5926	5.0638	5.3148	5.5238
C1orf86	3.3845	4.3604	3.9461	4.2878	3.4393	4.112	3.1493	3.3966	3.3469	2.8905	2.5264	3.3474	3.5085	3.6943	4.0109	3.3181	3.2916	3.4474	4.0418	4.058	3.6029	3.721	3.2972	4.5322	3.7141
C1orf87	0	0	0	0	0.0071	0	0.126	0.0424	0	0	0.0116	0	0.0125	0	0.0922	0	0	0	0.0298	0.0201	0.0226	0.0118	0	0	0
C1orf94	0.0043	0	0	0	0.0151	0	0.0172	0.0096	0.0052	0	0	0	0.0106	0.0146	0.0063	0	0	0.0071	0.0216	0	0.052	0	0.0081	0	0.0571
C1orf95	0.0558	0.0344	0.1887	0.0936	0.1734	0.0645	1.2852	0.9771	2.2278	0.0068	0.0272	0.089	0.0122	0.1096	0.6409	0.2135	0.1677	0.3857	1.7197	0.2887	1.0852	1.5756	0.4251	0.0171	1.5245
C1QA	7.7267	8.8504	6.0931	5.1067	8.2995	6.3008	8.4036	7.297	8.7018	8.1498	5.64	6.5378	6.2194	7.1061	7.6402	7.3048	7.7305	6.885	7.1121	8.0331	7.6422	7.4583	7.5533	8.3371	6.6456
C1QB	8.5553	9.6317	7.1267	5.6736	9.1948	7.2941	9.4949	8.2457	9.6062	9.5213	6.8922	7.9628	7.7115	8.1372	8.0717	7.979	8.7532	8.0646	7.6216	9.2323	8.3186	7.8908	8.4423	9.0234	6.8333
C1QBP	6.8269	5.8669	7.2197	6.7093	6.6406	6.2297	6.4664	6.7866	7.0171	7.1479	5.8945	8.0016	8.1613	7.0607	7.027	5.935	7.5287	5.1417	5.4588	6.1529	6.128	5.8148	6.6248	7.5336	6.1563
C1QC	7.9002	8.8794	6.665	5.4253	8.3102	6.8162	8.9995	7.8772	8.9409	8.4304	6.3345	7.1678	6.9471	7.5181	7.6782	7.2559	8.0789	7.8351	7.3888	8.7312	7.9943	7.6356	7.8256	8.4484	6.6755
C1QL1	0.3256	0.5295	0.4801	0.573	0.7133	0.8192	1.1475	1.4074	1.4438	0.3264	0.6045	0.4265	0.5899	0.8441	0.8575	1.0514	0.1594	2.2867	1.7633	1.1582	2.2758	1.9561	1.8152	0.471	2.0529
C1QL2	0	0	0.0121	0	0	0	0	0	0	0.0253	0.0068	0	0	0.0223	0.0389	0.0183	0.0116	0.0109	0	0.022	0.0249	0.0576	0.0129	0	0
C1QL3	0.3168	0.3386	0.1564	1.4481	0.8788	0.0934	0.0218	0.7448	0.6148	0.5535	0.0311	0.6956	0.501	0.4056	0.687	0.8131	0.7819	0.7565	0.4848	0.4112	0.5741	0.3037	0.4535	0.1391	0.0748
C1QL4	0.0393	0.0426	0.0414	0	0.0115	0.1338	0	0.0865	0.0467	0.0189	0.0376	0.0242	0.0242	0.0603	0	0.2121	0	0.8431	0.0329	0.3468	0.0124	0	0.327	0.0281	0.0942
C1QTNF1	4.645	2.3404	3.1482	3.4032	3.288	3.056	4.9116	4.5675	3.6861	3.2456	3.1157	4.7808	4.1642	2.6974	5.0329	2.7058	2.4454	4.2296	5.6611	4.6592	4.3468	4.5794	3.9307	4.7593	6.0604
C1QTNF2	0.2889	0.2858	0.4832	0.513	0.3825	0.8735	1.7913	1.8073	1.0418	0.4363	0.4084	0.1211	0.3557	0.4086	1.5147	0.7509	0.6672	1.0223	2.053	0.8847	2.6391	2.163	0.4528	0.4736	1.7464
C1QTNF3	3.334	0.8557	1.2878	0.7663	0.5644	3.1546	2.9762	2.0063	2.2035	1.2617	1.0017	0.6604	0.7534	1.5229	2.2087	1.0914	1.1571	1.9376	2.8202	1.0141	2.7145	3.2421	1.1793	1.4424	2.3777
C1QTNF4	0.0938	0.178	0.1733	0.0585	0.2617	0.1711	0.6011	0.739	0.7352	0	0.1577	0.0439	0.0884	0.1026	1.8259	0.1446	0.4033	0.6317	1.4583	0.5731	1.2156	1.3359	0.1851	0.0408	1.2937
C1QTNF5	4.4989	2.7614	4.0612	4.45	3.7722	5.691	3.7965	4.2581	3.5162	2.986	2.6196	1.3914	1.5851	2.9279	4.2679	2.6782	2.6863	4.9697	4.8769	4.1101	4.9248	4.826	3.5558	4.2643	5.5366
C1QTNF6	3.895	2.0001	2.3495	1.6728	1.9808	2.9434	2.6072	1.3453	2.8373	2.6219	1.21	1.2147	1.3836	2.3282	1.2119	1.2081	1.1472	2.7602	2.1021	3.0645	1.7508	1.042	2.6704	3.27	3.8813
C1QTNF7	0.1629	0.0188	0.4097	0.6991	0.9042	1.5039	1.3538	2.4507	0.8381	0.1607	0.2461	0.1128	0.1211	0.2313	1.0874	1.0098	0.6226	1.389	2.3508	0.5595	2.8357	3.2735	0.5833	0.1413	1.2134
C1QTNF8	0	0.1324	0	0.0488	0	0.0121	0	0	0.0294	0.0774	0.0076	0	0.0558	0.0169	0	0	0	0.0219	0	0	0	0.03	0	0.0383	0.0225
C1QTNF9	0.0297	0.0481	0.0663	0.0817	0	0.1196	1.4438	0.2319	0.6042	0.0212	0.0379	0.0661	0.0516	0.0373	0.7103	0.0796	0.1201	0.0183	0.2415	0.0551	0.2392	0.2969	0.0711	0.0239	0.6052
C1QTNF9B	0.2074	0.6577	0.9119	1.0682	0.8053	1.1004	1.1118	0.3582	0.7068	0.1312	0.4978	0.4251	0.4132	0.3327	0.852	0.3486	0.2513	0.9607	0.2362	0.2924	0.5779	0.5072	1.0958	0.9912	0.9372
C1R	7.7737	5.8343	6.2721	5.5494	7.8827	7.1762	8.7372	8.011	7.5175	6.5187	5.7136	4.5265	4.6242	6.1511	7.5692	7.293	6.3348	7.5088	8.333	7.148	8.1332	8.0134	6.4006	6.797	7.9713
C1RL	4.213	3.889	3.8045	3.2856	4.6552	4.3083	4.5146	3.7664	3.7326	2.8512	2.9328	3.3336	2.4751	3.5722	3.7736	4.4418	3.8313	3.7214	4.2739	3.8005	3.9996	3.9315	3.2881	3.0662	4.173
C1S	6.9741	5.2948	5.9932	5.3843	7.6149	7.0256	8.6157	7.7833	7.8426	6.4163	5.3751	4.2821	4.7206	6.2033	7.0805	7.5021	6.0448	7.3941	7.9419	6.7814	7.7998	7.4692	6.6486	6.1183	7.8137
C20orf112	2.2056	2.6736	3.7207	4.8873	2.5478	3.7924	2.8593	2.1855	2.3853	2.4402	2.9469	3.9117	3.1261	3.1144	3.0026	3.5135	2.1123	3.5573	3.1947	2.7464	3.0889	2.9567	3.9985	2.5845	3.0287
C20orf141	0.0487	0.0582	0.0089	0	1.1859	0	0.0071	0.0111	0.0464	0	0	0.0181	0.024	0.0166	0	0	0	0	0.0726	0.0279	0	0	0.0199	0.0417	0.0328
C20orf144	0.0398	0.0959	0.0346	0.2311	0.1312	0.1713	0.0919	0.1626	0.1	0.3316	0.0903	0.1772	0.1543	0.1992	0.175	0.2708	0.1757	0.4629	0.3343	0.7198	0.067	0.1538	0.9651	0.2146	0.2975
C20orf166	0	0	0	0	0.0183	0.0315	0.0519	0.0463	0.0188	0	0	0	0	0	0.0308	0	0	0.0475	0.0649	0.0063	0.0142	0.3124	0.0353	0	0.0548
C20orf173	0	0	0	0.0079	0.0229	0.0262	0.0617	0.0059	0.0027	0.0019	0.0272	0.0192	0	0	0.0071	0.0145	0.0235	0.0183	0.0066	0	0	0.0056	0.0563	0.0114	0.0125
C20orf194	1.254	2.1374	2.5458	0.6488	1.8503	2.39	2.5104	2.6839	2.253	1.1662	1.2284	0.5353	0.8008	1.3099	1.5139	1.597	1.7901	2.0368	2.3846	2.856	1.7261	3.0642	1.4809	0.4387	2.4473
C20orf195	0.107	0.0396	0.3863	1.1572	0.0318	1.0047	0.3758	0.2514	0.173	0.2282	0.3166	0.2109	0.2383	0.2911	0.452	0.4906	0.0842	1.2445	0.4998	0.0705	0.2439	0.2384	0.712	0.0645	0.695
C20orf196	1.2071	2.0084	1.6851	3.1744	1.6852	1.9087	2.2522	2.925	1.3855	1.1456	0.7485	3.1093	1.8501	1.2568	2.7839	1.8318	1.4145	1.9762	1.9794	2.4639	2.5052	2.053	3.0177	1.5056	2.3203
C20orf197	0.0101	0.0322	0.0091	0.0407	0.0174	0.0337	0.0772	0.0359	0.2477	0.0191	0.044	0.0096	0.0663	0.0267	0.0861	0.1006	0.0305	0.0746	0.025	0.0946	0.1747	0.0219	0.03	0	0.0128
C20orf201	0.0313	0.0505	0.0697	0.0108	0.0539	0.0811	0.0917	0.1014	0.1431	0.1296	0.0687	0	0.0383	0.0692	0.2157	0.9249	0.0544	0.1524	0.1164	0.0994	0.051	0.0678	0.1104	0.1292	0.1743
C20orf202	0.2598	0.5199	0.2496	1.6883	0.3888	0.3761	2.2495	0.4845	0.2467	0.1324	0.1399	1.2397	0.6427	0.296	0.3943	0.2641	0.5074	1.8231	0.4126	0.9121	0.5613	0.2414	0.4212	0.2041	0.3424
C20orf203	0.0027	0	0.0264	0.0101	0.0046	0.0603	0.0263	0.0119	0.0048	0.0128	0.058	0.0182	0.0279	0	0.0121	0.0148	0.0048	0.0043	0.0132	0.0089	0.0101	0.0156	0.0189	0.0115	0.0794
C20orf26	0.0242	0.032	0.0793	0.1438	0.0329	0.0428	0.0298	0.0602	0.024	0.0841	0.0519	0.0324	0.1098	0.0711	0	0.0274	0.0332	0.0837	0.0503	0.0952	0.1321	0.0422	0.0475	0.0574	0.0539
C20orf27	3.8934	4.8541	4.312	5.029	3.7856	4.2711	4.3853	5.0052	4.4795	4.3907	3.4003	4.8777	4.6173	4.4637	4.9519	3.1222	5.4569	4.4117	5.1474	5.2211	4.1576	5.6765	5.4739	4.2101	4.8275
C20orf62	0	0	0	0	0	0	0	0	0	0	0	0	0.0239	0	0	0	0	0	0	0	0	0	0	0	0
C20orf78	0	0	0	0	0	0.0315	0.0417	0.0693	0	0	0	0	0	0	0	0	0	0.0841	0.0994	0	0.0274	0	0	0	0.0095
C20orf85	0	0	0.0535	0	0	0.0797	0	0.3952	0	0	0.0206	0	0	0	0	0.2508	0	0.0581	0	0.0298	0.0533	0	0	0.0382	0
C20orf96	1.5587	1.6152	1.8663	3.6404	1.6461	2.8177	1.6219	2.2118	1.6547	1.6372	1.4028	3.3896	2.3176	2.1177	2.9463	1.343	3.2522	1.4157	2.3076	3.2769	1.8409	1.6873	3.0525	1.8514	2.0336
C21orf119	1.9116	1.0746	2.4723	1.7893	1.8847	1.5758	2.5469	1.7612	1.9916	1.6166	2.0044	2.3082	1.9852	2.636	1.9801	2.4892	2.6173	1.8364	1.8025	1.6248	1.5232	2.2543	1.5467	1.8201	2.1695
C21orf128	0	0	0	0.026	0	0	0.0379	0.0142	0.0189	0.0362	0.0208	0.022	0.0071	0.0108	0.0735	0	0.0517	0.0139	0.0161	0	0.0238	0.0142	0.0131	0.0136	0.0213
C21orf2	1.6304	2.264	2.849	2.3953	1.8518	2.483	1.5663	1.9303	1.4892	1.7324	2.5331	2.2142	1.6903	2.2397	2.2434	1.6361	2.3631	2.3444	2.4614	2.6474	2.4167	2.396	1.9391	2.1703	2.8567
C21orf33	4.3364	4.3155	5.305	4.8894	4.0532	4.3542	4.767	4.7397	4.6282	4.615	4.777	5.3776	5.2223	5.0198	5.551	4.0009	5.3307	5.2356	4.7481	4.565	5.0922	4.9036	4.8232	5.1997	5.2684
C21orf37	0	0	0	0.0387	0	0	0	0	0	0	0.0652	0	0.0056	0	0	0	0	0.031	0	0	0	0	0	0	0
C21orf49	0.1736	0.0712	0.1931	0.429	0.4018	0.282	0.5537	0.7019	0.3053	0.0846	0.4876	0.3138	0.155	0.224	0.5741	0.4209	0.3523	0.5596	0.2226	0.219	0.8202	0.4037	0.2849	0.1166	0.5625
C21orf54	0	0	0	0.0541	0	0	0.0724	0.067	0	0	0.024	0	0.0341	0	0	0.0329	0	0	0	0	0.0838	0	0	0	0
C21orf58	0.7606	0.6617	1.2883	1.0802	0.4786	0.6593	0.4949	0.3382	0.4756	0.5654	0.6754	1.1598	1.1853	0.908	1.3757	0.7275	1.8625	1.7363	0.525	1.1496	0.4617	0.588	1.3242	0.7552	0.7971
C21orf59	2.6799	2.4875	2.9496	3.146	2.96	2.949	2.3275	2.7732	2.7978	2.874	3.1115	3.1825	3.1627	3.1333	2.7183	3.3393	3.0767	2.8419	2.1822	2.8238	2.6135	2.2534	2.888	3.0161	2.5396
C21orf62	0.0053	0.0108	0.0229	0.0397	0.0979	0.024	0.1574	0.1231	0.0308	0.0062	0.0642	0.0442	0.0284	0.0339	0.3868	0.0676	0.0573	0.0162	0.1026	0.0313	0.3472	0.1831	0.0141	0	0.1582
C21orf67	1.2501	0.6365	1.0647	0.5596	0.6123	0.814	0.4922	0.6913	0.6359	0.4261	1.6329	0.5167	0.5525	0.8714	0.7078	0.4248	1.6959	0.8841	0.899	1.186	0.6146	0.7375	0.5334	0.8143	1.0573
C21orf88	0.12	0.0202	0.0771	0.0527	0.1251	0	0.0715	0.2167	0.1794	0.1054	0.0145	0.318	0.1599	0.0794	0.1059	0.1749	0.0528	0.0502	0.381	0.128	0.3017	0.3911	0.0826	0.0331	0.1219
C21orf90	0.5276	0	0.4208	1.6874	0.0375	0.6498	0.4324	0.421	0.1684	0.0305	0.4533	0.2422	1.4699	1.2232	0.4231	0.1629	0	0.9633	0.3909	1.236	0.1795	0.3922	0.1735	0.4095	0.1452
C21orf91	1.3894	0.6952	1.2932	1.2439	2.5109	1.6242	2.3863	2.0152	2.5048	1.6191	1.6023	1.5161	1.6149	1.9187	1.3812	2.0613	1.6463	1.6268	1.3373	1.6643	1.7833	1.4132	1.5277	0.7908	1.5422
C22orf15	1.3608	2.4344	1.6338	1.6988	1.165	1.5049	0.8538	0.5026	0.7455	0.8497	0.7556	1.1762	1.3068	1.755	2.3038	0.6109	1.2946	0.847	1.294	0.9939	1.6163	0.9938	1.2556	2.9118	1.4057
C22orf23	0.6403	1.5963	1.315	1.0325	1.1741	0.5364	1.7534	1.1032	1.3963	0.6376	0.8514	0.8885	0.5435	1.0415	1.1323	1.2036	1.1813	1.1661	1.7524	1.1511	1.5344	2.7181	1.5669	0.9209	1.9823
C22orf24	0.0386	0.272	0.1061	0.1969	0.1062	0.0438	0.061	0.0707	0.1404	0.2259	0.1787	0.1307	0.9064	0.1194	0.1061	0.0616	0.198	0.2954	0.0631	0.1632	0.0964	0.0933	0.2568	0.0801	0.1172
C22orf26	0.509	1.4482	0.6413	0.1525	0.6771	0.4402	0.9196	0.5337	0.8069	0.4528	0.1967	0.3451	0.344	0.5369	0.6214	0.8026	0.9726	0.5303	0.9642	0.6025	0.8276	0.9377	0.4902	0.6814	1.1492
C22orf29	1.7543	2.5814	2.2681	2.9131	1.7115	1.7172	2.408	1.7303	1.8603	2.2758	1.4118	2.5063	2.8948	2.7407	2.2182	2.2748	2.9038	1.6786	2.387	2.2311	1.7615	2.0364	2.6338	2.0947	2.4174
C22orf31	0	0	0.1537	0.0052	0.0439	0.0676	0.1188	0.0955	0	0.0873	0.0638	0.0349	0.0156	0.1156	0.0373	0.1021	0.0223	0.0539	0.0936	0.1284	0.0119	0.0927	0.1192	0.0405	0.0834
C22orf34	0.0154	0.0394	0.0632	0	0.1469	0.3629	0.1617	0.113	0.0369	0.006	0.0146	0.0106	1.3849	0.0298	0.3211	0.1125	0.0789	0.2126	0.0509	0.0711	0.4199	0.0812	0.0421	0.1288	0.2864
C22orf39	1.8063	3.8253	3.2867	2.3514	2.4355	2.5149	2.8977	2.7711	2.7819	2.1006	1.6474	2.6359	2.7902	2.8192	3.0891	2.4192	2.8805	2.0894	2.9414	2.1079	2.7333	3.3288	2.5441	2.1846	3.0129
C22orf42	0	0	0	0	0	0	0	0	0.0202	0.0017	0.0099	0	0.3395	0.0053	0	0	0	0	0	0	0.0365	0	0.0165	0.0359	0
C22orf43	0.0512	0.3334	0.4054	0.0841	0.0092	0.3605	0.0798	0.05	0.0965	0.0262	0.0735	0.1551	0.3814	0.0344	0.2742	0.0846	0.1223	0.1206	0.0263	0.2287	0.023	0	0.3089	0.0112	0.2593
[truncated: 17,539 more rows]
