# Supplementary material for: OncoBinder facilitates interpretation of proteomic interaction data by capturing coactivation pairs in cancer
Source: Oncotarget. 2016 Feb 10;7(14):17608–15. doi: 10.18632/oncotarget.7305 (PMC4951236; doi:10.18632/oncotarget.7305)
Supplement: Supplementary file 6 [file oncotarget-07-17608-s006.xlsx]

## Sheet: gene_location
gene	chr	start	end
42064	4	164445449	165304407
42064	4	164445449	164534776
42064	1	220960038	220987741
42065	19	8478186	8503899
42065	19	8478186	8503899
42065	1	220921675	220957596
42065	19	8478186	8503899
42066	5	126203405	126366500
42067	2	217122584	217236750
42068	10	94050919	94113721
42069	5	10353750	10440500
42069	5	10353750	10440500
42069	5	10353750	10440500
42070	2	160590401	160625094
42070	2	160568967	160625094
42070	2	160568967	160625094
42070	2	160568967	160625094
42071	10	45950032	46030842
42071	10	45950032	46030842
42071	10	45950032	46090354
42072	12	58148880	58154193
42073	17	60778674	60884014
42073	17	60778674	60885742
42073	17	60782265	60885742
42073	17	60778674	60885742
42074	5	16067473	16179897
42248	16	30389453	30394171
42249	2	242255275	242293441
42249	2	242254601	242293441
42249	2	242255275	242293441
42249	2	242254601	242293441
42249	2	242255275	242293441
42249	2	242255275	242293441
42250	22	42372930	42394225
42250	22	42372930	42394225
42251	17	56597610	56618179
42251	17	56597610	56606828
42251	17	56597610	56609445
42251	17	56597610	56609445
42251	17	56597610	56605408
42251	17	56597610	56606828
42251	17	56597610	56618179
42251	17	56597610	56606828
42251	17	56597610	56609445
42252	22	19701986	19710845
42252	22	19705957	19710845
42253	X	118750908	118827333
42253	X	118750908	118827333
42253	X	118749687	118827333
42253	X	118749687	118827333
42254	7	35840595	35946715
42254	7	35840595	35946715
42254	7	35840595	35946715
42255	5	132091696	132113067
42255	5	132086508	132113067
42255	5	132091695	132113067
42255	5	132091696	132113561
42255	5	132091696	132113067
42255	5	132091695	132113067
42256	17	75315596	75496678
42256	17	75401150	75496678
42256	17	75446612	75496678
42256	17	75471324	75496678
42256	17	75372164	75496678
42256	17	75369271	75496678
42256	17	75283972	75496678
42256	17	75277491	75496678
42256	17	75447325	75496678
42256	17	75277491	75496678
42256	17	75450074	75496678
42257	2	110300373	110371783
42257	2	110300373	110371783
42257	2	110300373	110371783
42258	4	77870866	77959768
42258	4	77870866	77959768
42259	16	4827614	4838522
42259	16	4827614	4838522
42261	7	55861236	55930482
42262	1	87328127	87380107
42262	1	87328127	87380107
42339	9	117904096	118164923
A1BG	19	58858171	58864865
A1BG-AS1	19	58863335	58866549
A1CF	10	52559168	52645435
A1CF	10	52559168	52645435
A1CF	10	52559168	52645435
A1CF	10	52559168	52645435
A1CF	10	52559168	52645435
A1CF	10	52559168	52645435
A2M	12	9220303	9268558
A2M-AS1	12	9217772	9220651
A2ML1	12	8975149	9029381
A2ML1	12	8997599	9029381
A2MP1	12	9381128	9386803
A3GALT2	1	33772366	33786699
A4GALT	22	43088126	43116876
A4GNT	3	137842559	137851229
AA06	17	31856805	31860779
AAAS	12	53701239	53715412
AAAS	12	53701239	53715412
AACS	12	125549924	125627871
AACSP1	5	178191863	178203277
AADAC	3	151531860	151546276
AADACL2	3	151451703	151475556
AADACL2-AS1	3	151468966	151645963
AADACL2-AS1	3	151468966	151645963
AADACL3	1	12776117	12788726
AADACL3	1	12776117	12788726
AADACL4	1	12704565	12727097
AADACP1	3	151488243	151502682
AADAT	4	170981372	171011372
AADAT	4	170981372	171011372
AADAT	4	170981372	171011538
AADAT	4	170981372	171011183
AAED1	9	99403532	99417599
AAGAB	15	67493012	67547074
AAGAB	15	67493012	67547074
AAGAB	15	67493012	67547536
AAK1	2	69685126	69870977
AAMDC	11	77532207	77583398
AAMP	2	219128851	219134932
AAMP	2	219128851	219134932
AANAT	17	74449432	74466199
AANAT	17	74463629	74466199
AANAT	17	74463629	74466199
AAR2	20	34824338	34844863
AAR2	20	34824338	34844863
AARD	8	117950463	117956239
AARS	16	70286296	70323412
AARS2	6	44266462	44281063
AARSD1	17	41102542	41116515
AASDH	4	57215125	57253674
AASDH	4	57204450	57253674
AASDH	4	57204450	57253674
AASDH	4	57204450	57253674
AASDH	4	57204450	57253674
AASDH	4	57204450	57253674
AASDHPPT	11	105948291	105969419
AASS	7	121713597	121784344
AATBC	21	45225638	45232448
AATF	17	35306174	35414171
AATK	17	79091095	79139872
AATK	17	79091095	79105748
AATK-AS1	17	79139306	79156964
ABALON	20	30309309	30311212
ABAT	16	8768443	8878432
ABAT	16	8814572	8878432
ABAT	16	8806825	8878432
ABCA1	9	107543283	107690527
ABCA10	17	67144147	67240956
ABCA11P	4	419223	467998
ABCA12	2	215796265	216003151
ABCA12	2	215796265	216003151
ABCA12	2	215796265	215896810
ABCA13	7	48211056	48687091
ABCA17P	16	2390922	2476700
ABCA2	9	139901685	139923374
ABCA2	9	139901685	139922740
ABCA3	16	2325878	2390747
ABCA4	1	94458393	94586705
ABCA5	17	67240575	67311774
ABCA5	17	67240575	67323323
ABCA6	17	67074846	67138015
ABCA7	19	1040101	1065570
ABCA8	17	66863427	66951533
ABCA8	17	66863427	66951533
ABCA8	17	66863427	66951533
ABCA9	17	66970772	67057136
ABCA9-AS1	17	67000854	67014464
ABCB1	7	87133178	87342639
ABCB10	1	229652328	229694442
ABCB11	2	169779448	169887833
ABCB4	7	87031360	87105019
ABCB4	7	87031360	87105019
ABCB4	7	87031360	87105019
ABCB5	7	20655244	20796637
ABCB5	7	20686965	20796637
ABCB5	7	20686965	20707187
ABCB5	7	20686965	20700017
ABCB6	2	220074487	220083712
ABCB7	X	74273006	74376175
ABCB7	X	74273006	74376175
ABCB7	X	74273006	74376175
ABCB7	X	74273006	74376175
ABCB7	X	74273006	74376175
ABCB8	7	150725508	150744869
ABCB8	7	150725508	150744869
ABCB8	7	150725508	150744869
ABCB8	7	150725508	150744869
ABCB9	12	123413538	123451056
ABCB9	12	123405497	123451056
ABCB9	12	123413538	123451056
ABCB9	12	123409071	123451056
ABCB9	12	123413538	123451056
ABCC1	16	16043433	16236930
ABCC10	6	43395291	43418163
ABCC10	6	43399488	43418163
ABCC11	16	48200821	48266182
ABCC11	16	48200821	48269088
ABCC11	16	48200821	48269088
ABCC12	16	48116883	48180681
ABCC13	21	15646119	15663706
ABCC13	21	15646119	15673692
ABCC2	10	101542354	101611949
ABCC3	17	48712217	48769063
ABCC3	17	48712217	48745288
ABCC4	13	95748024	95953700
ABCC4	13	95672082	95953700
ABCC4	13	95672082	95953700
ABCC4	13	95748024	95953700
ABCC5	3	183701540	183735727
ABCC5	3	183637723	183735727
ABCC5-AS1	3	183724125	183729207
ABCC6	16	16243421	16317328
ABCC6	16	16315043	16317328
ABCC6P1	16	18582569	18609607
ABCC6P2	16	14916288	14918559
ABCC8	11	17414431	17498392
ABCC8	11	17414431	17498392
ABCC9	12	21958107	22089628
ABCC9	12	21950323	22089628
ABCD1	X	152990322	153010216
ABCD2	12	39945021	40013843
ABCD3	1	94883932	94984219
ABCD3	1	94883932	94944260
ABCD4	14	74751979	74769767
ABCD4	14	74751979	74769767
ABCE1	4	146019155	146050676
ABCE1	4	146019155	146050676
ABCF1	6	1887241	1907381
ABCF1	6	30539169	30559309
ABCF1	6	1832804	1852944
ABCF1	6	1887241	1907381
ABCF1	6	1921023	1941163
ABCF1	6	1832075	1852211
ABCF1	6	1871447	1891586
ABCF1	6	2051220	2071356
ABCF1	6	1871447	1891586
ABCF1	6	30539169	30559309
ABCF1	6	1921023	1941163
ABCF1	6	1832804	1852944
ABCF1	6	1832075	1852211
ABCF1	6	2051220	2071356
ABCF2	7	150908569	150924460
ABCF2	7	150904922	150924460
ABCF3	3	183903862	183911795
ABCG1	21	43639266	43717354
ABCG1	21	43636186	43717354
ABCG1	21	43639266	43717354
ABCG1	21	43640007	43717354
ABCG1	21	43619921	43717354
ABCG1	21	43619798	43717354
ABCG2	4	89011415	89152474
ABCG2	4	89011415	89080011
ABCG4	11	119020298	119033374
ABCG4	11	119019749	119033374
ABCG5	2	44039610	44065958
ABCG8	2	44066102	44105605
ABHD1	2	27346656	27353680
ABHD10	3	111697722	111712215
ABHD10	3	111697722	111712215
ABHD10	3	111697722	111712215
ABHD10	3	111697722	111712215
ABHD11	7	73150426	73153184
ABHD11	7	73150426	73153184
ABHD11	7	73150426	73153190
ABHD11	7	73150424	73153197
ABHD11	7	73150424	73153184
ABHD11	7	73150426	73153184
ABHD11-AS1	7	73149398	73150330
ABHD12	20	25280833	25371618
ABHD12	20	25275378	25371618
ABHD12B	14	51338877	51371688
ABHD12B	14	51338877	51371688
ABHD13	13	108870762	108886603
ABHD14A	3	52009041	52015216
ABHD14A-ACY1	3	52009041	52023218
ABHD14B	3	52002525	52008646
ABHD14B	3	52002525	52008646
ABHD14B	3	52002525	52008646
ABHD15	17	27887688	27894042
ABHD16A	6	2997615	3013741
ABHD16A	6	3034405	3050531
ABHD16A	6	2948368	2964501
ABHD16A	6	3034405	3050818
ABHD16A	6	2948368	2964788
ABHD16A	6	2985531	3001955
ABHD16A	6	31654725	31670850
ABHD16A	6	3164344	3180468
ABHD16A	6	2940297	2956422
ABHD16A	6	31654725	31671137
ABHD16A	6	31654725	31671137
ABHD16A	6	2940297	2956709
ABHD16A	6	2997615	3014028
ABHD16A	6	3164344	3180755
ABHD16A	6	2940297	2956709
ABHD16A	6	2997615	3014028
ABHD16A	6	2948368	2964788
ABHD16A	6	3164344	3180755
ABHD16A	6	2985531	3001955
ABHD16A	6	31654725	31670850
ABHD16A	6	3164344	3180468
ABHD16A	6	2940297	2956422
ABHD16A	6	2997615	3013741
ABHD16A	6	3034405	3050531
ABHD16A	6	2948368	2964501
ABHD16A	6	2985531	3001668
ABHD16A	6	3034405	3050818
ABHD16A	6	2985531	3001668
ABHD16B	20	62492565	62494341
ABHD17A	19	1876974	1885518
ABHD17A	19	1876974	1885518
ABHD17B	9	74480067	74526148
ABHD17B	9	74477367	74526148
ABHD17C	15	80987651	81047962
ABHD2	15	89631380	89745591
ABHD2	15	89631380	89745591
ABHD3	18	19230857	19284766
ABHD3	18	19230857	19244175
ABHD3	18	19230857	19284766
ABHD4	14	23067146	23081265
ABHD5	3	43732374	43764217
ABHD6	3	58223258	58280461
ABHD8	19	17402939	17414282
ABI1	10	27035524	27150016
ABI1	10	27035524	27150016
ABI1	10	27035524	27150016
ABI1	10	27035524	27150016
ABI1	10	27035524	27150016
ABI1	10	27035524	27150016
ABI1	10	27035524	27150016
ABI1	10	27035524	27150016
ABI1	10	27035524	27150016
ABI1	10	27035524	27150016
ABI1	10	27035524	27150016
ABI1	10	27035524	27150016
ABI2	2	204231606	204296896
ABI2	2	204192961	204296896
ABI2	2	204192961	204296896
ABI2	2	204192961	204296896
ABI2	2	204192961	204296896
ABI3	17	47287588	47300587
ABI3	17	47287588	47300587
ABI3BP	3	100468178	100712334
ABL1	9	133589267	133763062
ABL1	9	133710641	133763062
ABL2	1	179068461	179198819
ABL2	1	179079715	179198819
ABL2	1	179068461	179112224
ABL2	1	179068461	179112224
ABL2	1	179068461	179198819
ABL2	1	179068461	179198819
ABL2	1	179068461	179198819
ABL2	1	179068461	179112224
ABLIM1	10	116190868	116418058
ABLIM1	10	116190868	116286685
ABLIM1	10	116190868	116444414
ABLIM1	10	116190868	116444414
ABLIM2	4	8008747	8160559
ABLIM2	4	7967036	8160559
ABLIM2	4	7967036	8160559
ABLIM2	4	7967036	8160559
ABLIM2	4	7967036	8160559
ABLIM2	4	7967036	8160559
ABLIM2	4	7967036	8160559
ABLIM2	4	7967036	8073743
ABLIM3	5	148521045	148640001
ABLIM3	5	148521045	148640001
ABLIM3	5	148521045	148640001
ABLIM3	5	148521045	148640001
ABLIM3	5	148521571	148640001
ABO	9	136130562	136150630
ABR	17	906757	1083268
ABR	17	906757	1090616
ABR	17	906757	1012340
ABR	17	906757	935081
ABR	17	906757	982386
ABRA	8	107771710	107782472
ABRACL	6	139349818	139364439
ABT1	6	26597170	26600277
ABTB1	3	127391780	127399769
ABTB1	3	127391780	127399769
ABTB1	3	127391780	127399769
ABTB2	11	34172533	34379555
ACAA1	3	38164200	38178733
ACAA1	3	38164200	38178733
ACAA1	3	38164200	38178733
ACAA2	18	47309873	47340251
ACACA	17	35441926	35716059
ACACA	17	35441926	35766902
ACACA	17	35441926	35766902
ACACA	17	35441926	35656692
ACACA	17	35441926	35656692
ACACB	12	109577201	109706030
ACAD10	12	112123856	112194911
ACAD10	12	112123856	112194911
ACAD11	3	132276981	132378975
ACAD8	11	134123433	134135746
ACAD9	3	128598332	128631957
ACAD9	3	128598332	128631957
ACADL	2	211052715	211090215
ACADM	1	76190031	76229363
ACADM	1	76190031	76229363
ACADM	1	76190031	76229363
ACADM	1	76190031	76229363
ACADM	1	76190031	76229363
ACADS	12	121163540	121177811
ACADS	12	121163540	121177811
ACADSB	10	124768428	124817806
ACADVL	17	7123149	7128586
ACADVL	17	7123149	7128586
ACADVL	17	7123149	7128586
ACADVL	17	7120443	7128586
ACAN	15	89346673	89418585
ACAN	15	89346673	89418585
ACAP1	17	7239847	7254793
ACAP2	3	194995464	195163817
ACAP3	1	1227763	1243269
ACAT1	11	107992257	108018891
ACAT2	6	160182988	160200087
ACAT2	6	160183510	160200144
ACBD3	1	226332379	226374423
ACBD4	17	43213013	43221543
ACBD4	17	43209966	43221543
ACBD4	17	43213013	43220326
ACBD4	17	43213013	43221543
ACBD4	17	43213013	43221543
ACBD5	10	27484142	27531068
ACBD5	10	27484142	27531068
ACBD5	10	27484142	27529808
ACBD5	10	27484142	27529808
ACBD5	10	27484142	27529808
ACBD5	10	27484142	27531068
ACBD5	10	27484142	27529808
ACBD6	1	180257351	180472022
ACBD7	10	15117473	15130775
ACCS	11	44087728	44105569
ACCS	11	44087811	44105569
ACCSL	11	44069530	44081527
ACD	16	67691414	67694718
ACD	16	67691414	67694718
ACD	16	67691414	67694718
ACE	17	61554421	61575741
ACE	17	61562177	61575741
ACE	17	61562177	61575741
ACE2	X	15579155	15620192
ACER1	19	6306509	6333640
ACER2	9	19408924	19452500
ACER3	11	76571916	76737841
ACER3	11	76571916	76737841
ACER3	11	76571916	76737841
ACER3	11	76571916	76737841
ACHE	7	100487614	100493541
ACHE	7	100487614	100493592
ACHE	7	100487614	100493592
ACHE	7	100488336	100493592
ACHE	7	100487614	100493754
ACIN1	14	23527773	23564823
ACIN1	14	23527773	23564823
ACIN1	14	23527773	23564823
ACIN1	14	23527773	23540779
ACIN1	14	23527773	23540779
ACKR1	1	159173802	159176290
ACKR1	1	159175048	159176290
ACKR2	3	42850963	42908775
ACKR3	2	237478379	237490994
ACKR4	3	132316080	132321485
ACKR4	3	132318980	132321485
ACLY	17	40023178	40075272
ACLY	17	40023178	40075272
ACLY	17	40023169	40075275
ACLY	17	40023169	40075275
ACMSD	2	135596185	135659602
ACMSD	2	135596185	135659602
ACO1	9	32384600	32450832
ACO1	9	32384600	32450832
ACO2	22	41865128	41924993
ACOT1	14	74003927	74010498
ACOT11	1	55013806	55076005
ACOT11	1	55013806	55100417
ACOT12	5	80625946	80689988
ACOT13	6	24667262	24705295
ACOT13	6	24667262	24705295
ACOT2	14	74035762	74042362
ACOT2	14	74034323	74042362
ACOT4	14	74058409	74062470
ACOT6	14	74083547	74086592
ACOT7	1	6324331	6420764
ACOT7	1	6324331	6453826
ACOT7	1	6324331	6445883
ACOT7	1	6324331	6419004
ACOT8	20	44470359	44486048
ACOT9	X	23721776	23761407
ACOT9	X	23721776	23761407
ACOX1	17	73937588	73975515
ACOX1	17	73937588	73975515
ACOX1	17	73937588	73975515
ACOX2	3	58490862	58522929
ACOX3	4	8368008	8442452
ACOX3	4	8368008	8442452
ACOXL	2	111490149	111875799
ACP1	2	264868	272481
ACP1	2	264868	278282
ACP1	2	264868	278282
ACP1	2	264868	278282
ACP2	11	47260852	47270398
ACP2	11	47260852	47270398
ACP2	11	47260852	47270398
ACP2	11	47260852	47270398
ACP2	11	47260852	47270179
ACP5	19	11685474	11688553
ACP5	19	11685474	11689801
ACP5	19	11685474	11689592
ACP5	19	11685474	11689801
ACP6	1	147119167	147142634
ACPP	3	132036210	132077690
ACPP	3	132036210	132087146
ACPP	3	132036210	132077690
ACPT	19	51293671	51298481
ACR	22	51176651	51183727
ACRBP	12	6747241	6756580
ACRC	X	70797873	70833433
ACRV1	11	125542228	125550793
ACRV1	11	125542228	125550793
ACRV1	11	125542228	125550793
ACRV1	11	125542228	125550793
ACSBG1	15	78463186	78527049
ACSBG1	15	78463186	78527049
ACSBG2	19	6135643	6193114
ACSBG2	19	6135643	6193114
ACSBG2	19	6135643	6193114
ACSBG2	19	6135643	6193114
ACSBG2	19	6135643	6193114
ACSF2	17	48503518	48552206
ACSF2	17	48503518	48552206
ACSF2	17	48503518	48552206
ACSF2	17	48503518	48552206
ACSF2	17	48503518	48552206
ACSF2	17	48503518	48552206
ACSF2	17	48545689	48552206
ACSF3	16	89160216	89222254
ACSF3	16	89160216	89222254
ACSF3	16	89160216	89222254
ACSF3	16	89202955	89222254
ACSF3	16	89160216	89222254
ACSF3	16	89160216	89222254
ACSL1	4	185676748	185733413
ACSL1	4	185676748	185729755
ACSL1	4	185676748	185726942
ACSL1	4	185676748	185747268
ACSL1	4	185676748	185747268
ACSL3	2	223725731	223808119
ACSL3	2	223725731	223808119
ACSL4	X	108884563	108976621
ACSL4	X	108884563	108976621
ACSL5	10	114135955	114188138
ACSL5	10	114135022	114188138
ACSL5	10	114133915	114188138
ACSL6	5	131285666	131347355
ACSL6	5	131285666	131347355
ACSL6	5	131285666	131347607
ACSL6	5	131285666	131347355
ACSL6	5	131285666	131347607
ACSL6	5	131285666	131347761
ACSM1	16	20634558	20702578
ACSM2A	16	20462782	20498991
ACSM2A	16	20462782	20498991
ACSM2A	16	20462782	20498991
ACSM2B	16	20548082	20587695
ACSM2B	16	20548082	20587695
ACSM3	16	20775311	20797638
ACSM3	16	20775311	20808479
ACSM4	12	7456927	7480969
ACSM5	16	20420855	20452281
ACSM6	10	96953956	96988686
ACSS1	20	24986865	25038818
ACSS1	20	24986865	25038818
ACSS1	20	24986865	25038818
ACSS1	20	24986865	25013342
ACSS2	20	33464327	33515769
ACSS2	20	33462765	33515769
ACSS2	20	33464327	33515769
ACSS3	12	81471808	81649582
ACTA1	1	229566992	229569843
ACTA2	10	90694830	90712580
ACTA2	10	90694830	90751147
ACTA2-AS1	10	90692440	90699731
ACTB	7	5566778	5570232
ACTBL2	5	56775842	56778636
ACTC1	15	35080296	35087927
ACTG1	17	79476996	79479892
ACTG1	17	79476996	79479892
ACTG1	17	79476996	79479892
ACTG1P17	15	83394649	83408532
ACTG1P20	1	27650364	27653016
ACTG1P4	1	104112025	104114008
ACTG2	2	74120092	74146780
ACTG2	2	74120092	74146780
ACTL10	20	32254303	32256331
ACTL6A	3	179280667	179306193
ACTL6A	3	179280667	179306193
ACTL6A	3	179280667	179306193
ACTL6B	7	100240725	100254084
ACTL7A	9	111624507	111626035
ACTL7B	9	111616868	111618275
ACTL8	1	18081807	18153558
ACTL9	19	8807746	8809180
ACTN1	14	69340839	69446083
ACTN1	14	69340839	69446083
ACTN1	14	69340839	69446083
ACTN1-AS1	14	69446398	69454180
ACTN2	1	236849753	236927927
ACTN2	1	236849753	236927927
ACTN2	1	236849753	236927927
ACTN3	11	66314311	66330800
ACTN3	11	66313865	66330800
ACTN3	11	66314311	66330800
ACTN4	19	39138266	39221171
ACTR10	14	58666832	58702353
ACTR1A	10	104238985	104262512
ACTR1B	2	98272401	98280561
ACTR2	2	65454828	65498390
ACTR2	2	65454828	65498390
ACTR3	2	114647510	114719129
ACTR3	2	114648174	114719129
ACTR3	2	114647510	114719129
ACTR3B	7	152456833	152552464
ACTR3B	7	152456833	152552464
ACTR3B	7	152456833	152552464
ACTR3B	7	152456833	152552464
ACTR3BP2	2	92129158	92130496
ACTR3BP5	10	38989726	38991371
ACTR3C	7	149944300	150000069
ACTR3C	7	149944300	150020758
ACTR5	20	37377096	37401089
ACTR6	12	100593864	100618202
ACTR6	12	100594554	100618202
ACTR6	12	100594554	100618202
ACTR8	3	53901093	53916229
ACTRT1	X	127184940	127186382
ACTRT2	1	2938045	2939467
ACTRT3	3	169484710	169487683
ACVR1	2	158592957	158732374
ACVR1	2	158592957	158731623
ACVR1B	12	52345450	52390863
ACVR1B	12	52345450	52390863
ACVR1B	12	52347163	52390863
ACVR1C	2	158383278	158485399
ACVR1C	2	158383278	158485399
ACVR1C	2	158383278	158454072
ACVR1C	2	158383278	158485399
ACVR2A	2	148602563	148688396
ACVR2A	2	148602085	148688396
ACVR2A	2	148602085	148688396
ACVR2B	3	38495789	38534633
ACVR2B-AS1	3	38492517	38496311
ACVRL1	12	52306112	52317145
ACVRL1	12	52301201	52317145
ACY1	3	52017299	52023218
ACY1	3	52017299	52023218
ACY1	3	52017299	52023218
ACY1	3	52017299	52023218
ACY1	3	52017299	52023218
ACY3	11	67410025	67418130
ACYP1	14	75519927	75530752
ACYP1	14	75519927	75536186
ACYP1	14	75519927	75530752
ACYP1	14	75519927	75530752
ACYP1	14	75519927	75536186
ACYP1	14	75519927	75530752
ACYP2	2	54342409	54532435
ADA	20	43248162	43280376
ADAD1	4	123300594	123350947
ADAD1	4	123300594	123350947
ADAD1	4	123300120	123350947
ADAD2	16	84224722	84230772
ADAD2	16	84224722	84230772
ADAL	15	43622553	43641615
ADAL	15	43622553	43646753
ADAM10	15	58887402	59042177
ADAM11	17	42836567	42859214
ADAM12	10	127700953	128077127
ADAM12	10	127729910	128077127
ADAM12	10	127729910	128077127
ADAM12	10	127729910	128077127
ADAM12	10	127700953	128077127
ADAM15	1	155023747	155035252
ADAM15	1	155023747	155035252
ADAM15	1	155023747	155035252
ADAM15	1	155023747	155035252
ADAM15	1	155023747	155035252
ADAM15	1	155023747	155031159
ADAM15	1	155023747	155035252
ADAM15	1	155023747	155035252
ADAM15	1	155023747	155035252
ADAM15	1	155023747	155035252
ADAM15	1	155023747	155035252
ADAM15	1	155023747	155035252
ADAM17	2	9629410	9695917
ADAM18	8	39442086	39587583
ADAM18	8	39442086	39469094
ADAM19	5	156904311	157002831
ADAM1A	12	112336866	112339706
ADAM2	8	39601254	39695808
ADAM2	8	39601254	39695808
ADAM2	8	39601254	39695808
ADAM20	14	70989077	71001732
ADAM20P1	14	70935595	70950473
ADAM21	14	70918873	70926622
ADAM21P1	14	70712469	70714518
ADAM22	7	87563565	87811428
ADAM22	7	87563565	87811428
ADAM22	7	87563565	87832204
ADAM22	7	87563565	87832204
ADAM22	7	87563565	87832204
ADAM23	2	207308367	207485854
ADAM28	8	24151552	24216531
ADAM28	8	24151552	24193612
ADAM28	8	24151552	24216531
ADAM28	8	24151552	24193612
ADAM28	8	24151552	24216531
ADAM29	4	175839508	175899331
ADAM29	4	175839508	175899331
ADAM29	4	175839508	175899331
ADAM29	4	175839508	175899331
ADAM29	4	175839508	175899331
ADAM29	4	175839508	175899331
ADAM29	4	175839508	175899331
ADAM30	1	120436155	120439147
ADAM32	8	38965049	39142436
ADAM33	20	3648619	3662778
ADAM33	20	3648619	3662778
ADAM33	20	3648619	3662778
ADAM3A	8	39308563	39380508
ADAM3A	8	39308563	39380508
ADAM3A	8	39308563	39380508
ADAM3A	8	39308563	39380508
ADAM5	8	39172181	39260375
ADAM6	14	106435817	106438358
ADAM7	8	24298508	24367077
ADAM8	10	135075919	135090407
ADAM8	10	135075919	135090407
ADAM8	10	135075919	135090407
ADAM9	8	38854504	38962779
ADAM9	8	38854504	38962779
ADAM9	8	38854504	38962779
ADAM9	8	38854504	38962779
ADAMDEC1	8	24241797	24263526
ADAMDEC1	8	24241797	24263526
ADAMDEC1	8	24241797	24263526
ADAMTS1	21	28208605	28217728
ADAMTS10	19	8645123	8657080
ADAMTS10	19	8645123	8675620
ADAMTS12	5	33527286	33892124
ADAMTS13	9	136279458	136324525
ADAMTS13	9	136287119	136324525
ADAMTS13	9	136287119	136324525
ADAMTS13	9	136287119	136324525
ADAMTS14	10	72432558	72522195
ADAMTS14	10	72432558	72522195
ADAMTS15	11	130318868	130346539
ADAMTS16	5	5140442	5320412
ADAMTS17	15	100511642	100882183
ADAMTS18	16	77316024	77469011
ADAMTS19	5	128796102	129074376
ADAMTS19-AS1	5	128795251	128796382
ADAMTS2	5	178537851	178772431
ADAMTS2	5	178577885	178772431
ADAMTS20	12	43748011	43945724
ADAMTS3	4	73146685	73434516
ADAMTS4	1	161159537	161168845
ADAMTS5	21	28290230	28339439
ADAMTS6	5	64444562	64777704
ADAMTS7	15	79051544	79103773
ADAMTS7P1	15	82585620	82626915
ADAMTS7P1	15	82882945	82924242
ADAMTS8	11	130274817	130298539
ADAMTS9	3	64501330	64673365
ADAMTS9-AS1	3	64547021	64575760
ADAMTS9-AS1	3	64547021	64575760
ADAMTS9-AS2	3	64670545	64997143
ADAMTSL1	9	18474078	18910947
ADAMTSL1	9	18474078	18684952
ADAMTSL2	9	136397285	136440641
ADAMTSL2	9	136399974	136440641
ADAMTSL3	15	84322837	84708593
ADAMTSL3	15	84322837	84708593
ADAMTSL4	1	150521844	150533412
ADAMTSL4	1	150521844	150533412
ADAMTSL4	1	150521844	150531224
ADAMTSL4	1	150521844	150533412
ADAMTSL4-AS1	1	150533370	150547028
ADAMTSL5	19	1505016	1513188
ADAP1	7	937536	960526
ADAP1	7	937536	966852
ADAP1	7	937536	994319
ADAP1	7	937536	985452
ADAP1	7	937536	995043
ADAP2	17	29248753	29286211
ADAR	1	154554533	154580724
ADAR	1	154554533	154600456
ADAR	1	154554533	154580724
ADAR	1	154554533	154578776
ADAR	1	154554533	154580724
ADARB1	21	46494492	46646478
ADARB1	21	46494492	46646478
ADARB1	21	46494492	46646478
ADARB1	21	46494492	46646478
ADARB1	21	46494492	46646478
ADARB1	21	46494492	46646478
ADARB1	21	46494492	46646478
ADARB1	21	46494492	46646478
ADARB2	10	1223252	1779670
ADARB2-AS1	10	1568824	1599179
ADAT1	16	75632246	75657221
ADAT1	16	75632246	75657221
ADAT2	6	143743968	143763814
ADAT2	6	143743968	143771841
ADAT3	19	1905370	1913446
ADCK1	14	78266425	78400297
ADCK1	14	78266425	78400297
ADCK2	7	140372952	140394908
ADCK3	1	227127937	227175246
ADCK4	19	41197433	41222790
ADCK4	19	41197433	41221011
ADCK5	8	145597703	145618453
ADCY1	7	45613738	45704271
ADCY1	7	45614124	45762714
ADCY10	1	167778624	167883464
ADCY10	1	167778624	167883464
ADCY10	1	167778624	167883464
ADCY10P1	6	41068772	41108573
ADCY2	5	7396342	7830194
ADCY3	2	25042038	25142055
ADCY4	14	24787554	24804277
ADCY4	14	24787554	24804277
ADCY4	14	24787554	24804277
ADCY5	3	123001142	123135189
ADCY5	3	123001142	123167392
ADCY6	12	49159973	49182879
ADCY7	16	50321822	50352045
ADCY7	16	50300450	50344440
ADCY8	8	131792546	132052835
ADCY9	16	4012649	4166186
ADCYAP1	18	905196	912173
ADCYAP1	18	904943	912173
ADCYAP1R1	7	31092075	31151093
ADCYAP1R1	7	31092075	31151093
ADCYAP1R1	7	31092075	31151093
ADCYAP1R1	7	31092075	31151093
ADD1	4	2845876	2931802
ADD1	4	2845583	2931802
ADD1	4	2845583	2931802
ADD1	4	2845583	2931802
ADD1	4	2845583	2931802
ADD2	2	70902215	70995375
ADD2	2	70889215	70994847
ADD2	2	70889215	70995375
ADD2	2	70902215	70995375
ADD2	2	70889215	70995375
ADD3	10	111767710	111895323
ADD3	10	111765725	111895323
ADD3	10	111767710	111895323
ADD3-AS1	10	111705316	111768139
ADGB	6	146920135	147136597
ADGRA1	10	134901507	134945179
ADGRA1	10	134915749	134945179
ADGRA1-AS1	10	134898752	134900201
ADGRA2	8	37654400	37701504
ADGRA3	4	22388996	22517677
ADGRB1	8	143545376	143626368
ADGRB2	1	32192705	32229664
ADGRB2	1	32192705	32229664
ADGRB3	6	69345631	70099403
ADGRD1	12	131438451	131626008
ADGRE1	19	6887559	6940464
ADGRE1	19	6887559	6940464
ADGRE1	19	6887559	6940464
ADGRE1	19	6887559	6940464
ADGRE1	19	6887559	6940464
ADGRE2	19	14843508	14887739
ADGRE2	19	14843508	14889353
ADGRE3	19	14729928	14785730
ADGRE3	19	14729928	14785730
ADGRE3	19	14729928	14785730
ADGRE4P	19	6952510	6990857
ADGRE5	19	14491955	14519537
ADGRE5	19	14491955	14519537
ADGRE5	19	14491955	14519537
ADGRF1	6	46965439	47010099
ADGRF1	6	46987621	47010099
ADGRF2	6	47624325	47665533
ADGRF3	2	26531040	26541970
ADGRF3	2	26531040	26569685
ADGRF3	2	26532811	26541917
ADGRF4	6	47666288	47689757
ADGRF5	6	46820241	46922675
ADGRF5	6	46820241	46889714
ADGRG1	16	57653909	57698951
ADGRG1	16	57662137	57698951
ADGRG1	16	57653909	57698951
ADGRG1	16	57662137	57698951
ADGRG1	16	57673206	57698951
ADGRG1	16	57662137	57698951
ADGRG1	16	57662137	57698951
ADGRG1	16	57662137	57698951
ADGRG1	16	57673206	57698951
ADGRG1	16	57653604	57698951
ADGRG1	16	57653604	57698951
ADGRG2	X	19007424	19140755
ADGRG2	X	19007424	19140755
ADGRG2	X	19007424	19140755
ADGRG2	X	19007424	19140755
ADGRG2	X	19007424	19140755
ADGRG2	X	19007424	19140755
ADGRG2	X	19007424	19140755
ADGRG2	X	19007424	19140755
ADGRG2	X	19007424	19140755
ADGRG3	16	57702156	57723290
ADGRG3	16	57702156	57723290
ADGRG4	X	135383121	135499047
ADGRG5	16	57576600	57611100
ADGRG5	16	57576332	57611100
ADGRG6	6	142623055	142767403
ADGRG6	6	142623055	142767403
ADGRG6	6	142623055	142767403
ADGRG6	6	142623055	142767403
ADGRG7	3	100328432	100414323
ADGRG7	3	100354381	100414325
ADGRL1	19	14258548	14316997
ADGRL1	19	14258548	14316997
ADGRL2	1	82165454	82458422
ADGRL2	1	82266081	82458422
ADGRL2	1	82266081	82458422
ADGRL2	1	82266081	82458422
ADGRL3	4	62362838	62938168
ADGRL3-AS1	4	62937472	63027483
ADGRL4	1	79355448	79472495
ADGRV1	5	89854616	90460033
ADGRV1	5	89854616	90460033
ADH1A	4	100197522	100212185
ADH1B	4	100227543	100242599
ADH1B	4	100227543	100242599
ADH1C	4	100257648	100274202
ADH4	4	100044807	100065449
ADH4	4	100044807	100065449
ADH4	4	100044807	100065449
ADH5	4	99992129	100009939
ADH6	4	100123794	100140403
ADH6	4	100125878	100140403
ADH7	4	100333417	100356291
ADH7	4	100333417	100356667
ADHFE1	8	67344717	67381044
ADI1	2	3501689	3523350
ADI1	2	3501689	3521518
ADIG	20	37209837	37217106
ADIG	20	37209837	37217106
ADIPOQ	3	186560462	186576252
ADIPOQ	3	186560462	186576252
ADIPOQ-AS1	3	186569675	186573912
ADIPOR1	1	202909952	202927112
ADIPOR1	1	202909952	202927524
ADIPOR1	1	202909952	202927524
ADIPOR1	1	202909952	202927700
ADIPOR2	12	1800246	1897845
ADIRF	10	88728187	88730666
ADK	10	75936246	76469061
ADK	10	75910942	76469061
ADK	10	75936246	76469061
ADK	10	75910942	76469061
ADM	11	10326526	10328949
ADM2	22	50919984	50924866
ADM2	22	50920152	50924866
ADM5	19	50191941	50194247
ADNP	20	49505454	49547527
ADNP	20	49505454	49547527
ADNP	20	49505454	49526328
ADNP	20	49505454	49547527
ADNP2	18	77866914	77898228
ADNP-AS1	20	49547520	49561671
ADNP-AS1	20	49547520	49561671
ADNP-AS1	20	49547520	49561671
ADO	10	64564515	64568239
ADORA1	1	203096835	203136533
ADORA1	1	203096835	203136533
ADORA2A	22	24823529	24838328
ADORA2A	22	24819564	24838328
ADORA2A	22	24823529	24838328
ADORA2A	22	24828086	24838328
ADORA2A	22	24828086	24838328
ADORA2A	22	24823529	24838328
ADORA2A	22	24823529	24838328
ADORA2A-AS1	22	24825177	24890783
ADORA2A-AS1	22	24834244	24890783
ADORA2B	17	15848230	15879210
ADORA3	1	112042050	112046743
ADORA3	1	112042050	112046743
ADORA3	1	112042050	112046743
ADPGK	15	73043707	73076126
ADPGK	15	73043707	73076126
ADPGK	15	73043707	73076126
ADPGK-AS1	15	73075175	73090540
ADPRH	3	119298279	119308792
ADPRH	3	119298279	119308792
ADPRH	3	119298279	119308792
ADPRHL1	13	114076254	114107839
ADPRHL1	13	114076254	114103457
ADPRHL2	1	36554452	36559533
ADPRM	17	10600926	10614875
ADRA1A	8	26627221	26722922
ADRA1A	8	26623370	26722922
ADRA1A	8	26605666	26722922
ADRA1A	8	26613912	26722922
ADRA1B	5	159343739	159400017
ADRA1D	20	4201277	4229659
ADRA2A	10	112836789	112840662
ADRA2B	2	96778622	96781984
ADRA2C	4	3768295	3770253
ADRB1	10	115803805	115806667
ADRB2	5	148206155	148208197
ADRB3	8	37820513	37824184
ADRBK1	11	67033904	67054029
ADRBK2	22	25960860	26125258
ADRM1	20	60877951	60883918
ADRM1	20	60877951	60883918
ADRM1	20	60877951	60883918
ADRM1	20	60877951	60883918
ADSL	22	40742503	40762575
ADSL	22	40742503	40762575
ADSS	1	244571793	244615436
ADSSL1	14	105196227	105213647
ADSSL1	14	105190533	105213647
ADTRP	6	11713887	11779280
ADTRP	6	11713887	11779280
AEBP1	7	44143959	44154164
AEBP2	12	19592607	19675173
AEBP2	12	19593514	19675173
AEBP2	12	19592607	19675173
AEN	15	89164526	89175512
AES	19	3052907	3062371
AES	19	3052907	3062371
AES	19	3052907	3062964
AFAP1	4	7760439	7941653
AFAP1	4	7760439	7941653
AFAP1-AS1	4	7755816	7780654
AFAP1L1	5	148651400	148721367
AFAP1L1	5	148651400	148721367
AFAP1L2	10	116054582	116164537
AFAP1L2	10	116054582	116164537
AFAP1L2	10	116054582	116164537
AFF1	4	87928152	88062191
AFF1	4	87856153	88062206
AFF2	X	147582138	148082193
AFF2	X	147800614	148082193
AFF2	X	147582138	148082193
AFF2	X	147582138	148082193
AFF2	X	147582138	148082193
AFF2	X	147582138	148082193
AFF3	2	100163715	100722045
AFF3	2	100163715	100759037
AFF4	5	132211070	132299354
AFG3L1P	16	90038987	90067195
AFG3L1P	16	90038987	90063028
AFG3L1P	16	90038987	90063028
AFG3L2	18	12328942	12377275
AFM	4	74347461	74369718
AFMID	17	76183397	76203782
AFMID	17	76183397	76203782
AFMID	17	76183397	76193641
AFP	4	74301935	74321502
AFTPH	2	64751438	64820138
AFTPH	2	64751438	64820138
AFTPH	2	64751438	64820138
AGA	4	178351928	178363657
AGA	4	178351928	178363657
AGA	4	178351928	178363657
AGAP1	2	236402732	237040444
AGAP1	2	236402732	236761846
AGAP1	2	236402732	237040444
AGAP11	10	88730497	88769960
AGAP1-IT1	2	236414394	236416210
AGAP2	12	58118075	58135944
AGAP2	12	58118075	58132029
AGAP2-AS1	12	58120022	58122139
AGAP3	7	150783508	150820725
AGAP3	7	150783508	150841523
AGAP3	7	150782917	150841523
AGAP3	7	150783508	150820725
AGAP3	7	150811764	150820725
AGAP4	10	46321039	46342921
AGAP4	10	46321039	46342921
AGAP4	10	46321039	46349325
AGAP5	10	75434032	75457554
AGAP6	10	51748077	51770259
AGAP7P	10	51464143	51486327
AGAP9	10	47191843	47213626
AGAP9	10	48215723	48237508
AGBL1	15	86685241	87572283
AGBL1-AS1	15	86840064	86860199
AGBL2	11	47681142	47736928
AGBL3	7	134671258	134820530
AGBL4	1	48998526	50489626
AGBL4-IT1	1	49839872	49937757
AGBL5	2	27274490	27282403
AGBL5	2	27274490	27293490
AGBL5	2	27274490	27293490
AGBL5-AS1	2	27272550	27273132
AGER	6	3491568	3494923
AGER	6	3528571	3531926
AGER	6	3409764	3413119
AGER	6	3496472	3499827
AGER	6	32148744	32152099
AGER	6	3491568	3494923
AGER	6	3463485	3466840
AGER	6	3496472	3499827
AGER	6	3409764	3413119
AGER	6	3496472	3499827
AGER	6	3409764	3413119
AGER	6	3496472	3499827
AGER	6	3496472	3499827
AGER	6	3409764	3413119
AGER	6	3463485	3466840
AGER	6	3619425	3622780
AGER	6	32148744	32152099
AGER	6	3463485	3466840
AGER	6	3619425	3622780
AGER	6	3491568	3494923
AGER	6	3528571	3531926
AGER	6	32148744	32152099
AGER	6	3463485	3466840
AGER	6	3496472	3499827
AGER	6	32148744	32152099
AGER	6	3619425	3622780
AGER	6	32148744	32152099
AGER	6	3463485	3466840
AGER	6	3619425	3622780
AGER	6	3491568	3494923
AGER	6	3528571	3531926
AGER	6	3409764	3413119
AGER	6	3496472	3499827
AGER	6	32148744	32152099
AGER	6	3463485	3466840
AGER	6	3619425	3622780
AGER	6	3496472	3499827
AGER	6	32148744	32152099
AGER	6	3463485	3466840
AGER	6	3528571	3531926
AGER	6	3409764	3413119
AGER	6	3619425	3622780
AGER	6	3528571	3531926
AGER	6	3528571	3531926
AGER	6	3491568	3494923
AGER	6	3528571	3531926
AGER	6	3409764	3413119
AGER	6	3496472	3499827
AGER	6	32148744	32152099
AGER	6	3409764	3413119
AGER	6	3491568	3494923
AGER	6	3619425	3622780
AGER	6	3491568	3494923
AGER	6	3528571	3531926
AGER	6	32148744	32152099
AGER	6	3491568	3494923
AGER	6	3463485	3466840
AGER	6	3619425	3622780
AGER	6	3463485	3466840
AGER	6	3619425	3622780
AGER	6	3491568	3494923
AGER	6	3528571	3531926
AGER	6	3409764	3413119
AGER	6	3496472	3499827
AGER	6	32148744	32152099
AGER	6	3463485	3466840
AGER	6	3409764	3413119
AGER	6	3619425	3622780
AGER	6	3491568	3494923
AGER	6	3528571	3531926
AGFG1	2	228336887	228425938
AGFG1	2	228336887	228425938
AGFG1	2	228336887	228425938
AGFG1	2	228336887	228425938
AGFG2	7	100136833	100165843
AGGF1	5	76326209	76361058
AGK	7	141251077	141354209
AGL	1	100316044	100389579
AGL	1	100316530	100389579
AGL	1	100316044	100389579
AGL	1	100326765	100389579
AGL	1	100315639	100389579
AGL	1	100316044	100389579
AGMAT	1	15898193	15911605
AGMO	7	15239942	15601640
AGO1	1	36348809	36389899
AGO2	8	141541263	141645646
AGO2	8	141541263	141645646
AGO3	1	36396682	36522063
AGO3	1	36396682	36522063
AGO4	1	36273827	36323490
AGPAT1	6	32135982	32143916
AGPAT1	6	3450723	3458657
AGPAT1	6	3606663	3614597
AGPAT1	6	3478806	3486740
AGPAT1	6	3515811	3523745
AGPAT1	6	3483710	3493616
AGPAT1	6	32135982	32145888
AGPAT1	6	3450723	3460629
AGPAT1	6	3606663	3616569
AGPAT1	6	3478806	3488712
AGPAT1	6	3515811	3525717
AGPAT1	6	3397002	3406908
AGPAT1	6	3397002	3404936
AGPAT1	6	3483710	3491644
AGPAT2	9	139567594	139581911
AGPAT2	9	139567594	139581911
AGPAT3	21	45345278	45407475
AGPAT3	21	45285115	45407475
AGPAT4	6	161551056	161695107
AGPAT4-IT1	6	161581163	161583014
AGPAT5	8	6565877	6619021
AGPS	2	178257470	178408564
AGR2	7	16832263	16844738
AGR3	7	16899029	16921613
AGRN	1	955502	991499
AGRN	1	955502	991499
AGRP	16	67516473	67517716
AGT	1	230838271	230850336
AGTPBP1	9	88161453	88356944
AGTPBP1	9	88161453	88356944
AGTPBP1	9	88161453	88356944
AGTR1	3	148415657	148460790
AGTR1	3	148447966	148460790
AGTR1	3	148415657	148460790
AGTR1	3	148415657	148460790
AGTR1	3	148415657	148460790
AGTR2	X	115301957	115306225
AGTRAP	1	11796141	11810828
AGTRAP	1	11796141	11810828
AGTRAP	1	11796141	11810828
AGTRAP	1	11796141	11810828
AGTRAP	1	11796141	11810828
AGXT	2	241808161	241818536
AGXT2	5	34998205	35048240
AGXT2	5	34998205	35048240
AHCTF1	1	247002401	247094726
AHCTF1P1	2	162355577	162364413
AHCY	20	32868070	32891215
AHCY	20	32868070	32899608
AHCYL1	1	110527386	110566364
AHCYL1	1	110546569	110566364
AHCYL1	1	110546569	110566364
AHCYL1	1	110543548	110566364
AHCYL1	1	110527386	110566364
AHCYL2	7	128864854	129070052
AHCYL2	7	129007963	129070052
AHCYL2	7	128864854	129070052
AHCYL2	7	129015483	129070052
AHDC1	1	27860755	27930005
AHI1	6	135605109	135818903
AHI1	6	135708921	135818903
AHI1	6	135605109	135818903
AHI1	6	135605109	135818903
AHNAK	11	62283373	62314332
AHNAK	11	62201013	62314332
AHNAK2	14	105403590	105444694
AHR	7	17338275	17385775
AHRR	5	304290	438405
AHRR	5	304290	438405
AHSA1	14	77924372	77935815
AHSA2	2	61404554	61414686
AHSG	3	186330849	186339107
AHSP	16	31539202	31540124
AICDA	12	8754761	8765442
AIDA	1	222841354	222885864
AIF1	6	2876634	2878439
AIF1	6	2913800	2915605
AIF1	6	2877429	2878439
AIF1	6	2914595	2915605
AIF1	6	3093406	3094416
AIF1	6	2869363	2870373
AIF1	6	2963482	2964492
AIF1	6	31582993	31584798
AIF1	6	3092611	3094416
AIF1	6	2868568	2870373
AIF1	6	2962687	2964492
AIF1	6	2868607	2870373
AIF1	6	2962726	2964492
AIF1	6	2876673	2878439
AIF1	6	2913839	2915605
AIF1	6	31583788	31584798
AIF1	6	31583032	31584798
AIF1	6	3092650	3094416
AIF1L	9	133971862	133998539
AIF1L	9	133971862	133998539
AIF1L	9	133971862	133998539
AIF1L	9	133971862	133998539
AIFM1	X	129263337	129299861
AIFM1	X	129263337	129299861
AIFM1	X	129263337	129299861
AIFM1	X	129263337	129299861
AIFM1	X	129263337	129272015
AIFM2	10	71872022	71892690
AIFM2	10	71872022	71892690
AIFM3	22	21321446	21335649
AIFM3	22	21319417	21335649
AIFM3	22	21321446	21335649
AIFM3	22	21319417	21335649
AIG1	6	143381978	143661480
AIG1	6	143381978	143511739
AIG1	6	143381978	143511739
AIG1	6	143380499	143661480
AIM1	6	106959729	107018324
AIM1L	1	26648349	26680621
AIM2	1	159032274	159046647
AIMP1	4	107237663	107270381
AIMP1	4	107236766	107270381
AIMP1	4	107236852	107270381
AIMP2	7	6048881	6063465
AIP	11	67250499	67258579
AIP	11	67250986	67258579
AIP	11	67250499	67258579
AIPL1	17	6327056	6338519
AIPL1	17	6327056	6338519
AIPL1	17	6327056	6338519
AIPL1	17	6327056	6338519
AIPL1	17	6329371	6338519
AIPL1	17	6327056	6338452
AIPL1	17	6327056	6338519
AIPL1	17	6327056	6338519
AIRE	21	45705720	45718102
AIRN	6	160424322	160428696
AIRN	6	160424322	160428696
AJAP1	1	4715104	4843851
AJAP1	1	4715104	4837854
AJUBA	14	23440382	23451851
AJUBA	14	23440382	23446432
AJUBA	14	23447820	23451851
AK1	9	130628758	130640022
AK2	1	33473540	33502512
AK2	1	33473540	33502512
AK2	1	33476825	33502512
AK2	1	33476825	33502512
AK2	1	33473540	33502512
AK3	9	4709556	4742043
AK3	9	4709556	4726227
AK3	9	4709556	4741799
AK3	9	4709556	4741309
AK3	9	4709556	4741309
AK4	1	65613512	65697828
AK4	1	65613849	65697828
AK4	1	65613231	65697828
AK5	1	77748286	78025654
AK5	1	77747661	78025654
AK6	5	68647552	68665840
AK6	5	68647552	68665409
AK7	14	96858447	96955764
AK8	9	135600964	135754198
AK9	6	109814058	110012415
AK9	6	109952899	110012415
AKAP1	17	55163134	55198705
AKAP1	17	55163077	55198705
AKAP1	17	55162552	55198710
AKAP10	17	19807764	19881169
AKAP11	13	42846288	42897403
AKAP12	6	151561133	151679694
AKAP12	6	151646665	151679694
AKAP13	15	85923846	86292589
AKAP13	15	86163180	86292589
AKAP13	15	85923846	86292589
AKAP14	X	119029935	119037620
AKAP14	X	119029935	119054679
AKAP14	X	119029935	119054679
AKAP17A	X	1710485	1721407
AKAP17A	Y	1660485	1671407
AKAP17A	X	1710485	1721411
AKAP17A	Y	1660485	1671411
AKAP2	9	112887780	112934791
AKAP2	9	112810877	112934791
AKAP2	9	112810877	112934791
AKAP3	12	4724673	4758213
AKAP3	12	4724673	4758213
AKAP4	X	49955410	49965664
AKAP4	X	49955419	49965004
AKAP5	14	64932216	64941221
AKAP6	14	32798478	33302268
AKAP7	6	131571298	131604675
AKAP7	6	131456825	131604675
AKAP7	6	131571298	131604675
AKAP8	19	15464331	15490612
AKAP8L	19	15490858	15529932
AKAP8L	19	15490858	15529932
AKAP8L	19	15490858	15529932
AKAP9	7	91570188	91739987
AKAP9	7	91570188	91739987
AKIP1	11	8932700	8941626
AKIP1	11	8932700	8941626
AKIP1	11	8932700	8941626
AKIP1	11	8932700	8941626
AKIP1	11	8932738	8941626
AKIP1	11	8932738	8941626
AKIRIN1	1	39456915	39471737
AKIRIN1	1	39456915	39471737
AKIRIN2	6	88384577	88411985
AKNA	9	117096432	117156685
AKNAD1	1	109358519	109399726
AKNAD1	1	109358519	109400864
AKR1A1	1	46016454	46035723
AKR1A1	1	46016454	46035723
AKR1A1	1	46016454	46035723
AKR1A1	1	46016454	46035723
AKR1B1	7	134127106	134143888
AKR1B10	7	134212343	134226166
AKR1B15	7	134233848	134264592
AKR1C1	10	5005453	5020158
AKR1C2	10	5029967	5060225
AKR1C2	10	5029967	5060225
AKR1C2	10	5042102	5046206
AKR1C3	10	5136567	5140368
AKR1C3	10	5090957	5149878
AKR1C3	10	5136567	5149878
AKR1C4	10	5238797	5260910
AKR1C6P	10	4913858	4958465
AKR1C8P	10	5196654	5227150
AKR1D1	7	137761177	137803050
AKR1D1	7	137761177	137803050
AKR1D1	7	137761177	137803050
AKR1E2	10	4868368	4890251
AKR1E2	10	4868368	4890251
AKR1E2	10	4868368	4890251
AKR1E2	10	4868368	4890251
AKR1E2	10	4868368	4890251
AKR1E2	10	4868368	4890251
AKR7A2	1	19629201	19638640
AKR7A2P1	1	113465971	113467295
AKR7A3	1	19609056	19615280
AKR7L	1	19592475	19600568
AKR7L	1	19592475	19600568
AKT1	14	105235686	105262080
AKT1	14	105235686	105262080
AKT1	14	105235686	105259938
AKT1S1	19	50372289	50380644
AKT1S1	19	50372289	50380644
AKT1S1	19	50372289	50380644
AKT1S1	19	50372289	50381613
AKT1S1	19	50372289	50379506
AKT2	19	40736223	40791302
AKT2	19	40736223	40791302
AKT2	19	40736223	40791302
AKT3	1	243651534	244006584
AKT3	1	243663020	244006584
AKT3	1	243663020	244006886
AKTIP	16	53524951	53537216
AKTIP	16	53524951	53537216
AKTIP	16	53524951	53537216
ALAD	9	116148591	116163618
ALAS1	3	52232098	52248343
ALAS1	3	52232098	52248343
ALAS1	3	52232098	52248343
ALAS1	3	52232098	52248343
ALAS2	X	55035487	55057497
ALAS2	X	55035487	55057497
ALAS2	X	55035487	55057497
ALB	4	74269971	74287129
ALCAM	3	105085556	105295757
ALCAM	3	105085556	105244230
ALCAM	3	105085556	105272014
ALCAM	3	105085556	105295757
ALDH16A1	19	49956472	49974305
ALDH16A1	19	49956472	49974305
ALDH18A1	10	97365685	97416567
ALDH18A1	10	97365685	97416567
ALDH1A1	9	75515577	75568233
ALDH1A2	15	58245621	58358121
ALDH1A2	15	58245621	58358121
ALDH1A2	15	58245621	58306295
ALDH1A2	15	58245621	58358121
ALDH1A3	15	101419896	101456830
ALDH1A3	15	101419896	101456830
ALDH1B1	9	38392660	38398662
ALDH1L1	3	125822403	125899645
ALDH1L1	3	125822403	125900029
ALDH1L1	3	125822403	125899645
ALDH1L1	3	125822403	125899645
ALDH1L1-AS1	3	125822482	125826912
ALDH1L1-AS2	3	125898907	125929011
ALDH1L2	12	105413561	105478341
ALDH1L2	12	105413561	105478341
ALDH2	12	112204690	112247789
ALDH2	12	112204690	112247789
ALDH3A1	17	19641297	19648772
ALDH3A1	17	19641297	19648925
ALDH3A1	17	19641297	19651746
ALDH3A2	17	19552063	19580904
ALDH3A2	17	19552063	19580908
ALDH3B1	11	67776016	67796749
ALDH3B1	11	67777774	67796749
ALDH3B1	11	67777774	67796749
ALDH3B1	11	67777774	67796749
ALDH3B1	11	67777774	67796749
ALDH3B2	11	67429632	67448685
ALDH3B2	11	67429632	67442102
ALDH4A1	1	19197923	19217385
ALDH4A1	1	19197923	19229293
ALDH4A1	1	19197923	19229293
ALDH5A1	6	24495196	24537435
ALDH5A1	6	24495196	24537435
ALDH6A1	14	74524367	74551196
ALDH6A1	14	74524367	74551196
ALDH6A1	14	74524367	74551196
ALDH7A1	5	125877532	125931082
ALDH7A1	5	125877532	125931082
ALDH7A1	5	125877532	125931082
ALDH8A1	6	135238527	135271260
ALDH8A1	6	135238527	135271260
ALDH8A1	6	135238527	135271260
ALDH9A1	1	165631448	165667900
ALDOA	16	30064410	30081741
ALDOA	16	30075817	30081741
ALDOA	16	30076993	30081741
ALDOA	16	30076993	30081741
ALDOA	16	30075599	30081741
ALDOB	9	104182841	104198062
ALDOC	17	26900132	26903951
ALG1	16	5121809	5137380
ALG10	12	34175215	34181236
ALG10B	12	38710556	38723528
ALG10B	12	38710556	38723528
ALG11	13	52586522	52603780
ALG11	13	52586522	52603780
ALG12	22	50296853	50312106
ALG13	X	110924345	110933623
ALG13	X	110924345	110933623
ALG13	X	110924397	110933623
ALG13	X	110924397	110933623
ALG13	X	110924884	110933623
ALG13	X	110924397	111003875
ALG13	X	110924397	110933623
ALG13	X	110924397	111003875
ALG13	X	110924397	111003875
ALG13	X	110924345	111003875
ALG13	X	110924345	111003875
ALG13	X	110924345	110933623
ALG13	X	110924345	110933623
ALG14	1	95448278	95538507
ALG14	1	95448278	95538507
ALG14	1	95448278	95538507
ALG1L	3	125648117	125655887
ALG1L	3	125648117	125655887
ALG1L2	3	129800673	129817233
ALG1L9P	11	71506860	71524905
ALG1L9P	11	71521023	71524905
ALG1L9P	11	71505408	71524905
ALG2	9	101978706	101984246
ALG2	9	101978706	101984246
ALG3	3	183960116	183966759
ALG3	3	183960116	183967313
ALG3	3	183960116	183966759
ALG3	3	183960116	183966759
ALG5	13	37523907	37573504
ALG5	13	37523907	37573504
ALG6	1	63833260	63904233
ALG8	11	77811987	77850699
ALG8	11	77811987	77850699
ALG9	11	111652918	111742004
ALG9	11	111652918	111742004
ALG9	11	111652918	111742305
ALG9	11	111652918	111742305
ALK	2	29415639	30144477
ALKBH1	14	78138748	78174356
ALKBH2	12	109525992	109531293
ALKBH2	12	109525992	109531293
ALKBH2	12	109525992	109531293
ALKBH2	12	109525992	109531293
ALKBH2	12	109525992	109531293
ALKBH3	11	43902356	43941825
ALKBH3-AS1	11	43930838	43942494
ALKBH4	7	102096666	102105321
ALKBH5	17	18086866	18113267
ALKBH6	19	36500021	36505141
ALKBH6	19	36500022	36505141
ALKBH6	19	36500017	36505145
ALKBH7	19	6372443	6375261
ALKBH8	11	107373452	107436461
ALKBH8	11	107373452	107436461
ALLC	2	3705785	3750260
ALMS1	2	73612885	73837046
ALMS1-IT1	2	73684229	73686604
ALMS1P	2	73872045	73912694
ALOX12	17	6899383	6914055
ALOX12-AS1	17	6888441	6915653
ALOX12B	17	7975953	7991021
ALOX12P2	17	6797095	6803668
ALOX12P2	17	6756894	6803668
ALOX15	17	4534213	4544960
ALOX15B	17	7942357	7952451
ALOX15B	17	7942357	7952451
ALOX15B	17	7942357	7952451
ALOX15P1	17	6561037	6564701
ALOX5	10	45869623	45941567
ALOX5	10	45869623	45941567
ALOX5	10	45869623	45941567
ALOX5AP	13	31287614	31338565
ALOX5AP	13	31309644	31338565
ALOXE3	17	7999217	8022234
ALOXE3	17	7999217	8021860
ALPI	2	233320821	233325455
ALPK1	4	113218498	113363764
ALPK1	4	113218498	113363764
ALPK1	4	113218498	113363764
ALPK2	18	56148481	56296189
ALPK3	15	85359910	85416713
ALPL	1	21835857	21904905
ALPL	1	21835857	21904905
ALPL	1	21835857	21904905
ALPP	2	233243243	233247599
ALPPL2	2	233271551	233275424
ALS2	2	202624180	202645895
ALS2	2	202564985	202645895
ALS2CL	3	46710484	46735146
ALS2CL	3	46710484	46718899
ALS2CL	3	46710484	46735194
ALS2CL	3	46710484	46735194
ALS2CR11	2	202352143	202483905
ALS2CR11	2	202352143	202483905
ALS2CR11	2	202399042	202483905
ALS2CR11	2	202352143	202483905
ALS2CR12	2	202152993	202222121
ALS2CR12	2	202152993	202222121
ALS2CR12	2	202152993	202222121
ALS2CR12	2	202152993	202222121
ALX1	12	85674035	85695561
ALX3	1	110602996	110613322
ALX4	11	44282277	44331716
ALYREF	17	79845710	79849462
AMACR	5	33987090	34008220
AMACR	5	33987090	34008220
AMACR	5	33987090	34008220
AMBN	4	71457974	71473004
AMBP	9	116822407	116840752
AMBRA1	11	46417961	46615619
AMBRA1	11	46417961	46615619
AMBRA1	11	46417961	46612914
AMBRA1	11	46417961	46615619
AMD1	6	111195986	111216915
AMD1	6	111195986	111216915
AMD1	6	111195986	111216915
AMD1	6	111135823	111216915
AMD1	6	111195986	111216915
AMDHD1	12	96337070	96362370
AMDHD2	16	2570362	2580955
AMDHD2	16	2570362	2579732
AMELX	X	11311532	11318881
AMELX	X	11311532	11318881
AMELX	X	11311532	11318881
AMELY	Y	6733958	6742068
AMER1	X	63404996	63425624
AMER2	13	25735816	25746305
AMER2	13	25735816	25746421
AMER3	2	131513223	131525707
AMER3	2	131513076	131525707
AMER3	2	131513863	131525707
AMER3	2	131513863	131525707
AMFR	16	56395363	56459450
AMH	19	2249112	2252072
AMHR2	12	53817638	53825318
AMHR2	12	53817638	53825318
AMHR2	12	53817638	53825318
AMICA1	11	118064441	118084074
AMICA1	11	118064441	118095809
AMICA1	11	118064441	118084074
AMICA1	11	118064441	118084074
AMICA1	11	118064441	118095809
AMIGO1	1	110049445	110052336
AMIGO2	12	47470382	47473734
AMIGO2	12	47469489	47473734
AMIGO3	3	49754266	49757238
AMMECR1	X	109437413	109561380
AMMECR1	X	109437413	109561380
AMMECR1	X	109437413	109683461
AMMECR1L	2	128619206	128643514
AMMECR1L	2	128619206	128642434
AMN	14	103388992	103397179
AMN1	12	31824070	31882108
AMN1	12	31824070	31882108
AMN1	12	31824070	31882108
AMN1	12	31824070	31882108
AMN1	12	31824070	31882108
AMOT	X	112018104	112084043
AMOT	X	112018104	112066354
AMOTL1	11	94501507	94609918
AMOTL1	11	94501507	94609918
AMOTL2	3	134074186	134093427
AMOTL2	3	134074186	134094259
AMOTL2	3	134074186	134093427
AMPD1	1	115215719	115238239
AMPD1	1	115215719	115238239
AMPD2	1	110163202	110174677
AMPD2	1	110163535	110174677
AMPD2	1	110168048	110174677
AMPD2	1	110166609	110174677
AMPD2	1	110162434	110174677
AMPD2	1	110162434	110174677
AMPD3	11	10471867	10529126
AMPD3	11	10482677	10529126
AMPD3	11	10476665	10529126
AMPD3	11	10477480	10529126
AMPD3	11	10472223	10529126
AMPH	7	38423296	38671167
AMPH	7	38423296	38671167
AMT	3	49454210	49460111
AMT	3	49454210	49460111
AMT	3	49454210	49460111
AMT	3	49454210	49460111
AMT	3	49454210	49460111
AMTN	4	71384288	71398460
AMTN	4	71384288	71398460
AMY1A	1	104292439	104301311
AMY1A	1	104198140	104207173
AMY1A	1	104230039	104239073
AMY1A	1	104292278	104301311
AMY1A	1	104198301	104207173
AMY1A	1	104230039	104238912
AMY1B	1	104230040	104238889
AMY1B	1	104198324	104207172
AMY1B	1	104292462	104301310
AMY1C	1	104230040	104238911
AMY1C	1	104292440	104301310
AMY1C	1	104198302	104207172
AMY2A	1	104159953	104168402
AMY2B	1	104097265	104122156
AMZ1	7	2719155	2755070
AMZ1	7	2727835	2755070
AMZ2	17	66244144	66253305
AMZ2	17	66244144	66253305
AMZ2	17	66244144	66253305
AMZ2	17	66244144	66253305
AMZ2	17	66244144	66253305
AMZ2	17	66244144	66253305
AMZ2	17	66244144	66253305
AMZ2	17	66244144	66253305
AMZ2P1	17	62962667	62971703
ANAPC1	2	112525213	112641741
ANAPC10	4	145915726	146019371
ANAPC10	4	145915726	146019371
ANAPC10	4	145915726	146019371
ANAPC10	4	145915726	146019371
ANAPC10	4	145915726	146019693
ANAPC10	4	145915726	146019371
ANAPC10	4	145915726	146019371
ANAPC10	4	145915726	146019371
ANAPC10	4	145915726	146019371
ANAPC11	17	79849802	79858409
ANAPC11	17	79849588	79858409
ANAPC11	17	79849588	79858409
ANAPC11	17	79849588	79858409
ANAPC11	17	79849588	79858409
ANAPC11	17	79849588	79858409
ANAPC11	17	79849588	79858409
ANAPC11	17	79849588	79858409
ANAPC11	17	79849802	79858409
ANAPC11	17	79849588	79858409
ANAPC11	17	79849588	79858409
ANAPC11	17	79849802	79858409
ANAPC11	17	79849588	79858409
ANAPC11	17	79848665	79858409
ANAPC13	3	134196545	134204863
ANAPC13	3	134196545	134204831
ANAPC13	3	134196545	134204865
ANAPC15	11	71820632	71823822
ANAPC15	11	71820632	71823278
ANAPC15	11	71820632	71823318
ANAPC15	11	71820632	71823318
ANAPC15	11	71820632	71823344
ANAPC15	11	71820632	71823822
ANAPC15	11	71820632	71823822
ANAPC15	11	71820632	71823822
ANAPC15	11	71820632	71823822
ANAPC15	11	71820632	71823822
ANAPC15	11	71820632	71823822
ANAPC16	10	73975757	73995618
ANAPC16	10	73975757	73995618
ANAPC16	10	73975757	73995618
ANAPC16	10	73975757	73995618
ANAPC16	10	73975757	73995618
ANAPC16	10	73975757	73995618
ANAPC1P1	2	87088947	87122165
ANAPC2	9	140069235	140083057
ANAPC4	4	25378847	25420120
ANAPC4	4	25378847	25420120
ANAPC5	12	121746047	121792012
ANAPC5	12	121746047	121790265
ANAPC7	12	110810704	110841535
ANAPC7	12	110813271	110841535
ANG	14	21156931	21162345
ANG	14	21152335	21162345
ANGEL1	14	77253585	77279283
ANGEL2	1	213165523	213189217
ANGEL2	1	213165523	213189217
ANGEL2	1	213165523	213189217
ANGEL2	1	213165523	213189217
ANGEL2	1	213165523	213188851
ANGEL2	1	213165523	213189217
ANGPT1	8	108261709	108510254
ANGPT1	8	108261709	108510254
ANGPT2	8	6357174	6420784
ANGPT2	8	6357174	6420784
ANGPT2	8	6357174	6420784
ANGPT4	20	853296	896960
ANGPTL1	1	178818669	178840215
ANGPTL2	9	129849627	129885044
ANGPTL3	1	63063157	63071976
ANGPTL4	19	8429010	8439259
ANGPTL4	19	8429010	8439259
ANGPTL4	19	8429010	8439259
ANGPTL5	11	101761404	101787253
ANGPTL6	19	10203012	10213425
ANGPTL7	1	11249345	11256038
ANHX	12	133794897	133812422
ANK1	8	41510743	41655140
ANK1	8	41510743	41754280
ANK1	8	41510743	41522804
ANK1	8	41510743	41655140
ANK1	8	41510743	41522804
ANK1	8	41510743	41522804
ANK1	8	41510743	41655140
ANK1	8	41510743	41655140
ANK2	4	113970784	114304896
ANK2	4	113970784	114304896
ANK2	4	113739238	114304896
ANK3	10	61786055	62493284
ANK3	10	61786055	61900774
ANK3	10	61786055	62332714
ANK3	10	61786055	62149634
ANKAR	2	190540710	190611376
ANKDD1A	15	65204100	65251041
ANKDD1B	5	74907300	74967671
ANKEF1	20	10015646	10037410
ANKEF1	20	10015646	10037410
ANKEF1	20	10015646	10037410
ANKFN1	17	54230835	54560007
ANKFY1	17	4066664	4167274
ANKFY1	17	4066664	4167142
ANKFY1	17	4066664	4167274
ANKH	5	14704908	14871887
ANKHD1	5	139781398	139852062
ANKHD1	5	139781398	139852062
ANKHD1	5	139781398	139852062
ANKHD1	5	139781398	139919441
ANKHD1-EIF4EBP3	5	139781398	139929163
ANKIB1	7	91875547	92030698
ANKK1	11	113258512	113271140
ANKLE1	19	17392453	17398455
ANKLE1	19	17392453	17398455
ANKLE1	19	17392453	17398455
ANKLE1	19	17392453	17398455
ANKLE1	19	17392453	17398455
ANKLE2	12	133302252	133338474
ANKMY1	2	241418838	241500527
ANKMY1	2	241418838	241497438
ANKMY1	2	241418838	241497438
ANKMY1	2	241418838	241497438
ANKMY1	2	241418838	241497438
ANKMY1	2	241418838	241497438
ANKMY2	7	16639400	16685442
ANKRA2	5	72848024	72861511
ANKRD1	10	92671856	92681032
ANKRD10	13	111530886	111567454
ANKRD10	13	111545038	111567454
ANKRD10	13	111545038	111567454
ANKRD10	13	111530886	111567454
ANKRD11	16	89334028	89556969
ANKRD11	16	89353065	89556969
ANKRD11	16	89334028	89556969
ANKRD11	16	89334028	89556969
ANKRD12	18	9136750	9285983
ANKRD12	18	9137560	9285983
ANKRD12	18	9136750	9285983
ANKRD13A	12	110437234	110477235
ANKRD13B	17	27920526	27941779
ANKRD13C	1	70724684	70820417
ANKRD13D	11	67056761	67069955
ANKRD13D	11	67056815	67069955
ANKRD16	10	5920049	5931860
ANKRD16	10	5920049	5931860
ANKRD16	10	5903688	5931860
ANKRD17	4	73940501	74124502
ANKRD17	4	73940501	74088831
ANKRD17	4	73940501	74124502
ANKRD18A	9	38571360	38620360
ANKRD18B	9	33524410	33573001
ANKRD18DP	3	197784403	197807542
ANKRD19P	9	95571892	95600739
ANKRD2	10	99332197	99343641
ANKRD2	10	99332197	99343641
ANKRD2	10	99332197	99343641
ANKRD2	10	99332197	99343641
ANKRD20A1	9	67926760	67969840
ANKRD20A11P	21	15316095	15352765
ANKRD20A12P	1	142697420	142713605
ANKRD20A19P	13	24481422	24523454
ANKRD20A2	9	42368302	42411410
ANKRD20A2	9	43090424	43133544
ANKRD20A3	9	43089971	43133510
ANKRD20A3	9	67926794	67970293
ANKRD20A3	9	42368336	42411863
ANKRD20A4	9	69381980	69425109
ANKRD20A5P	18	14179095	14227049
ANKRD20A8P	2	95426672	95522820
ANKRD20A9P	13	19408542	19446109
ANKRD22	10	90579658	90611732
ANKRD23	2	97503650	97509758
ANKRD24	19	4183350	4224811
ANKRD26	10	27293044	27389427
ANKRD26	10	27293044	27389427
ANKRD26P1	16	46503248	46603009
ANKRD26P3	13	19836939	19919113
ANKRD27	19	33087906	33166102
ANKRD28	3	15708743	15798058
ANKRD28	3	15708743	15839691
ANKRD28	3	15708743	15901053
ANKRD29	18	21178889	21242849
ANKRD29	18	21178889	21242849
ANKRD30A	10	37414784	37521495
ANKRD30B	18	14748238	14852737
ANKRD30BL	2	132905163	132919525
ANKRD30BL	2	132905163	133015542
ANKRD30BP2	21	14410486	14490571
ANKRD30BP3	10	45650109	45681489
ANKRD31	5	74364121	74532703
ANKRD33	12	52281792	52285505
ANKRD33	12	52281792	52285505
ANKRD33	12	52281792	52285505
ANKRD33	12	52281792	52285505
ANKRD33B	5	10564434	10657928
ANKRD34A	1	145470507	145475647
ANKRD34B	5	79852573	79866304
ANKRD34C	15	79575145	79590581
ANKRD34C-AS1	15	79484048	79576287
ANKRD35	1	145549208	145568526
ANKRD35	1	145549208	145568526
ANKRD36	2	97779232	97930257
ANKRD36B	2	98121260	98206428
ANKRD36BP1	1	168214818	168216668
ANKRD36BP2	2	89065418	89106109
ANKRD36C	2	96515295	96658068
ANKRD37	4	186317839	186321390
ANKRD39	2	97513723	97523756
ANKRD40	17	48770550	48785270
ANKRD42	11	82904780	82960013
ANKRD42	11	82904780	82967141
ANKRD42	11	82904780	82967141
ANKRD42	11	82904780	82960013
ANKRD42	11	82904780	82926242
ANKRD42	11	82904780	82926242
ANKRD42	11	82904780	82926242
ANKRD44	2	197964194	198175521
ANKRD44	2	197851385	198175521
ANKRD44-IT1	2	198115581	198167243
ANKRD45	1	173577474	173639001
ANKRD46	8	101532999	101572014
ANKRD46	8	101521979	101572014
ANKRD46	8	101532999	101571939
ANKRD46	8	101532999	101572014
ANKRD49	11	94227152	94232744
ANKRD50	4	125585203	125633887
ANKRD50	4	125585206	125633887
ANKRD52	12	56631590	56652143
ANKRD53	2	71205574	71212629
ANKRD53	2	71205574	71212629
ANKRD54	22	38226861	38240353
ANKRD54	22	38226861	38240353
ANKRD55	5	55395506	55529186
ANKRD6	6	90276556	90343553
ANKRD6	6	90142896	90343553
ANKRD6	6	90142896	90343553
ANKRD6	6	90272036	90343553
ANKRD6	6	90142896	90343553
ANKRD60	20	56791181	56803709
ANKRD61	7	6071006	6076183
ANKRD62	18	12093847	12129748
ANKRD62P1-PARP4P3	22	17134598	17156430
ANKRD63	15	40573644	40574787
ANKRD65	1	1353799	1356824
ANKRD65	1	1353799	1356824
ANKRD65	1	1353799	1356824
ANKRD66	6	46714653	46726954
ANKRD7	7	117864711	117882784
ANKRD9	14	102973197	102976128
ANKS1A	6	34857037	35059190
ANKS1B	12	99137751	99548645
ANKS1B	12	99137751	99288674
ANKS1B	12	99128568	99548577
ANKS1B	12	99137751	99288674
ANKS1B	12	99137751	99548577
ANKS1B	12	99137751	99548577
ANKS1B	12	99137751	99548868
ANKS1B	12	99137751	99288674
ANKS1B	12	99137751	99548577
ANKS1B	12	99137751	99548577
ANKS1B	12	99128568	99288674
[truncated: 52,197 more rows]
