# Supplementary material for: OncoBinder facilitates interpretation of proteomic interaction data by capturing coactivation pairs in cancer
Source: Oncotarget. 2016 Feb 10;7(14):17608–15. doi: 10.18632/oncotarget.7305 (PMC4951236; doi:10.18632/oncotarget.7305)
Supplement: Supplementary file 8 [file oncotarget-07-17608-s008.xlsx]

## Sheet: Sheet1
AARSD1	DYNLT1
AARSD1	HECTD1
AARSD1	HSPB1
AARSD1	IRS4
AARSD1	SERPINH1
AARSD1	TUBA1A
ACT1	HHF1
ACT1	HHT2
ACTR8	HHF1
ACTR8	HHT2
ACTR8	HTA1
ACTR8	HTB1
ACVR1	Ajuba
ACVR1	Ap2b1
ACVR1	Cdk14
ACVR1	Chn1
ACVR1	Fancl
ACVR1	Fbxo3
ACVR1	Fcho1
ACVR1	Fgd6
ACVR1	Fkbp4
ACVR1	Ikbkb
ACVR1	Ilkap
ACVR1	Naa20
ACVR1	Nkiras1
ACVR1	Nras
ACVR1	Nuak2
ACVR1	Plek
ACVR1	Plekhb1
ACVR1	Rab17
ACVR1	Rab33b
ACVR1	Rab3b
ACVR1	Rab6b
ACVR1	Rap2a
ACVR1	Rasd2
ACVR1	Rhebl1
ACVR1	Rhobtb1
ACVR1	Rhod
ACVR1	Rhoj
ACVR1	Rps27a
ACVR1	Rras2
ACVR1	Sqstm1
ACVR1	Stat1
ACVR1	Stx8
ACVR1	Tgfbr1
ACVR1	Ube2e3
ACVR1	Ube2r2
ACVR1	Uhmk1
ACVR1	Usp21
ACVR1	Usp39
ACVR1	Wdr61
ADRB2	ADCY3
ADRB2	ALDOA
ADRB2	ARHGAP5
ADRB2	ARHGDIA
ADRB2	CD4
ADRB2	CD68
ADRB2	CD81
ADRB2	CD9
ADRB2	CEACAM1
ADRB2	GNAT2
ADRB2	GNB2L1
ADRB2	GPR37
ADRB2	GPR56
ADRB2	GPRC5B
ADRB2	GRK6
ADRB2	IL6R
ADRB2	KCNE1
ADRB2	KCTD13
ADRB2	MAPK8IP2
ADRB2	MCAM
ADRB2	PLA2G2D
ADRB2	RGS10
ADRB2	RGS11
ADRB2	RNF41
ADRB2	STAT4
ADRB2	TSHR
ADRB2	WNK1
ADSS	SMYD1
AHSA1	CHORDC1
AHSA1	FKBP4
AHSA1	FKBP5
AHSA1	HSP90AA1
AHSA1	HSP90AB1
AHSA1	PPID
AHSA1	PPP5C
AHSA1	TARS2
AHSA1	TOMM34
AIP	CDC37
AIP	DNAAF2
AIP	HSP90AA1
AIP	HSP90AB1
AIP	NADSYN1
AIP	PTGES3
AIP	USP19
AKAP9	KDM1A
ARNTL	CLOCK
ARP4	HHF1
ARP4	HHT2
ARP8	HHF1
ARP8	HHT2
ARP8	HTA1
ARP8	HTB1
AT5G46630	alpha-ADR
AT5G46630	AT1G47830
AT5G46630	AT4G11380
AT5G46630	AT4G23460
AT5G46630	AT5G22780
AT5G46760	JAZ1
ATE1	SUV39H1
ATP2A3	BCL2
AZI2	AZI2
AZI2	IKBKE
AZI2	TBK1
AZI2	TBKBP1
BAG1	DNAJB1
BAG1	DNAJB4
BAG1	DNAJB6
BAG1	LTN1
BAG1	MLF2
BAG1	STUB1
BAG2	DNAJB1
BAG2	DNAJB6
BAG2	MLF2
BAG2	STUB1
BAG2	STXBP2
BAG2	TAB1
BAG3	AAMDC
BAG3	ABAT
BAG3	ADI1
BAG3	AGPAT1
BAG3	AIF1L
BAG3	AIMP2
BAG3	AK2
BAG3	AKR1C4
BAG3	AKR7A3
BAG3	ALDH3B1
BAG3	ALDOC
BAG3	ALG1
BAG3	AMOT
BAG3	ANKRD39
BAG3	ANKS1A
BAG3	ANXA10
BAG3	ANXA11
BAG3	ANXA5
BAG3	APOPT1
BAG3	ASL
BAG3	ATG4B
BAG3	ATXN3
BAG3	BCL2L11
BAG3	BDKRB2
BAG3	BEAN1
BAG3	BID
BAG3	BMF
BAG3	C1QTNF7
BAG3	C21orf59
BAG3	C4orf22
BAG3	CA3
BAG3	CAMK1D
BAG3	CAPN1
BAG3	CCDC186
BAG3	CCDC88C
BAG3	CCT7
BAG3	CD40
BAG3	CDCA3
BAG3	CDK17
BAG3	CDK5RAP1
BAG3	CLCN5
BAG3	CLK1
BAG3	CMBL
BAG3	CMTM1
BAG3	CNOT7
BAG3	CNST
BAG3	CNTN4
BAG3	COASY
BAG3	COPE
BAG3	COPZ1
BAG3	CPNE1
BAG3	CPNE2
BAG3	CRACR2B
BAG3	CRIP2
BAG3	CRK
BAG3	CRKL
BAG3	CTBP1
BAG3	DBNL
BAG3	DBR1
BAG3	DCD
BAG3	DDI2
BAG3	DHX8
BAG3	DIMT1
BAG3	DLG3
BAG3	DNAJB3
BAG3	DNAJB4
BAG3	DNAJB6
BAG3	DOHH
BAG3	DOK4
BAG3	DPCD
BAG3	DPH2
BAG3	DPP10
BAG3	DUSP23
BAG3	ECE2
BAG3	EFCAB2
BAG3	EIF4A2
BAG3	EIF4EBP2
BAG3	ELMO1
BAG3	EVL
BAG3	EXOSC1
BAG3	FAM107B
BAG3	FAM118A
BAG3	FAM168A
BAG3	FAM84A
BAG3	FKBP1A
BAG3	FLCN
BAG3	FMR1
BAG3	FOSB
BAG3	FUZ
BAG3	G6PD
BAG3	GAB1
BAG3	GALE
BAG3	GALK1
BAG3	GDI2
BAG3	GFRA1
BAG3	GGA1
BAG3	GH1
BAG3	GLRX2
BAG3	GMDS
BAG3	GNAI3
BAG3	GNAO1
BAG3	GPC4
BAG3	GPKOW
BAG3	GPR119
BAG3	GRB2
BAG3	GSKIP
BAG3	GSTA1
BAG3	GSTA3
BAG3	GSTA4
BAG3	GSTM3
BAG3	GSTM4
BAG3	GSTO1
BAG3	GSTZ1
BAG3	HAAO
BAG3	HAGH
BAG3	HBG1
BAG3	HDAC6
BAG3	HNRNPU
BAG3	HNRNPUL1
BAG3	HSF1
BAG3	HSPA1L
BAG3	HSPA2
BAG3	HSPA8
BAG3	HSPB1
BAG3	HSPB6
BAG3	HSPB8
BAG3	IGKC
BAG3	IGLV3-21
BAG3	IL36B
BAG3	INIP
BAG3	ISG15
BAG3	JRK
BAG3	KRT19
BAG3	KRT79
BAG3	LAPTM5
BAG3	LITAF
BAG3	LPAR4
BAG3	LRBA
BAG3	LSM5
BAG3	LSP1
BAG3	LYZL4
BAG3	MACROD1
BAG3	MAPK11
BAG3	MAPK7
BAG3	MAT2B
BAG3	MCM7
BAG3	MDP1
BAG3	MED1
BAG3	METTL21A
BAG3	MIA
BAG3	MLF2
BAG3	MPL
BAG3	MRPS10
BAG3	MUM1
BAG3	MYBPH
BAG3	NANP
BAG3	NAP1L5
BAG3	NASP
BAG3	NDP
BAG3	NETO1
BAG3	NFKBIB
BAG3	NQO1
BAG3	NR2C2AP
BAG3	NT5C3A
BAG3	NUBP2
BAG3	NUP93
BAG3	OLA1
BAG3	OR10G3
BAG3	OR2T35
BAG3	OR5T1
BAG3	OR8D4
BAG3	OR8H2
BAG3	OVOL2
BAG3	PAFAH1B2
BAG3	PAIP2
BAG3	PBLD
BAG3	PCDHGB2
BAG3	PCP2
BAG3	PDCD6
BAG3	PDGFC
BAG3	PDLIM3
BAG3	PDLIM7
BAG3	PEF1
BAG3	PGM2
BAG3	PGM3
BAG3	PHLDB1
BAG3	PIGV
BAG3	PLA2G6
BAG3	POLR2H
BAG3	PPA2
BAG3	PPIL3
BAG3	PPT2
BAG3	PRKAG3
BAG3	PRPS2
BAG3	PRRG2
BAG3	PSAT1
BAG3	PSMA3
BAG3	PSMB1
BAG3	PSMD3
BAG3	PSMD9
BAG3	PTPN2
BAG3	PTRF
BAG3	PVRL3
BAG3	PYCR1
BAG3	RAB2B
BAG3	RAB4A
BAG3	RAB5A
BAG3	RAPSN
BAG3	RASL11B
BAG3	RPS12
BAG3	RPSA
BAG3	RTFDC1
BAG3	RUVBL2
BAG3	S100A1
BAG3	S100A14
BAG3	S100A8
BAG3	S100B
BAG3	S100G
BAG3	S100P
BAG3	SCIN
BAG3	SDC1
BAG3	SEC13
BAG3	SENP1
BAG3	SF3B4
BAG3	SH3YL1
BAG3	SHFM1
BAG3	SLC35E3
BAG3	SLC7A1
BAG3	SMAD3
BAG3	SNN
BAG3	SOAT2
BAG3	SORBS2
BAG3	SORBS3
BAG3	SPAG16
BAG3	SPIN1
BAG3	SPRY1
BAG3	SRP19
BAG3	SSBP2
BAG3	SSH2
BAG3	ST6GALNAC4
BAG3	STARD7
BAG3	STK16
BAG3	STMN1
BAG3	STUB1
BAG3	SUGT1
BAG3	TAGLN
BAG3	TFAP2A
BAG3	TIMM10
BAG3	TIMP2
BAG3	TMEM174
BAG3	TMEM207
BAG3	TMEM252
BAG3	TMEM92
BAG3	TMIGD2
BAG3	TMSB10
BAG3	TOM1L2
BAG3	TPRKB
BAG3	TPT1
BAG3	TRAPPC2L
BAG3	TRIAP1
BAG3	TRIM69
BAG3	TSTA3
BAG3	TTC32
BAG3	TWF2
BAG3	UBE2G2
BAG3	UBE2L3
BAG3	UBE2Z
BAG3	UBXN6
BAG3	UNC5CL
BAG3	URB2
BAG3	UROD
BAG3	USF1
BAG3	WBP2
BAG3	WBSCR28
BAG3	WDFY3
BAG3	WDR1
BAG3	WIPF1
BAG3	XPNPEP1
BAG3	XPNPEP3
BAG3	YKT6
BAG3	ZBTB3
BAG3	ZCCHC14
BAG3	ZMPSTE24
BAG3	ZNF3
BAG3	ZNF426
BAG3	ZNF428
BAG3	ZNF655
BAG3	ZSCAN20
BAG4	CD93
BAG4	DCP1A
BAG4	DDX6
BAG4	DNAJB1
BAG4	DNAJB12
BAG4	DNAJB6
BAG4	DNAJC7
BAG4	DNAJC9
BAG4	EDC3
BAG4	HSPA1B
BAG4	HSPA1L
BAG4	HSPA2
BAG4	MLF2
BAG4	STUB1
BAG5	DLG5
BAG5	MAD1L1
BAG5	MAD2L1
BCAS2	PRPF19
BCAS2	PRPF8
BCAS2	SF3B4
BIRC2	RAC1
BLM	BRIP1
BMPR1B	1700006A11Rik
BMPR1B	Arhgef6
BMPR1B	Atg16l1
BMPR1B	Bcr
BMPR1B	Bmpr2
BMPR1B	Cdk14
BMPR1B	Cdk4
BMPR1B	Chn1
BMPR1B	Dcaf7
BMPR1B	Fancl
BMPR1B	Fbxo3
BMPR1B	Fbxo34
BMPR1B	Fbxw5
BMPR1B	Fkbp1a
BMPR1B	Fkbp1b
BMPR1B	Ilkap
BMPR1B	Irf7
BMPR1B	Klhl1
BMPR1B	Lztr1
BMPR1B	Map2k3
BMPR1B	Mknk2
BMPR1B	Naa20
BMPR1B	Nkiras1
BMPR1B	Plekhb1
BMPR1B	Ppp2ca
BMPR1B	Ppp3cc
BMPR1B	Rab38
BMPR1B	Rab6b
BMPR1B	Rap2a
BMPR1B	Rasd2
BMPR1B	Rhebl1
BMPR1B	Rhobtb1
BMPR1B	Rhod
BMPR1B	Rhoj
BMPR1B	Rps27a
BMPR1B	Rras2
BMPR1B	Sh3kbp1
BMPR1B	Smad6
BMPR1B	Smad7
BMPR1B	Sqstm1
BMPR1B	Srgap1
BMPR1B	Stk35
BMPR1B	Stub1
BMPR1B	Tgfbr1
BMPR1B	Uhmk1
BMPR1B	Usp45
BYE1	HHT1
BYE1	HHT2
C1QA	RAC1
C8orf74	KDM1A
C8orf74	PRMT6
C8orf74	SUV39H1
CACYBP	CARM1
CACYBP	RNF41
CBC2	PAF1
CBL	CAPZA1
CBL	CD2AP
CBL	GRB2
CBL	PRPSAP2
CBL	SH3KBP1
CBL	YWHAE
CBL	YWHAH
CCDC12	CRNKL1
CCDC126	HTT
CCDC151	KDM1A
CCDC151	SUV39H1
CD2BP2	PRPF6
CD70	CD27
CDC37	ABL2
CDC37	AHSA1
CDC37	AIP
CDC37	ARAF
CDC37	AURKB
CDC37	CDK1
CDC37	CDK11A
CDC37	CDK4
CDC37	CHORDC1
CDC37	CHUK
CDC37	CTTN
CDC37	DDX17
CDC37	DNAJB1
CDC37	DNAJC7
CDC37	FER
CDC37	FKBP4
CDC37	FKBP5
CDC37	FKBPL
CDC37	GLMN
CDC37	HNRNPM
CDC37	HSP90AA1
CDC37	HSP90AB1
CDC37	IKBKB
CDC37	IKBKG
CDC37	NUP98
CDC37	PPID
CDC37	PPP5C
CDC37	RAE1
CDC37	RAF1
CDC37	RPAP3
CDC37	SKP1
CDC37	SMYD3
CDC37	STUB1
CDC37	SYNE2
CDC37	TARS2
CDC37	TOMM34
CDC37	TTC4
CDC37	TTC9C
CDC37	UNC45A
CDC37	UPF1
CDC37	USP19
CDC37L1	CDC37
CDC37L1	CHORDC1
CDC37L1	FKBP4
CDC37L1	FKBP5
CDC37L1	GLMN
CDC37L1	HSP90AA1
CDC37L1	HSP90AB1
CDC37L1	PPP5C
CDC37L1	RPS17
CDC37L1	RPS7
CDC37L1	STIP1
CDC37L1	STUB1
CDC37L1	TMOD4
CDC37L1	TOMM34
CDC37L1	TTC4
CDC37L1	USP19
CDC37L1	XPO1
CDC40	PRPF19
CDCA4	KDM1A
CDCA4	PRMT6
CDCA4	SUV39H1
CDCA4	SUV39H2
CDYL2	PRMT5
CEP70	KDM1A
CHERP	DHX8
CHERP	FRA10AC1
CHERP	LUC7L
CHERP	SNRNP27
CHERP	U2AF2
CHORDC1	FKBP4
CHORDC1	HSP90AA1
CHORDC1	HSP90AB1
CHORDC1	TARS2
CHORDC1	TOMM34
CHORDC1	TUBA1B
CHORDC1	XPO5
CLK3	SUV39H1
CPR5	KRP2
CPR5	LGO
CPR5	SIM
CRY1	ARNTL
CSNK1E	CLOCK
CSNK2B	CLOCK
CTI6	HHT1
CTI6	HHT2
CTNNBL1	SNW1
CWC22	EIF4A3
CWC22	FAM32A
CWC22	FRG1
DAXX	WHSC1L1
DCAF8	PRMT1
DCAF8	SUV39H1
DCP1A	DCP1B
DCP1A	DCP2
DCP1A	DDX6
DCP1A	EDC3
DCP1A	EDC4
DCP1B	DCP1A
DCP1B	DDX6
DCP1B	E2F7
DCP1B	EDC3
DCP1B	EDC4
DCP1B	PPM1A
DDX41	NKAP
DGCR14	FRA10AC1
DHX15	RBM10
DHX15	SUGP1
DHX16	DHX38
DHX16	GPKOW
DHX16	XAB2
DHX38	DHX16
DHX38	GPKOW
DHX38	RBM10
DHX8	DHX8
DHX8	NKAP
DNAJA1	CFTR
DNAJA3	CARM1
DNAJA3	KDM1A
DNAJA3	PRMT6
DNAJA4	CXorf57
DNAJA4	DNAJA1
DNAJA4	DNAJA2
DNAJA4	ENDOG
DNAJA4	MLLT11
DNAJA4	PRPS1
DNAJA4	TIMM50
DNAJA4	TUBA1A
DNAJA4	TUBB4A
DNAJA4	TUBB6
DNAJB2	RHO
DNAJC7	HSPA1L
DNALI1	PRMT6
Efnb1	Ephb1
Efnb1	Ephb2
Efnb1	Ephb3
EFTUD2	IK
EFTUD2	SF3B4
Elf1	Ephb4
Elf2	Ephb1
Elf2	Ephb2
Elf2	Ephb3
EP300	CTNNB1
EP300	PPARG
EP300	TP53
Ephb1	Efnb1
Ephb1	Elf2
Ephb2	Efnb1
Ephb2	Elf2
Ephb3	Efnb1
Ephb3	Elf2
Ephb4	Elf2
EPOR	SYK
EREG	EGFR
EREG	ERBB4
ESR1	ESR1
ESR2	ESR2
EWSR1	PRMT1
EZH2	SUV39H1
FAM32A	CWC22
FAM71F1	HTT
FAM9A	KDM1A
FAM9A	PRMT1
FANCD2	CEBPD
FGD5	SUV39H1
FKBP4	AHSA1
FKBP4	CACYBP
FKBP4	CDC37
FKBP4	CHORDC1
FKBP4	GLMN
FKBP4	HSP90AA1
FKBP4	HSP90AB1
FKBP4	LSM7
FKBP4	PTGES3
FKBP4	RPS10-NUDT3
FKBP4	SUGT1
FKBP4	USP19
FKBP5	AGO1
FKBP5	AGO2
FKBP5	AHSA1
FKBP5	ANKMY2
FKBP5	ARAF
FKBP5	AURKB
FKBP5	C14orf80
FKBP5	CACYBP
FKBP5	CDC37
FKBP5	CDC37L1
FKBP5	CDK11A
FKBP5	CDK4
FKBP5	CDK9
FKBP5	CHORDC1
FKBP5	CHUK
FKBP5	CXorf57
FKBP5	DNAJB6
FKBP5	EGLN1
FKBP5	GLMN
FKBP5	HGH1
FKBP5	HSP90AA1
FKBP5	HSP90AB1
FKBP5	IKBKG
FKBP5	ILK
FKBP5	KIAA1279
FKBP5	LRRC40
FKBP5	MCM4
FKBP5	MCMBP
FKBP5	NR3C1
FKBP5	NUDC
FKBP5	NUDCD3
FKBP5	PDCD2
FKBP5	PNPLA2
FKBP5	PTGES3
FKBP5	PYGL
FKBP5	SUGT1
FKBP5	TTC4
FKBP5	TUBA1A
FKBP6	CDC37
FKBP6	HSP90AA1
FKBP6	HSP90AB1
FKBP6	OSBP
FKBP6	PFDN2
FKBP6	PTGES3
FKBP6	USP19
FKBP6	VBP1
FKBP8	CACYBP
FKBP8	HSPBP1
FKBP8	PDCL
FKBP8	PTGES3
FKBP8	SUGT1
FKBPL	AHSA1
FKBPL	ANKRD49
FKBPL	CDC37
FKBPL	HSP90AA1
FKBPL	HSP90AB1
FKBPL	TARS2
FKBPL	TUBA1B
FKBPL	USP19
FOS	DDX17
FOXP3	REL
FYCO1	KDM1A
FYCO1	PRMT6
GAGE12I	GMCL1
GPATCH2L	SUV39H1
GPKOW	BUD13
GPKOW	DHX16
GPKOW	DHX38
GPKOW	RBM10
GPS2	HNF4A
GPS2	NR0B2
GPS2	NR1H4
GPS2	NR5A2
GRHL3	PRMT5
GRHL3	PRMT6
GSTCD	KDM1A
GSTCD	PRMT6
GTPBP2	KDM1A
GTPBP2	PRMT5
GTPBP2	PRMT6
GTPBP2	SUV39H1
HAUS1	KDM1A
HESX1	KDM1A
HESX1	PRMT6
HEY2	HTT
HHT1	BYE1
HHT1	CTI6
HHT1	JHD1
HHT1	PHO23
HHT1	SET3
HHT1	SPP1
HHT1	YNG1
HHT1	YNG2
HHT2	BYE1
HHT2	CTI6
HHT2	JHD1
HHT2	PHO23
HHT2	SET3
HHT2	SPP1
HHT2	YNG1
HHT2	YNG2
HINFP	NPAT
HIST3H2A	HIST3H3
HMG20A	HTT
HMGA1	HTT
HOXA1	SUV39H1
HOXC4	SUV39H1
HOXC4	WHSC1L1
HSF1	BAG3
HSF1	HSF2
HSF1	HSPA4L
HSF1	HSPB1
HSF1	HSPBP1
HSF1	KPNA3
HSF1	KPNA4
HSF1	NME2
HSF4	FKBP5
HSF4	HSF1
HSF4	HSF2
HSF4	MYO15A
HSF4	RABEP1
HSF4	SESTD1
HSF4	SUGT1
HSF4	TARBP1
HSF4	TIMM13
HSF5	ACTN1
HSF5	SAMHD1
HSFX1	CCDC57
HSFX1	FAM192A
HSFX1	HSFX2
HSFX1	IARS2
HSFX1	VCAN
HSFY1	AIF1
HSFY1	E2F7
HSFY1	HSFY2
HSFY1	NDUFS1
HSFY1	PPM1A
HSFY1	RABEP1
HSP90AA1	42072
HSP90AA1	ABL1
HSP90AA1	ACVR1B
HSP90AA1	ACVR1C
HSP90AA1	ACVR2B
HSP90AA1	AKT2
HSP90AA1	ALK
HSP90AA1	ALPK1
HSP90AA1	AMHR2
HSP90AA1	ANAPC2
HSP90AA1	ARAF
HSP90AA1	AREL1
HSP90AA1	ARMC5
HSP90AA1	ASB17
HSP90AA1	ASB2
HSP90AA1	ASB3
HSP90AA1	ASB4
HSP90AA1	ASB6
HSP90AA1	ATF3
HSP90AA1	AURKB
HSP90AA1	AURKC
HSP90AA1	AXL
HSP90AA1	BBX
HSP90AA1	BLK
HSP90AA1	BMPR1A
HSP90AA1	BMX
HSP90AA1	BRAF
HSP90AA1	BTK
HSP90AA1	BTRC
HSP90AA1	C20orf194
HSP90AA1	CAMK1G
HSP90AA1	CAMK2A
HSP90AA1	CAMK2B
HSP90AA1	CAMK2D
HSP90AA1	CAMK2G
HSP90AA1	CAMK4
HSP90AA1	CAMKK1
HSP90AA1	CAMKK2
HSP90AA1	CAMKV
HSP90AA1	CDK11B
HSP90AA1	CDK14
HSP90AA1	CDK15
HSP90AA1	CDK18
HSP90AA1	CDK3
HSP90AA1	CDK4
HSP90AA1	CDK6
HSP90AA1	CDK7
HSP90AA1	CDK9
HSP90AA1	CEBPE
HSP90AA1	CHEK1
HSP90AA1	CLK2
HSP90AA1	CLK3
HSP90AA1	CSF1R
HSP90AA1	CSNK1A1
HSP90AA1	CUL1
HSP90AA1	CUL2
HSP90AA1	CUL3
HSP90AA1	CUL4A
HSP90AA1	CUL4B
HSP90AA1	CXXC1
HSP90AA1	DAPK3
HSP90AA1	DCLK2
HSP90AA1	DDR1
HSP90AA1	DDR2
HSP90AA1	DET1
HSP90AA1	DLX6
HSP90AA1	DMPK
HSP90AA1	DMRTA1
HSP90AA1	DTX4
HSP90AA1	DYRK1B
HSP90AA1	DYRK2
HSP90AA1	DYRK4
HSP90AA1	EIF2AK1
HSP90AA1	EIF2AK2
HSP90AA1	ENC1
HSP90AA1	EPHA1
HSP90AA1	EPHA2
HSP90AA1	EPHA4
HSP90AA1	EPHB1
HSP90AA1	EPHB6
HSP90AA1	ERBB2
HSP90AA1	ERBB3
HSP90AA1	ERBB4
HSP90AA1	ESR1
HSP90AA1	FASTK
HSP90AA1	FBXL12
HSP90AA1	FBXL13
HSP90AA1	FBXL14
HSP90AA1	FBXL15
HSP90AA1	FBXL18
HSP90AA1	FBXL2
HSP90AA1	FBXL3
HSP90AA1	FBXL8
HSP90AA1	FBXO10
HSP90AA1	FBXO17
HSP90AA1	FBXO18
HSP90AA1	FBXO24
HSP90AA1	FBXO25
HSP90AA1	FBXO27
HSP90AA1	FBXO28
HSP90AA1	FBXO3
HSP90AA1	FBXO34
HSP90AA1	FBXO38
HSP90AA1	FBXO4
HSP90AA1	FBXO40
HSP90AA1	FBXO6
HSP90AA1	FBXO9
HSP90AA1	FBXW11
HSP90AA1	FBXW2
HSP90AA1	FBXW5
HSP90AA1	FBXW7
HSP90AA1	FER
HSP90AA1	FES
HSP90AA1	FGFR1
HSP90AA1	FGFR3
HSP90AA1	FGR
HSP90AA1	FLT4
HSP90AA1	FOXD4L6
HSP90AA1	FOXM1
HSP90AA1	FOXP2
HSP90AA1	FRK
HSP90AA1	FYN
HSP90AA1	G2E3
HSP90AA1	GAN
HSP90AA1	GRK4
HSP90AA1	GRK6
HSP90AA1	GRK7
HSP90AA1	GSK3A
HSP90AA1	GTF2IRD2
HSP90AA1	HCK
HSP90AA1	HECTD3
HSP90AA1	HERC4
HSP90AA1	HERC6
HSP90AA1	HIPK4
HSP90AA1	HMGA1
HSP90AA1	HP1BP3
HSP90AA1	ICK
HSP90AA1	IGF1R
HSP90AA1	IKBKE
HSP90AA1	ILK
HSP90AA1	INSRR
HSP90AA1	IRAK2
HSP90AA1	IRAK3
HSP90AA1	IRF2
HSP90AA1	ISX
HSP90AA1	ITK
HSP90AA1	JAK1
HSP90AA1	KAT5
HSP90AA1	KBTBD4
HSP90AA1	KBTBD7
HSP90AA1	KCNA5
HSP90AA1	KCNA6
HSP90AA1	KCNG1
HSP90AA1	KCNS3
HSP90AA1	KCTD8
HSP90AA1	KLHL1
HSP90AA1	KLHL10
HSP90AA1	KLHL13
HSP90AA1	KLHL14
HSP90AA1	KLHL15
HSP90AA1	KLHL22
HSP90AA1	KLHL23
HSP90AA1	KLHL25
HSP90AA1	KLHL26
HSP90AA1	KLHL29
HSP90AA1	KLHL32
HSP90AA1	KLHL34
HSP90AA1	KLHL36
HSP90AA1	KLHL38
HSP90AA1	KLHL6
HSP90AA1	KSR1
HSP90AA1	KSR2
HSP90AA1	LARP4B
HSP90AA1	LCK
HSP90AA1	LGALS3BP
HSP90AA1	LIMK1
HSP90AA1	LIMK2
HSP90AA1	LNX1
HSP90AA1	LRSAM1
HSP90AA1	LYN
HSP90AA1	MAFG
HSP90AA1	MAP2K5
HSP90AA1	MAP2K7
HSP90AA1	MAP3K12
HSP90AA1	MAP3K14
HSP90AA1	MAP3K15
HSP90AA1	MAP3K2
HSP90AA1	MAP3K5
HSP90AA1	MAP3K6
HSP90AA1	MAP3K8
HSP90AA1	MAP3K9
HSP90AA1	MAP4K1
HSP90AA1	MAP4K2
HSP90AA1	MAP4K4
HSP90AA1	MAPK15
HSP90AA1	MAPK4
HSP90AA1	MAPK7
HSP90AA1	MAST2
HSP90AA1	MATK
HSP90AA1	MAX
HSP90AA1	MDM4
HSP90AA1	MERTK
HSP90AA1	MINK1
HSP90AA1	MKX
HSP90AA1	MOS
HSP90AA1	MUSK
HSP90AA1	MYLK2
HSP90AA1	MYLK3
HSP90AA1	MYLK4
HSP90AA1	MYO3B
HSP90AA1	NEK11
HSP90AA1	NEK8
HSP90AA1	NEK9
HSP90AA1	NFIC
HSP90AA1	NFRKB
HSP90AA1	NHLRC1
HSP90AA1	NPRL2
HSP90AA1	NR1H3
HSP90AA1	NR1I2
HSP90AA1	NR1I3
HSP90AA1	NR2C2
HSP90AA1	NR3C2
HSP90AA1	NTRK1
HSP90AA1	NTRK2
HSP90AA1	NTRK3
HSP90AA1	NUAK2
HSP90AA1	PAK6
HSP90AA1	PARK2
HSP90AA1	PASK
HSP90AA1	PCGF1
HSP90AA1	PCGF3
HSP90AA1	PCGF6
HSP90AA1	PDGFRB
HSP90AA1	PDIK1L
HSP90AA1	PIM2
HSP90AA1	PIM3
HSP90AA1	PINK1
HSP90AA1	PKN1
HSP90AA1	PKN2
HSP90AA1	POGK
HSP90AA1	PPARD
HSP90AA1	PRDM1
HSP90AA1	PREB
HSP90AA1	PRKAA1
HSP90AA1	PRKAA2
HSP90AA1	PRKACB
HSP90AA1	PRKCA
HSP90AA1	PRKCB
HSP90AA1	PRKCE
HSP90AA1	PRKCG
HSP90AA1	PRKCH
HSP90AA1	PRKCI
HSP90AA1	PRKCQ
HSP90AA1	PRKCZ
HSP90AA1	PRKD1
HSP90AA1	PRKD2
HSP90AA1	PRKG2
HSP90AA1	PRKX
HSP90AA1	PRKY
HSP90AA1	PRPF19
HSP90AA1	PSKH1
HSP90AA1	PSKH2
HSP90AA1	PTK2
HSP90AA1	PTK2B
HSP90AA1	PTK6
HSP90AA1	RAB40A
HSP90AA1	RAF1
HSP90AA1	RAG1
HSP90AA1	RAPSN
HSP90AA1	RCBTB1
HSP90AA1	RCBTB2
HSP90AA1	RET
HSP90AA1	RFWD3
HSP90AA1	RGS11
HSP90AA1	RGS6
HSP90AA1	RGS7
HSP90AA1	RHOBTB1
HSP90AA1	RIPK1
HSP90AA1	RNF10
HSP90AA1	RNF111
HSP90AA1	RNF19B
HSP90AA1	RNF40
HSP90AA1	ROR2
HSP90AA1	RPS6KA1
HSP90AA1	RPS6KA2
HSP90AA1	RPS6KA3
HSP90AA1	RPS6KA5
HSP90AA1	RPS6KA6
HSP90AA1	RPS6KB1
HSP90AA1	RPS6KC1
HSP90AA1	RPS6KL1
HSP90AA1	SETDB1
HSP90AA1	SF3B3
HSP90AA1	SGK1
HSP90AA1	SGK2
HSP90AA1	SGK223
HSP90AA1	SGK3
HSP90AA1	SH3RF2
HSP90AA1	SIM2
HSP90AA1	SKP2
HSP90AA1	SLFN11
HSP90AA1	SOCS6
HSP90AA1	SPSB1
HSP90AA1	SPSB3
HSP90AA1	SREBF1
HSP90AA1	SRPK1
HSP90AA1	SRPK3
HSP90AA1	STAT2
HSP90AA1	STK11
HSP90AA1	STK32B
HSP90AA1	STK32C
HSP90AA1	STK38
HSP90AA1	STK38L
HSP90AA1	STYK1
HSP90AA1	TADA2A
HSP90AA1	TAOK3
HSP90AA1	TBK1
HSP90AA1	TBX22
HSP90AA1	TCF25
HSP90AA1	TEAD2
HSP90AA1	TESK1
HSP90AA1	TESK2
HSP90AA1	TFDP3
HSP90AA1	THAP4
HSP90AA1	TIE1
HSP90AA1	TNFAIP3
HSP90AA1	TNK1
HSP90AA1	TNK2
HSP90AA1	TNNI3K
HSP90AA1	TP53
HSP90AA1	TP53RK
HSP90AA1	TRIM10
HSP90AA1	TRIM17
HSP90AA1	TRIM2
HSP90AA1	TRIM32
HSP90AA1	TRIM36
HSP90AA1	TRIM37
HSP90AA1	TRIM41
HSP90AA1	TRIM49
HSP90AA1	TRIM56
HSP90AA1	TRIM7
HSP90AA1	TRIM73
HSP90AA1	TRIM74
HSP90AA1	TSSK1B
HSP90AA1	TSSK2
HSP90AA1	TSSK3
HSP90AA1	TSSK6
HSP90AA1	TYK2
HSP90AA1	TYRO3
HSP90AA1	VPS18
HSP90AA1	VPS41
HSP90AA1	WNK4
HSP90AA1	WSB2
HSP90AA1	WWP1
HSP90AA1	YES1
HSP90AA1	ZBED4
HSP90AA1	ZBTB17
HSP90AA1	ZBTB20
HSP90AA1	ZBTB49
HSP90AA1	ZC3H7B
HSP90AA1	ZNF215
HSP90AA1	ZNF74
HSP90AB1	AHSA1
HSP90AB1	AIP
HSP90AB1	CACYBP
HSP90AB1	CCDC117
HSP90AB1	CDC37
HSP90AB1	FKBP4
HSP90AB1	FKBP5
HSP90AB1	HGH1
HSP90AB1	HSP90AA1
HSP90AB1	PPP5C
HSP90AB1	PTGES3
HSP90AB1	STIP1
HSP90AB1	STUB1
HSP90AB1	TMOD4
HSP90AB1	TOMM34
HSP90AB1	TTC4
HSP90AB1	TUBA1A
HSPA8	AMT
HSPA8	BAG2
HSPA8	BAG3
HSPA8	BAG4
HSPA8	CFTR
HSPA8	DNAJA1
HSPA8	DNAJA2
HSPA8	DNAJB12
HSPA8	DNAJB6
HSPA8	DNAJC9
HSPA8	EDRF1
HSPA8	FLYWCH2
HSPA8	GABRB1
HSPA8	HSPA2
HSPA8	HSPA4
HSPA8	HSPA4L
HSPA8	HSPBP1
HSPA8	HSPH1
HSPA8	HYOU1
HSPA8	SEC24C
HSPA8	ST13
HSPA8	STUB1
HSPA8	TUBA1A
HSPB1	EFTUD2
HSPB1	LCE3A
HTT	MIPEP
HTT	NME4
HTT	PSMB7
HTT	PTGES2
HTT	RPL4
HTT	XAGE3
HTT	ZFC3H1
ICE2	EAF1
ICE2	TBP
IK	FRA10AC1
IK	IK
IK	MFAP1
IK	PRPF6
IK	RBM10
IK	SMU1
IKBKG	CHUK
IKBKG	IKBKB
Il1r2	IL1RAP
IRS4	AKAP8L
IRS4	BIN1
IRS4	CACYBP
IRS4	CALU
IRS4	CLPB
IRS4	CTSB
IRS4	DNAH17
IRS4	DNAJA2
IRS4	DNAJA3
IRS4	FAM27E3
IRS4	FKBP5
IRS4	GBF1
IRS4	GPRASP2
IRS4	HSPB1
IRS4	MAGED1
IRS4	MAGED2
IRS4	NISCH
IRS4	P4HA1
IRS4	P4HA2
IRS4	PIK3R1
IRS4	PIK3R2
IRS4	PIK3R3
IRS4	PPP5C
IRS4	PTGES3
IRS4	RAF1
IRS4	RCN1
IRS4	RCN2
IRS4	TBL1XR1
IRS4	TUBA1A
IRS4	TUBB4A
IRS4	TUBB6
IRS4	USP9X
IRS4	WDR6
IRS4	YWHAB
IRS4	YWHAE
IRS4	YWHAG
IRS4	YWHAH
IRS4	YWHAQ
IRS4	YWHAZ
ISY1	DHX8
ITGB1BP2	MORF4L2
ITGB1BP2	PDCD2L
ITGB1BP2	PIP5K1A
ITGB1BP2	PLOD2
ITGB1BP2	PPP1R7
ITGB1BP2	RARA
ITGB1BP2	RARB
ITGB1BP2	RARG
ITGB1BP2	SRP14
ITGB1BP2	XPO5
JHD1	HHT1
JHD1	HHT2
KAT5	CEBPA
KCTD17	SUV39H2
KIF9	PRMT6
KLHDC4	KDM1A
KLHDC4	SUV39H1
KLHDC4	SUV39H2
KLHL20	PRMT6
KSH1	TVP23
LOXL4	KDM1A
LOXL4	PRMT6
LRRC6	SCRIB
LSB1	LAS17
LUC7L	LUC7L
LYN	ADAM22
LYN	ANGPT2
LYN	ANKRD54
LYN	ARHGAP19
LYN	C21orf59
LYN	C2orf47
LYN	CBX6
LYN	CDH23
LYN	CNOT10
LYN	CPT1A
LYN	CYP4V2
LYN	DDX21
LYN	DENND2C
LYN	DKFZP434K028
LYN	DNA2
LYN	DTL
LYN	DTX3
LYN	DUOXA1
LYN	DVL2
LYN	E2F6
LYN	ERO1L
LYN	FBXO28
LYN	FRS2
LYN	FSD1L
LYN	GTPBP3
LYN	HBS1L
LYN	HDGFRP3
LYN	HNRNPK
LYN	HOXC4
LYN	HSP90B1
LYN	HTR2A
LYN	KHDRBS2
LYN	KYNU
LYN	LAMP2
LYN	LNP1
LYN	LRRIQ3
LYN	MAATS1
LYN	MCL1
LYN	NFYB
LYN	NKAPL
LYN	OCLN
LYN	OSBPL11
LYN	PAK1
LYN	PIK3R3
LYN	PLAUR
LYN	PLEKHH2
LYN	PRKCB
LYN	PRUNE2
LYN	RASSF8
LYN	RBM11
LYN	RDX
LYN	RIMS2
LYN	RNF180
LYN	SCG3
LYN	SCIMP
LYN	SH2D1A
LYN	SH2D3C
LYN	SH2D4A
LYN	SLC12A4
LYN	SLC22A16
LYN	SLITRK4
LYN	SPESP1
LYN	TADA2A
LYN	TFDP3
LYN	TGDS
LYN	TMX1
LYN	TNFSF12
LYN	TPTE2
LYN	TTYH3
LYN	TUBB4A
LYN	TYW1
LYN	UGP2
LYN	YEATS4
LYN	ZCCHC7
LYN	ZNF189
LYN	ZNF423
LYN	ZNF577
MAP3K1	AXIN1
MAP3K1	FRAT1
MAP3K7	TAB2
MBD4	HTT
MCMBP	FKBP5
MCMBP	KEAP1
MCMBP	MCM2
MCMBP	MCM3
MCMBP	MCM4
MCMBP	MCM5
MCMBP	MCM6
MCMBP	MCM7
MCMBP	MCM8
MCMBP	MCM9
MDM2	DDX17
MED1	PPARG
MED28	PRMT6
MLF2	BAG2
MLF2	BAG3
MLF2	DNAJB1
MLF2	DNAJB4
MLF2	DNAJB6
MLF2	HSPA6
MNDA	WHSC1L1
MRFAP1	SUV39H2
Mtor	Eif4ebp1
MYB122	AT4G17880
MYB122	AT5G46760
MYB122	MYC2
MYB122	NIG1
MYB28	AT4G17880
MYB28	AT5G46760
MYB28	MYC2
MYB28	NIG1
MYB29	AT4G17880
MYB29	AT5G46760
MYB29	MYC2
MYB29	NIG1
MYB34	AT4G17880
MYB34	AT5G46760
MYB34	MYC2
MYB34	NIG1
MYB51	AT4G17880
MYB51	AT5G46760
MYB51	MYC2
MYB51	NIG1
MYB76	AT4G17880
MYB76	AT5G46760
MYB76	MYC2
MYB76	NIG1
MYH7B	SMYD1
MYO5	LAS17
Myod1	Ncoa1
Myod1	Ncoa2
Myod1	Ncoa3
NCOA1	PPARG
NCOR1	PPARG
NFATC1	FOXP3
NME4	HTT
NPAT	HINFP
NR1D2	CLOCK
NR1D2	PRMT6
NR1H2	KDM1A
NR1H3	KDM1A
NR1H3	SUV39H1
NUDC	DNAJA1
NUDC	DNAJA2
NUDC	DNAJB1
NUDC	MAEL
NUDC	RPS17
NUDCD1	ARCN1
NUDCD1	COPA
NUDCD1	COPB1
NUDCD1	COPB2
NUDCD1	COPE
NUDCD1	COPG1
NUDCD1	COPG2
NUDCD1	COPZ1
NUDCD1	DHX15
NUDCD1	DHX16
NUDCD1	DHX33
NUDCD1	DHX38
NUDCD1	DHX40
NUDCD1	DHX8
NUDCD1	DNHD1
NUDCD1	ERBB4
NUDCD1	FUOM
NUDCD1	GBA
NUDCD1	SLC34A2
NUDCD1	VWA8
NUDCD2	PRMT5
NUDCD3	CARM1
NUDCD3	CXorf57
NUDCD3	FAM136A
NUDCD3	FKBP5
NUDCD3	HCFC1
NUDCD3	KBTBD6
NUDCD3	KLHL9
NUDCD3	PHOSPHO2-KLHL23
NUDCD3	PKN3
NUDCD3	SF3B3
NUDCD3	SORT1
NUDCD3	SSBP1
NUDT21	CARM1
OAS1	PRMT6
OCLN	TGFBR1
OFCC1	KDM1A
OFCC1	PRMT1
PAK6	RAC1
PBRM1	HIST3H3
PCBP1	PPIG
PCBP1	PRPF8
PCBP1	ZNF830
PCGF5	PRMT6
PEX13	AT3G10572
PHF19	KDM1A
PHF19	SUV39H1
PHF19	SUV39H2
PHGDH	EPN1
PHGDH	ITSN1
PHGDH	ROM1
PHO23	HHT1
PHO23	HHT2
PIN1	NCOA3
PIN3	LAS17
POU5F1	NCL
PPARD	KDM1A
PPARGC1A	PPARG
PPID	AHSA1
PPID	CDC37
PPID	GPALPP1
PPID	PTGES3
PPIL2	ZNF830
PPP1CA	CLOCK
PPP1CB	CLOCK
PPP1CC	CLOCK
PPP2R1B	CLOCK
PPP5C	AHSA1
PPP5C	CDC37
PPP5C	CHORDC1
PPP5C	HSP90AA1
PPP5C	HSP90AB1
PPP5C	PTGES3
PRMT1	PRMT1
PRMT8	PRMT1
PRPF19	RBM10
PRPF3	MFAP1
PRPF3	NKAP
PRPF3	PRPF3
PRPF3	SLU7
PRPF3	SMNDC1
PRPF3	U2AF2
PRPF31	PRPF6
PRPF38A	JMJD6
PRPF4	GPKOW
PRPF40A	NKAP
PRPF40A	SF3A1
PRPF6	IK
PRPF8	BCAS2
PRPF8	GPKOW
PRPF8	PCBP1
PRPF8	PRPF19
PRPF8	SF3B2
PRPF8	SF3B4
PRPF8	SLU7
PRPF8	WDR83
PRPF8	ZNF830
PSMC1	KDM1A
PSMC1	SUV39H1
PSMD11	PRMT6
PSME3	NCOA3
PTPLAD1	ATP2A2
PTPLAD1	ATP2B1
PTPLAD1	BZW2
PTPLAD1	FANCI
PTPLAD1	PEX19
QKI	CARM1
RASSF1	KDM1A
RASSF1	SUV39H1
RASSF2	KDM1A
RASSF2	PRMT6
RASSF2	SUV39H1
RB1	E2F1
RB1	KAT5
RB1	TRIM27
RBBP7	HIST3H3
RBM10	DHX15
RBM10	DHX38
RBM10	PRPF19
RBM10	RBM10
RBM10	SF3A1
RBM10	SNRPC
RBM10	SUGP1
RBM10	U2AF2
RBM14	SS18
RBM17	DHX15
RBM17	SUGP1
RBM23	PRMT5
RBM4B	SMYD1
RBM5	DHX15
RBM5	PRPF19
RBMX2	BUD13
RBMX2	NKAP
RHOB	RAC1
RNF113A	IK
RNF113A	SF3B2
RNF113A	SNRNP200
ROC1	RIN4
RORB	CLOCK
RORC	ARNTL
RORC	CLOCK
RPAP3	CACYBP
RPAP3	DPCD
RPAP3	PDRG1
RPAP3	PFDN2
RPAP3	PHGDH
RPAP3	PIH1D1
RPAP3	POLR2E
RPAP3	PRPS1
RPAP3	RUVBL1
RPAP3	RUVBL2
RPAP3	SUGT1
RPAP3	URI1
RPAP3	USP19
RPAP3	UXT
RPAP3	WDR92
RPAP3	ZNHIT2
RPL4	HTT
SAMD3	KDM1A
SART1	SNW1
SELL	SELE
SERGEF	KDM1A
SERGEF	PRMT6
SF3A2	SF3A1
SF3A3	SF3A1
SF3B1	RBM17
SF3B2	DHX16
SF3B2	FRA10AC1
SF3B2	KDM1A
SF3B2	PRPF3
SF3B2	PRPF8
SF3B2	RNF113A
SF3B2	SF3B4
SF3B2	SLU7
SF3B2	ZNF830
SF3B4	BCAS2
SF3B4	RBM10
SF3B4	SF3B2
SGTA	ASNA1
SGTA	BAG2
SGTA	BAG6
SGTA	DNAJB12
SGTA	GET4
SGTA	HSPA4L
SGTA	UBL4A
skb5	mkh1
SLU7	PRPF3
SLU7	PRPF8
SLU7	SF3B2
SLU7	WHSC1L1
SMAD2	Arhgef1
SMAD2	Arhgef6
SMAD2	Arhgef7
SMAD2	Arl4d
SMAD2	Cdc40
SMAD2	Fbxo3
SMAD2	Irak2
SMAD2	Lhx9
SMAD2	Lmo2
SMAD2	Map2k3
SMAD2	Nuak2
SMAD2	Ppp2r2d
SMAD2	Rab34
SMAD2	Rab38
SMAD2	Rasd2
SMAD2	Rgs3
SMAD2	Rhebl1
SMAD2	Rhobtb1
SMAD2	Rhod
SMAD2	Rhoj
SMAD2	Rps27a
SMAD2	Smad2
SMAD2	Smad3
SMAD2	SMAD4
SMAD2	Sqstm1
SMAD2	Trim35
SMAD2	Uhmk1
SMAD2	Wwp2
SMAD3	Arhgef6
SMAD3	Arhgef7
SMAD3	Clasrp
SMAD3	Fbxo3
SMAD3	Gsc
SMAD3	Map2k3
SMAD3	Ppp2r2d
SMAD3	Rab38
SMAD3	Rasd2
SMAD3	Rgs3
SMAD3	Rras2
SMAD3	Smad2
SMAD3	Smad3
SMAD3	SMURF2
SMAD3	Sqstm1
SMAD3	Trim35
SMAD3	Wee1
SMAD3	Wwp2
SMAD4	Ap2b1
SMAD4	Apbb2
SMAD4	Arfrp1
SMAD4	Arhgef11
SMAD4	Arhgef7
SMAD4	Arl5b
SMAD4	Chek1
SMAD4	Eif2ak4
SMAD4	Hdgf
SMAD4	Ilkap
SMAD4	Itk
SMAD4	Map2k3
SMAD4	Nek6
SMAD4	Nras
SMAD4	Nuak2
SMAD4	Ocln
SMAD4	Pbk
SMAD4	Plk4
SMAD4	Rab13
SMAD4	Rab2b
SMAD4	Rab34
SMAD4	Rab38
SMAD4	Rab3b
SMAD4	Rac2
SMAD4	Rasd2
SMAD4	Rhod
SMAD4	Rhog
SMAD4	Rhoj
SMAD4	Ripk2
SMAD4	Rnf138
SMAD4	Rnf14
SMAD4	Rps27a
SMAD4	Rras2
SMAD4	Rsph14
SMAD4	SKI
SMAD4	SKIL
SMAD4	Smad1
SMAD4	Smad2
SMAD4	Smad3
SMAD4	Sqstm1
SMAD4	Stat1
SMAD4	Stk35
SMAD4	TGFBR1
SMAD4	Trim35
SMAD4	Tssk3
SMAD4	Ubb
SMAD4	Uhmk1
SMAD7	SMURF2
SMAD7	Wwp2
SMAD9	KDM1A
SMAD9	PRMT6
SMNDC1	PRPF3
SMU1	IK
SMURF1	Anapc5
SMURF1	Ap2b1
SMURF1	Apbb2
SMURF1	Arhgap15
SMURF1	Arhgef1
SMURF1	Arhgef11
SMURF1	Arhgef7
SMURF1	Arl4d
SMURF1	Ash2l
SMURF1	Aven
SMURF1	Cdc40
SMURF1	Cdk14
SMURF1	Cdkl1
SMURF1	Csnk2a2
SMURF1	Cul5
SMURF1	Cxxc1
SMURF1	Dnajc7
SMURF1	Ecsit
SMURF1	Elp3
SMURF1	Etv6
SMURF1	Fbxo24
SMURF1	Fbxo3
SMURF1	Fcho1
SMURF1	Gar1
SMURF1	Gng11
SMURF1	Hdgfrp3
SMURF1	Ing2
SMURF1	Inpp5b
SMURF1	Irak2
SMURF1	Lhx9
SMURF1	Lonrf3
SMURF1	Map2k3
SMURF1	Map3k7
SMURF1	Naa20
SMURF1	Ocln
SMURF1	Osbpl3
SMURF1	Pak1ip1
SMURF1	Ppp1cb
SMURF1	Ppp2r2d
SMURF1	Pwp1
SMURF1	Rapsn
SMURF1	Rasd2
SMURF1	Rgl3
SMURF1	Rhobtb1
SMURF1	Rhpn2
SMURF1	Ripk2
SMURF1	Rit1
SMURF1	Rlim
SMURF1	Rnf138
SMURF1	Rnf14
SMURF1	Rnf141
SMURF1	Rps27a
SMURF1	Rrp9
SMURF1	Rtkn
SMURF1	Sf3a1
SMURF1	Smad3
SMURF1	Smad6
SMURF1	Smad7
SMURF1	Sqstm1
SMURF1	Srsf4
SMURF1	Srsf5
SMURF1	Stat1
SMURF1	Strap
SMURF1	Stub1
SMURF1	Tbl2
SMURF1	Trim35
SMURF1	Tssk5
SMURF1	Ubb
SMURF1	Ubtf
SMURF1	Uhmk1
SMURF1	Usp45
SMURF1	Wdr61
SMURF1	Wee1
SMURF1	Zbtb8b
SMURF2	Anapc5
Smurf2	ANKRD6
SMURF2	Arhgef1
SMURF2	Ash2l
Smurf2	Dvl1
Smurf2	DVL2
Smurf2	DVL3
Smurf2	ELAVL1
SMURF2	Epha1
SMURF2	Fkbp4
SMURF2	Gar1
SMURF2	Gng2
SMURF2	Hdgfrp3
SMURF2	Ing2
SMURF2	Irf3
SMURF2	Irf8
SMURF2	Nek6
Smurf2	Nkd2
SMURF2	Nkiras1
SMURF2	Nras
SMURF2	Ppid
Smurf2	PPM1B
Smurf2	PTEN
SMURF2	Rab13
SMURF2	Rab14
SMURF2	Rab17
SMURF2	Rab22a
SMURF2	Rac1
SMURF2	Rasd2
SMURF2	Rhod
SMURF2	Rnf14
SMURF2	Rnf2
SMURF2	Rras2
SMURF2	Smad1
SMURF2	Smad2
SMURF2	Smad3
SMURF2	Smad6
SMURF2	Smad7
SMURF2	Smap1
SMURF2	Srsf4
SMURF2	Stat1
Smurf2	Trp53bp1
SMURF2	Ube2g1
SNF8	KDM1A
SNF8	PRMT6
SNIP1	IK
SNIP1	SNW1
SNRNP200	SNRNP200
SNRPB2	SNRPA1
SNRPB2	SUGP1
SOX2	TBX2
SP1	HIF1A
SP1	SMAD3
SPSB1	KDM1A
SPSB1	PRMT1
SPSB1	PRMT6
SPSB1	SUV39H1
SPSB2	PRMT1
SSD1	CTS1
SSD1	SIM1
SSD1	UTH1
SSE1	AT3G10572
STARD10	PRMT6
STIP1	BAG2
STIP1	CCDC117
STIP1	DNAJB6
STIP1	HSP90AA1
STIP1	HSP90AB1
STIP1	MLF2
STO1	PAF1
STUB1	BAG2
STUB1	DNAJB6
STUB1	HSPA1B
STUB1	HSPA1L
STUB1	HSPA2
STUB1	HSPA4L
STUB1	MLF2
STUB1	NADSYN1
STUB1	TXLNG
STUB1	UBE2N
STX19	KDM1A
STX19	SUV39H1
SUGP1	DHX15
SUGP1	RBM10
SUGT1	AIP
SUGT1	CACYBP
SUGT1	CEP97
SUGT1	FKBP4
SUGT1	FKBP5
SUGT1	LRRC40
SUGT1	RNF41
SUGT1	RSU1
SUGT1	SKP2
SYNCRIP	PRMT1
TANK	IKBKE
TANK	TANK
TANK	TBK1
TBKBP1	AZI2
TBKBP1	IKBKE
TBKBP1	TBK1
TBKBP1	TBKBP1
TBL1X	HIST1H4A
TBL1X	HIST2H2BE
TCF4	EP300
TGFBR1	Anapc5
TGFBR1	Arhgap15
TGFBR1	Arhgap31
TGFBR1	Arhgef6
TGFBR1	Arl4d
TGFBR1	Atg16l1
TGFBR1	Aurkb
TGFBR1	Bcr
TGFBR1	Bmpr2
TGFBR1	Btbd2
TGFBR1	Cdc20
TGFBR1	Cdc42ep4
TGFBR1	Cdk14
TGFBR1	Cdk17
TGFBR1	Cdk4
TGFBR1	Cdk6
TGFBR1	Cdkl1
TGFBR1	Chn1
TGFBR1	Chn2
TGFBR1	Chuk
TGFBR1	Csnk1a1
TGFBR1	Csnk1d
TGFBR1	Csnk2a2
TGFBR1	Cul5
TGFBR1	Dapk2
TGFBR1	Dusp10
TGFBR1	Dusp6
TGFBR1	Efna1
TGFBR1	Eif2ak1
TGFBR1	Eif2ak4
TGFBR1	Enc1
TGFBR1	Fancl
TGFBR1	Fbxl12
TGFBR1	Fbxo24
TGFBR1	Fbxo3
TGFBR1	Fbxo34
TGFBR1	Fbxw5
TGFBR1	Fkbp1a
TGFBR1	Fkbp1b
TGFBR1	Git2
TGFBR1	Gna13
TGFBR1	Gnb2
TGFBR1	Gnb3
TGFBR1	Ikbkb
TGFBR1	Ilkap
TGFBR1	Irf7
TGFBR1	Itk
TGFBR1	Katnb1
TGFBR1	Klhl1
TGFBR1	Map2k3
TGFBR1	Mknk2
TGFBR1	Myo3a
TGFBR1	Naa20
TGFBR1	Nek6
TGFBR1	Nek8
TGFBR1	Nkiras1
TGFBR1	Noxo1
TGFBR1	Nuak2
TGFBR1	Nup37
TGFBR1	Ocln
TGFBR1	Pard6a
TGFBR1	Plek
TGFBR1	Plekhb1
TGFBR1	Ppp1ca
TGFBR1	Ppp3cc
TGFBR1	Ppp6c
TGFBR1	Preb
TGFBR1	Prpf4
TGFBR1	Rab13
TGFBR1	Rab33b
TGFBR1	Rab34
TGFBR1	Rab38
TGFBR1	Rab3b
TGFBR1	Rab6b
TGFBR1	Rap2a
TGFBR1	Rasd2
TGFBR1	Rgs19
TGFBR1	Rhebl1
TGFBR1	Rhoa
[truncated: 8,000 more rows]
